# Supplementary material for: Structural basis of ligand binding modes at the human formyl peptide receptor 2
Source: Nat Commun. 2020 Mar 5;11:1208. doi: 10.1038/s41467-020-15009-1 (PMC7058083; doi:10.1038/s41467-020-15009-1)
Supplement: Supplementary file 5 — Supplementary Data 2 [file 41467_2020_15009_MOESM5_ESM.txt]

ATOM      1  N   THR A   3     -28.947  29.176  29.547  1.00 75.39           N1+
ANISOU    1  N   THR A   3    11280  10521   6845    592   -736   -176       N1+
ATOM      2  CA  THR A   3     -27.733  28.417  29.090  1.00 75.90           C  
ANISOU    2  CA  THR A   3    11351  10692   6795    815   -886   -125       C  
ATOM      3  C   THR A   3     -28.202  27.122  28.375  1.00 75.91           C  
ANISOU    3  C   THR A   3    11579  10497   6767    921   -809     30       C  
ATOM      4  O   THR A   3     -27.599  26.779  27.361  1.00 74.23           O  
ANISOU    4  O   THR A   3    11318  10283   6604   1038   -863     75       O  
ATOM      5  CB  THR A   3     -26.708  28.066  30.206  1.00 77.44           C  
ANISOU    5  CB  THR A   3    11605  11088   6731    966  -1041   -171       C  
ATOM      6  CG2 THR A   3     -26.055  29.310  30.829  1.00 76.98           C  
ANISOU    6  CG2 THR A   3    11295  11243   6710    847  -1137   -350       C  
ATOM      7  OG1 THR A   3     -27.307  27.321  31.253  1.00 78.83           O  
ANISOU    7  OG1 THR A   3    12057  11159   6735    968   -953   -115       O  
ATOM      8  N   ASN A   4     -29.321  26.488  28.771  1.00 76.47           N  
ANISOU    8  N   ASN A   4    11902  10394   6757    873   -672    109       N  
ATOM      9  CA  ASN A   4     -29.945  25.371  28.039  1.00 77.68           C  
ANISOU    9  CA  ASN A   4    12285  10329   6899    918   -568    246       C  
ATOM     10  C   ASN A   4     -30.242  25.711  26.563  1.00 74.64           C  
ANISOU   10  C   ASN A   4    11765   9827   6766    779   -476    248       C  
ATOM     11  O   ASN A   4     -29.966  24.896  25.691  1.00 74.54           O  
ANISOU   11  O   ASN A   4    11884   9666   6771    830   -433    334       O  
ATOM     12  CB  ASN A   4     -31.257  24.913  28.720  1.00 79.91           C  
ANISOU   12  CB  ASN A   4    12842  10463   7057    840   -411    316       C  
ATOM     13  CG  ASN A   4     -31.066  24.369  30.136  1.00 85.70           C  
ANISOU   13  CG  ASN A   4    13803  11269   7490   1029   -495    363       C  
ATOM     14  ND2 ASN A   4     -31.046  23.053  30.305  1.00 87.24           N  
ANISOU   14  ND2 ASN A   4    13868  11697   7584   1193   -701    295       N  
ATOM     15  OD1 ASN A   4     -30.950  25.139  31.084  1.00 87.75           O  
ANISOU   15  OD1 ASN A   4    14354  11388   7600   1025   -375    462       O  
ATOM     16  N   PHE A   5     -30.737  26.930  26.299  1.00 70.74           N  
ANISOU   16  N   PHE A   5    11024   9393   6459    610   -446    154       N  
ATOM     17  CA  PHE A   5     -31.161  27.373  24.962  1.00 65.20           C  
ANISOU   17  CA  PHE A   5    10178   8609   5986    482   -368    152       C  
ATOM     18  C   PHE A   5     -29.989  27.563  23.972  1.00 64.67           C  
ANISOU   18  C   PHE A   5     9920   8649   6003    570   -489    125       C  
ATOM     19  O   PHE A   5     -30.204  27.490  22.765  1.00 66.49           O  
ANISOU   19  O   PHE A   5    10144   8792   6328    571   -457    167       O  
ATOM     20  CB  PHE A   5     -31.994  28.668  25.117  1.00 58.43           C  
ANISOU   20  CB  PHE A   5     9171   7757   5273    288   -274     76       C  
ATOM     21  CG  PHE A   5     -32.904  29.039  23.955  1.00 56.78           C  
ANISOU   21  CG  PHE A   5     8817   7476   5280    166   -195     79       C  
ATOM     22  CD1 PHE A   5     -33.824  28.097  23.438  1.00 59.38           C  
ANISOU   22  CD1 PHE A   5     9247   7656   5657     86    -66    140       C  
ATOM     23  CD2 PHE A   5     -32.964  30.373  23.494  1.00 55.72           C  
ANISOU   23  CD2 PHE A   5     8447   7431   5293    125   -247     18       C  
ATOM     24  CE1 PHE A   5     -34.732  28.472  22.459  1.00 57.22           C  
ANISOU   24  CE1 PHE A   5     8827   7347   5569    -16    -10    135       C  
ATOM     25  CE2 PHE A   5     -33.883  30.727  22.516  1.00 55.83           C  
ANISOU   25  CE2 PHE A   5     8340   7389   5484     35   -182     31       C  
ATOM     26  CZ  PHE A   5     -34.755  29.778  21.995  1.00 56.72           C  
ANISOU   26  CZ  PHE A   5     8539   7375   5636    -27    -74     85       C  
ATOM     27  N   SER A   6     -28.766  27.755  24.486  1.00 63.07           N  
ANISOU   27  N   SER A   6     9555   8647   5763    633   -622     46       N  
ATOM     28  CA  SER A   6     -27.543  27.845  23.685  1.00 66.34           C  
ANISOU   28  CA  SER A   6     9769   9193   6245    714   -728     15       C  
ATOM     29  C   SER A   6     -26.742  26.522  23.723  1.00 67.41           C  
ANISOU   29  C   SER A   6    10026   9341   6246    957   -816     80       C  
ATOM     30  O   SER A   6     -25.602  26.511  23.261  1.00 66.94           O  
ANISOU   30  O   SER A   6     9844   9340   6251   1034   -862     75       O  
ATOM     31  CB  SER A   6     -26.695  29.042  24.179  1.00 73.70           C  
ANISOU   31  CB  SER A   6    10479  10348   7175    680   -833   -103       C  
ATOM     32  OG  SER A   6     -27.299  30.282  23.837  1.00 78.95           O  
ANISOU   32  OG  SER A   6    11076  10972   7948    472   -746   -166       O  
ATOM     33  N   THR A   7     -27.322  25.440  24.262  1.00 71.40           N  
ANISOU   33  N   THR A   7    10781   9790   6556   1091   -832    144       N  
ATOM     34  CA  THR A   7     -26.692  24.124  24.331  1.00 73.94           C  
ANISOU   34  CA  THR A   7    11269  10090   6736   1352   -907    219       C  
ATOM     35  C   THR A   7     -27.486  23.130  23.446  1.00 75.59           C  
ANISOU   35  C   THR A   7    11677  10033   7010   1322   -778    308       C  
ATOM     36  O   THR A   7     -28.619  22.797  23.799  1.00 72.26           O  
ANISOU   36  O   THR A   7    11469   9417   6571   1205   -647    369       O  
ATOM     37  CB  THR A   7     -26.724  23.595  25.792  1.00 77.88           C  
ANISOU   37  CB  THR A   7    11991  10619   6981   1518   -972    266       C  
ATOM     38  CG2 THR A   7     -26.060  22.220  25.983  1.00 79.23           C  
ANISOU   38  CG2 THR A   7    12381  10725   7000   1814  -1035    365       C  
ATOM     39  OG1 THR A   7     -26.055  24.512  26.643  1.00 77.49           O  
ANISOU   39  OG1 THR A   7    11736  10850   6858   1553  -1116    161       O  
ATOM     40  N   PRO A   8     -26.902  22.680  22.313  1.00 78.50           N  
ANISOU   40  N   PRO A   8    11980  10394   7453   1413   -805    310       N  
ATOM     41  CA  PRO A   8     -27.419  21.533  21.540  1.00 82.05           C  
ANISOU   41  CA  PRO A   8    12629  10589   7959   1375   -689    374       C  
ATOM     42  C   PRO A   8     -27.675  20.253  22.366  1.00 89.09           C  
ANISOU   42  C   PRO A   8    13895  11296   8660   1548   -670    480       C  
ATOM     43  O   PRO A   8     -26.871  19.913  23.235  1.00 92.79           O  
ANISOU   43  O   PRO A   8    14440  11861   8954   1809   -790    508       O  
ATOM     44  CB  PRO A   8     -26.329  21.305  20.483  1.00 81.07           C  
ANISOU   44  CB  PRO A   8    12329  10547   7927   1467   -747    331       C  
ATOM     45  CG  PRO A   8     -25.710  22.675  20.269  1.00 80.85           C  
ANISOU   45  CG  PRO A   8    12114  10793   7812   1664   -908    282       C  
ATOM     46  CD  PRO A   8     -25.720  23.261  21.673  1.00 80.56           C  
ANISOU   46  CD  PRO A   8    11981  10886   7743   1549   -936    240       C  
ATOM     47  N   LEU A   9     -28.793  19.576  22.078  1.00 94.45           N  
ANISOU   47  N   LEU A   9    14807  11711   9368   1402   -516    539       N  
ATOM     48  CA  LEU A   9     -29.189  18.311  22.696  1.00102.53           C  
ANISOU   48  CA  LEU A   9    16233  12510  10217   1519   -458    652       C  
ATOM     49  C   LEU A   9     -28.246  17.176  22.255  1.00106.44           C  
ANISOU   49  C   LEU A   9    16878  12903  10662   1764   -511    683       C  
ATOM     50  O   LEU A   9     -28.250  16.816  21.076  1.00105.91           O  
ANISOU   50  O   LEU A   9    16760  12750  10732   1687   -465    642       O  
ATOM     51  CB  LEU A   9     -30.671  18.035  22.326  1.00105.80           C  
ANISOU   51  CB  LEU A   9    16829  12683  10688   1240   -259    691       C  
ATOM     52  CG  LEU A   9     -31.270  16.697  22.818  1.00109.03           C  
ANISOU   52  CG  LEU A   9    17186  13160  11080   1058   -188    683       C  
ATOM     53  CD1 LEU A   9     -31.059  16.461  24.322  1.00108.66           C  
ANISOU   53  CD1 LEU A   9    17258  12913  11114    769     20    704       C  
ATOM     54  CD2 LEU A   9     -32.762  16.607  22.454  1.00109.28           C  
ANISOU   54  CD2 LEU A   9    17422  13234  10864   1252   -249    755       C  
ATOM     55  N   ASN A  10     -27.466  16.614  23.191  1.00104.46           N  
ANISOU   55  N   ASN A  10    16816  12668  10204   2075   -609    752       N  
ATOM     56  CA  ASN A  10     -26.493  15.573  22.873  1.00103.95           C  
ANISOU   56  CA  ASN A  10    16914  12516  10065   2373   -668    786       C  
ATOM     57  C   ASN A  10     -27.178  14.194  22.899  1.00102.64           C  
ANISOU   57  C   ASN A  10    17199  11955   9845   2333   -510    885       C  
ATOM     58  O   ASN A  10     -27.030  13.442  23.861  1.00106.21           O  
ANISOU   58  O   ASN A  10    17993  12257  10103   2464   -484   1003       O  
ATOM     59  CB  ASN A  10     -25.292  15.682  23.853  1.00108.45           C  
ANISOU   59  CB  ASN A  10    17490  13287  10426   2746   -848    819       C  
ATOM     60  CG  ASN A  10     -23.966  15.364  23.163  1.00113.42           C  
ANISOU   60  CG  ASN A  10    18263  13856  10975   3104   -918    847       C  
ATOM     61  ND2 ASN A  10     -23.138  16.385  22.941  1.00114.76           N  
ANISOU   61  ND2 ASN A  10    18100  14319  11183   3278  -1061    754       N  
ATOM     62  OD1 ASN A  10     -23.702  14.216  22.811  1.00116.40           O  
ANISOU   62  OD1 ASN A  10    19053  13923  11251   3223   -838    949       O  
ATOM     63  N   GLU A  11     -27.938  13.904  21.830  1.00 99.14           N  
ANISOU   63  N   GLU A  11    16768  11340   9563   2146   -403    837       N  
ATOM     64  CA  GLU A  11     -28.749  12.695  21.643  1.00100.69           C  
ANISOU   64  CA  GLU A  11    17379  11151   9727   2053   -239    908       C  
ATOM     65  C   GLU A  11     -27.980  11.354  21.637  1.00105.11           C  
ANISOU   65  C   GLU A  11    18274  11520  10143   2404   -277    974       C  
ATOM     66  O   GLU A  11     -28.607  10.316  21.840  1.00107.56           O  
ANISOU   66  O   GLU A  11    18981  11474  10411   2347   -138   1035       O  
ATOM     67  CB  GLU A  11     -29.642  12.858  20.395  1.00 99.80           C  
ANISOU   67  CB  GLU A  11    17153  10939   9828   1716   -119    815       C  
ATOM     68  CG  GLU A  11     -28.906  13.311  19.113  1.00101.10           C  
ANISOU   68  CG  GLU A  11    17132  11180  10099   1814   -194    714       C  
ATOM     69  CD  GLU A  11     -29.813  13.275  17.881  1.00102.46           C  
ANISOU   69  CD  GLU A  11    17207  11266  10457   1481    -84    622       C  
ATOM     70  OE1 GLU A  11     -29.900  14.319  17.202  1.00101.49           O  
ANISOU   70  OE1 GLU A  11    16749  11342  10471   1260    -87    559       O  
ATOM     71  OE2 GLU A  11     -30.397  12.197  17.633  1.00104.87           O1-
ANISOU   71  OE2 GLU A  11    17782  11301  10763   1442      3    610       O1-
ATOM     72  N   TYR A  12     -26.649  11.397  21.452  1.00107.74           N  
ANISOU   72  N   TYR A  12    18457  12078  10400   2762   -454    954       N  
ATOM     73  CA  TYR A  12     -25.739  10.255  21.594  1.00111.23           C  
ANISOU   73  CA  TYR A  12    19227  12364  10672   3162   -504   1031       C  
ATOM     74  C   TYR A  12     -25.562   9.802  23.056  1.00116.35           C  
ANISOU   74  C   TYR A  12    20200  12934  11074   3373   -526   1185       C  
ATOM     75  O   TYR A  12     -25.298   8.621  23.281  1.00122.24           O  
ANISOU   75  O   TYR A  12    21341  13447  11659   3673   -521   1286       O  
ATOM     76  CB  TYR A  12     -24.367  10.612  20.982  1.00111.14           C  
ANISOU   76  CB  TYR A  12    18906  12658  10665   3487   -685    947       C  
ATOM     77  CG  TYR A  12     -24.366  10.807  19.475  1.00109.27           C  
ANISOU   77  CG  TYR A  12    18466  12433  10617   3378   -653    818       C  
ATOM     78  CD1 TYR A  12     -24.810  12.024  18.918  1.00107.94           C  
ANISOU   78  CD1 TYR A  12    17864  12514  10637   3099   -664    707       C  
ATOM     79  CD2 TYR A  12     -23.922   9.774  18.623  1.00110.48           C  
ANISOU   79  CD2 TYR A  12    18882  12345  10749   3566   -608    809       C  
ATOM     80  CE1 TYR A  12     -24.825  12.201  17.522  1.00107.60           C  
ANISOU   80  CE1 TYR A  12    17648  12492  10743   3010   -637    597       C  
ATOM     81  CE2 TYR A  12     -23.924   9.955  17.225  1.00109.72           C  
ANISOU   81  CE2 TYR A  12    18609  12273  10806   3470   -580    683       C  
ATOM     82  CZ  TYR A  12     -24.376  11.170  16.674  1.00109.14           C  
ANISOU   82  CZ  TYR A  12    18098  12465  10906   3192   -596    582       C  
ATOM     83  OH  TYR A  12     -24.401  11.344  15.321  1.00110.28           O  
ANISOU   83  OH  TYR A  12    18077  12643  11180   3105   -570    465       O  
ATOM     84  N   GLU A  13     -25.706  10.740  24.006  1.00115.59           N  
ANISOU   84  N   GLU A  13    19964  13022  10934   3233   -549   1206       N  
ATOM     85  CA  GLU A  13     -25.529  10.533  25.445  1.00119.98           C  
ANISOU   85  CA  GLU A  13    20824  13526  11239   3406   -566   1350       C  
ATOM     86  C   GLU A  13     -26.866  10.366  26.193  1.00118.77           C  
ANISOU   86  C   GLU A  13    20914  13144  11070   3058   -365   1427       C  
ATOM     87  O   GLU A  13     -26.845   9.932  27.345  1.00121.53           O  
ANISOU   87  O   GLU A  13    21543  13375  11260   3145   -317   1527       O  
ATOM     88  CB  GLU A  13     -24.726  11.723  26.015  1.00122.92           C  
ANISOU   88  CB  GLU A  13    20857  14333  11513   3582   -774   1308       C  
ATOM     89  CG  GLU A  13     -23.311  11.854  25.406  1.00128.38           C  
ANISOU   89  CG  GLU A  13    21347  15258  12173   3982   -960   1244       C  
ATOM     90  CD  GLU A  13     -22.516  13.064  25.904  1.00134.19           C  
ANISOU   90  CD  GLU A  13    21889  16316  12780   4166  -1115   1224       C  
ATOM     91  OE1 GLU A  13     -23.011  13.782  26.800  1.00134.30           O  
ANISOU   91  OE1 GLU A  13    21762  16494  12772   3960  -1133   1206       O  
ATOM     92  OE2 GLU A  13     -21.407  13.261  25.359  1.00138.51           O1-
ANISOU   92  OE2 GLU A  13    22434  16951  13241   4517  -1215   1217       O1-
ATOM     93  N   GLU A  14     -27.996  10.703  25.543  1.00113.17           N  
ANISOU   93  N   GLU A  14    20012  12405  10581   2637   -233   1336       N  
ATOM     94  CA  GLU A  14     -29.351  10.585  26.088  1.00112.75           C  
ANISOU   94  CA  GLU A  14    20150  12164  10524   2297    -30   1394       C  
ATOM     95  C   GLU A  14     -29.795   9.126  26.276  1.00113.95           C  
ANISOU   95  C   GLU A  14    20835  11867  10593   2271    151   1513       C  
ATOM     96  O   GLU A  14     -29.659   8.323  25.353  1.00116.15           O  
ANISOU   96  O   GLU A  14    21245  11948  10939   2339    172   1487       O  
ATOM     97  CB  GLU A  14     -30.341  11.301  25.144  1.00111.87           C  
ANISOU   97  CB  GLU A  14    19682  12148  10676   1882     59   1259       C  
ATOM     98  CG  GLU A  14     -30.321  12.843  25.217  1.00112.47           C  
ANISOU   98  CG  GLU A  14    19268  12622  10842   1860    -86   1148       C  
ATOM     99  CD  GLU A  14     -30.824  13.427  26.541  1.00115.07           C  
ANISOU   99  CD  GLU A  14    19614  13116  10991   1925   -133   1201       C  
ATOM    100  OE1 GLU A  14     -31.542  12.705  27.269  1.00117.30           O  
ANISOU  100  OE1 GLU A  14    20201  13217  11153   1812     15   1302       O  
ATOM    101  OE2 GLU A  14     -30.491  14.606  26.793  1.00114.70           O1-
ANISOU  101  OE2 GLU A  14    19278  13383  10919   2079   -313   1136       O1-
ATOM    102  N   VAL A  15     -30.386   8.850  27.451  1.00113.26           N  
ANISOU  102  N   VAL A  15    21070  11613  10352   2163    295   1639       N  
ATOM    103  CA  VAL A  15     -31.044   7.584  27.790  1.00113.30           C  
ANISOU  103  CA  VAL A  15    21500  11218  10332   2086    488   1702       C  
ATOM    104  C   VAL A  15     -32.361   7.385  27.005  1.00111.87           C  
ANISOU  104  C   VAL A  15    21402  10791  10314   1652    701   1666       C  
ATOM    105  O   VAL A  15     -32.709   6.248  26.687  1.00114.31           O  
ANISOU  105  O   VAL A  15    22006  10770  10657   1590    826   1665       O  
ATOM    106  CB  VAL A  15     -31.327   7.498  29.320  1.00114.33           C  
ANISOU  106  CB  VAL A  15    21832  11310  10299   2093    572   1794       C  
ATOM    107  CG1 VAL A  15     -32.179   6.289  29.766  1.00117.08           C  
ANISOU  107  CG1 VAL A  15    22635  11258  10591   2073    752   1861       C  
ATOM    108  CG2 VAL A  15     -30.010   7.505  30.120  1.00114.33           C  
ANISOU  108  CG2 VAL A  15    21685  11610  10145   2487    343   1810       C  
ATOM    109  N   SER A  16     -33.038   8.498  26.667  1.00108.92           N  
ANISOU  109  N   SER A  16    20647  10630  10109   1325    738   1561       N  
ATOM    110  CA  SER A  16     -34.260   8.552  25.857  1.00108.81           C  
ANISOU  110  CA  SER A  16    20567  10475  10302    889    924   1467       C  
ATOM    111  C   SER A  16     -34.081   8.035  24.413  1.00104.56           C  
ANISOU  111  C   SER A  16    19932   9863   9932    891    872   1346       C  
ATOM    112  O   SER A  16     -35.061   7.592  23.815  1.00102.43           O  
ANISOU  112  O   SER A  16    19702   9418   9800    558   1025   1274       O  
ATOM    113  CB  SER A  16     -34.775  10.009  25.873  1.00111.61           C  
ANISOU  113  CB  SER A  16    20470  11129  10806    597    946   1364       C  
ATOM    114  OG  SER A  16     -36.011  10.159  25.201  1.00114.39           O  
ANISOU  114  OG  SER A  16    20713  11393  11357    196   1105   1263       O  
ATOM    115  N   TYR A  17     -32.846   8.107  23.887  1.00104.99           N  
ANISOU  115  N   TYR A  17    19851  10065   9972   1249    663   1314       N  
ATOM    116  CA  TYR A  17     -32.496   7.741  22.513  1.00106.59           C  
ANISOU  116  CA  TYR A  17    19969  10221  10310   1295    607   1199       C  
ATOM    117  C   TYR A  17     -31.386   6.669  22.477  1.00111.51           C  
ANISOU  117  C   TYR A  17    20948  10648  10774   1718    531   1278       C  
ATOM    118  O   TYR A  17     -30.780   6.469  21.425  1.00110.77           O  
ANISOU  118  O   TYR A  17    20689  10674  10724   1962    388   1199       O  
ATOM    119  CB  TYR A  17     -32.116   9.023  21.731  1.00104.26           C  
ANISOU  119  CB  TYR A  17    19112  10322  10178   1309    439   1061       C  
ATOM    120  CG  TYR A  17     -33.118  10.164  21.842  1.00105.71           C  
ANISOU  120  CG  TYR A  17    18945  10748  10473   1009    474   1013       C  
ATOM    121  CD1 TYR A  17     -34.450   9.986  21.416  1.00107.57           C  
ANISOU  121  CD1 TYR A  17    19111  10904  10855    598    636    946       C  
ATOM    122  CD2 TYR A  17     -32.733  11.399  22.406  1.00106.41           C  
ANISOU  122  CD2 TYR A  17    18770  11147  10514   1144    345   1025       C  
ATOM    123  CE1 TYR A  17     -35.394  11.019  21.574  1.00107.34           C  
ANISOU  123  CE1 TYR A  17    18762  11097  10923    359    671    901       C  
ATOM    124  CE2 TYR A  17     -33.677  12.428  22.579  1.00106.18           C  
ANISOU  124  CE2 TYR A  17    18445  11315  10584    889    385    976       C  
ATOM    125  CZ  TYR A  17     -35.008  12.241  22.160  1.00106.80           C  
ANISOU  125  CZ  TYR A  17    18465  11308  10807    511    550    919       C  
ATOM    126  OH  TYR A  17     -35.920  13.245  22.313  1.00106.08           O  
ANISOU  126  OH  TYR A  17    18078  11415  10811    290    592    869       O  
ATOM    127  N   GLU A  18     -31.144   5.983  23.609  1.00117.30           N  
ANISOU  127  N   GLU A  18    22184  11074  11309   1822    636   1438       N  
ATOM    128  CA  GLU A  18     -30.115   4.954  23.788  1.00119.64           C  
ANISOU  128  CA  GLU A  18    22823  11183  11453   2240    576   1507       C  
ATOM    129  C   GLU A  18     -30.325   3.673  22.950  1.00120.04           C  
ANISOU  129  C   GLU A  18    23185  10851  11572   2140    714   1444       C  
ATOM    130  O   GLU A  18     -29.341   2.997  22.651  1.00122.32           O  
ANISOU  130  O   GLU A  18    23608  11064  11803   2482    640   1421       O  
ATOM    131  CB  GLU A  18     -29.989   4.669  25.302  1.00123.44           C  
ANISOU  131  CB  GLU A  18    23519  11631  11751   2381    614   1612       C  
ATOM    132  CG  GLU A  18     -29.013   3.546  25.723  1.00130.51           C  
ANISOU  132  CG  GLU A  18    24640  12445  12503   2833    531   1641       C  
ATOM    133  CD  GLU A  18     -28.904   3.356  27.241  1.00138.27           C  
ANISOU  133  CD  GLU A  18    25878  13356  13300   2945    589   1752       C  
ATOM    134  OE1 GLU A  18     -29.472   4.181  27.991  1.00139.55           O  
ANISOU  134  OE1 GLU A  18    25924  13676  13424   2794    603   1803       O  
ATOM    135  OE2 GLU A  18     -28.244   2.367  27.628  1.00143.76           O1-
ANISOU  135  OE2 GLU A  18    26904  13838  13882   3187    622   1790       O1-
ATOM    136  N   SER A  19     -31.583   3.373  22.579  1.00113.88           N  
ANISOU  136  N   SER A  19    22501   9854  10913   1672    913   1399       N  
ATOM    137  CA  SER A  19     -31.983   2.191  21.807  1.00112.76           C  
ANISOU  137  CA  SER A  19    22660   9350  10832   1503   1064   1318       C  
ATOM    138  C   SER A  19     -31.311   2.097  20.422  1.00105.08           C  
ANISOU  138  C   SER A  19    21642   8357   9924   1741    943   1212       C  
ATOM    139  O   SER A  19     -30.960   3.123  19.835  1.00104.60           O  
ANISOU  139  O   SER A  19    21158   8641   9944   1877    766   1140       O  
ATOM    140  CB  SER A  19     -33.524   2.152  21.715  1.00116.84           C  
ANISOU  140  CB  SER A  19    23140   9751  11504    926   1261   1246       C  
ATOM    141  OG  SER A  19     -34.045   3.064  20.766  1.00116.84           O  
ANISOU  141  OG  SER A  19    22629  10070  11696    756   1162   1104       O  
ATOM    142  N   ALA A  20     -31.168   0.856  19.928  1.00 97.13           N  
ANISOU  142  N   ALA A  20    20962   7043   8898   1763   1039   1153       N  
ATOM    143  CA  ALA A  20     -30.539   0.522  18.647  1.00 99.48           C  
ANISOU  143  CA  ALA A  20    21241   7311   9243   2002    942   1039       C  
ATOM    144  C   ALA A  20     -31.220   1.144  17.413  1.00 93.48           C  
ANISOU  144  C   ALA A  20    20148   6675   8695   1703    917    876       C  
ATOM    145  O   ALA A  20     -30.524   1.427  16.439  1.00 93.27           O  
ANISOU  145  O   ALA A  20    19851   6861   8727   1915    775    761       O  
ATOM    146  CB  ALA A  20     -30.469  -1.006  18.509  1.00107.55           C  
ANISOU  146  CB  ALA A  20    22688   7976  10199   2024   1076    998       C  
ATOM    147  N   GLY A  21     -32.543   1.377  17.491  1.00 87.71           N  
ANISOU  147  N   GLY A  21    19295   5943   8087   1189   1050    821       N  
ATOM    148  CA  GLY A  21     -33.335   2.010  16.436  1.00 82.02           C  
ANISOU  148  CA  GLY A  21    18094   5503   7569    888   1006    628       C  
ATOM    149  C   GLY A  21     -33.005   3.503  16.308  1.00 75.13           C  
ANISOU  149  C   GLY A  21    16650   5143   6753   1032    813    617       C  
ATOM    150  O   GLY A  21     -32.867   3.992  15.189  1.00 72.93           O  
ANISOU  150  O   GLY A  21    16029   5108   6572   1095    692    487       O  
ATOM    151  N   TYR A  22     -32.830   4.213  17.437  1.00 77.98           N  
ANISOU  151  N   TYR A  22    16917   5666   7045   1081    788    750       N  
ATOM    152  CA  TYR A  22     -32.368   5.604  17.458  1.00 79.14           C  
ANISOU  152  CA  TYR A  22    16554   6276   7239   1209    612    737       C  
ATOM    153  C   TYR A  22     -30.869   5.751  17.152  1.00 81.27           C  
ANISOU  153  C   TYR A  22    16739   6706   7435   1691    426    737       C  
ATOM    154  O   TYR A  22     -30.491   6.780  16.597  1.00 68.22           O  
ANISOU  154  O   TYR A  22    14633   5425   5863   1766    284    665       O  
ATOM    155  CB  TYR A  22     -32.721   6.265  18.806  1.00 80.84           C  
ANISOU  155  CB  TYR A  22    16739   6602   7373   1170    632    869       C  
ATOM    156  CG  TYR A  22     -34.111   6.870  18.877  1.00 83.00           C  
ANISOU  156  CG  TYR A  22    16761   6992   7782    717    739    819       C  
ATOM    157  CD1 TYR A  22     -34.431   7.980  18.067  1.00 81.68           C  
ANISOU  157  CD1 TYR A  22    16079   7175   7780    582    649    701       C  
ATOM    158  CD2 TYR A  22     -35.075   6.358  19.770  1.00 86.09           C  
ANISOU  158  CD2 TYR A  22    17432   7150   8128    437    937    894       C  
ATOM    159  CE1 TYR A  22     -35.709   8.567  18.141  1.00 83.51           C  
ANISOU  159  CE1 TYR A  22    16076   7522   8131    207    741    656       C  
ATOM    160  CE2 TYR A  22     -36.352   6.947  19.847  1.00 87.65           C  
ANISOU  160  CE2 TYR A  22    17373   7481   8447     42   1038    840       C  
ATOM    161  CZ  TYR A  22     -36.669   8.052  19.032  1.00 87.60           C  
ANISOU  161  CZ  TYR A  22    16850   7827   8605    -58    934    719       C  
ATOM    162  OH  TYR A  22     -37.901   8.632  19.112  1.00 89.76           O  
ANISOU  162  OH  TYR A  22    16866   8241   8996   -414   1030    665       O  
ATOM    163  N   THR A  23     -30.047   4.743  17.493  1.00 85.26           N  
ANISOU  163  N   THR A  23    17672   6938   7785   2025    433    818       N  
ATOM    164  CA  THR A  23     -28.599   4.753  17.266  1.00 83.48           C  
ANISOU  164  CA  THR A  23    17358   6884   7475   2514    259    820       C  
ATOM    165  C   THR A  23     -28.229   4.737  15.770  1.00 83.99           C  
ANISOU  165  C   THR A  23    17212   7040   7660   2534    212    647       C  
ATOM    166  O   THR A  23     -27.374   5.526  15.368  1.00 81.91           O  
ANISOU  166  O   THR A  23    16566   7132   7426   2746     59    589       O  
ATOM    167  CB  THR A  23     -27.891   3.568  17.975  1.00 86.80           C  
ANISOU  167  CB  THR A  23    18318   6977   7687   2892    283    958       C  
ATOM    168  CG2 THR A  23     -26.368   3.479  17.766  1.00 90.80           C  
ANISOU  168  CG2 THR A  23    18681   7729   8088   3430     87    970       C  
ATOM    169  OG1 THR A  23     -28.119   3.659  19.368  1.00 79.29           O  
ANISOU  169  OG1 THR A  23    17598   5919   6609   2835    350   1125       O  
ATOM    170  N   VAL A  24     -28.911   3.898  14.970  1.00 83.82           N  
ANISOU  170  N   VAL A  24    17437   6708   7704   2302    346    555       N  
ATOM    171  CA  VAL A  24     -28.734   3.853  13.514  1.00 82.51           C  
ANISOU  171  CA  VAL A  24    17092   6624   7634   2311    307    382       C  
ATOM    172  C   VAL A  24     -29.328   5.078  12.786  1.00 82.35           C  
ANISOU  172  C   VAL A  24    16541   6963   7785   1989    259    274       C  
ATOM    173  O   VAL A  24     -28.834   5.411  11.711  1.00 82.69           O  
ANISOU  173  O   VAL A  24    16288   7240   7891   2071    171    159       O  
ATOM    174  CB  VAL A  24     -29.319   2.561  12.879  1.00 82.57           C  
ANISOU  174  CB  VAL A  24    17554   6178   7641   2167    459    301       C  
ATOM    175  CG1 VAL A  24     -28.582   1.307  13.378  1.00 85.54           C  
ANISOU  175  CG1 VAL A  24    18502   6160   7841   2492    520    431       C  
ATOM    176  CG2 VAL A  24     -30.846   2.400  13.016  1.00 82.76           C  
ANISOU  176  CG2 VAL A  24    17607   6062   7776   1610    609    254       C  
ATOM    177  N   LEU A  25     -30.321   5.756  13.395  1.00 81.85           N  
ANISOU  177  N   LEU A  25    16354   6953   7793   1633    322    311       N  
ATOM    178  CA  LEU A  25     -30.884   7.022  12.912  1.00 81.60           C  
ANISOU  178  CA  LEU A  25    15826   7264   7915   1366    273    227       C  
ATOM    179  C   LEU A  25     -29.964   8.236  13.150  1.00 80.84           C  
ANISOU  179  C   LEU A  25    15325   7571   7817   1594    114    265       C  
ATOM    180  O   LEU A  25     -30.193   9.264  12.514  1.00 78.89           O  
ANISOU  180  O   LEU A  25    14669   7615   7691   1438     59    193       O  
ATOM    181  CB  LEU A  25     -32.274   7.254  13.546  1.00 82.24           C  
ANISOU  181  CB  LEU A  25    15892   7289   8068    943    394    250       C  
ATOM    182  CG  LEU A  25     -33.396   6.373  12.953  1.00 86.96           C  
ANISOU  182  CG  LEU A  25    16774   7560   8708    602    557    170       C  
ATOM    183  CD1 LEU A  25     -34.664   6.423  13.833  1.00 86.42           C  
ANISOU  183  CD1 LEU A  25    16619   7503   8712    194    674    191       C  
ATOM    184  CD2 LEU A  25     -33.692   6.719  11.478  1.00 87.12           C  
ANISOU  184  CD2 LEU A  25    16636   7644   8820    505    521    -10       C  
ATOM    185  N   ARG A  26     -28.944   8.105  14.019  1.00 83.64           N  
ANISOU  185  N   ARG A  26    15788   7954   8036   1950     38    374       N  
ATOM    186  CA  ARG A  26     -27.878   9.097  14.184  1.00 81.19           C  
ANISOU  186  CA  ARG A  26    15093   8035   7719   2182   -120    380       C  
ATOM    187  C   ARG A  26     -26.697   8.850  13.234  1.00 82.92           C  
ANISOU  187  C   ARG A  26    15211   8372   7923   2483   -207    297       C  
ATOM    188  O   ARG A  26     -26.040   9.820  12.864  1.00 82.90           O  
ANISOU  188  O   ARG A  26    14803   8720   7975   2550   -310    245       O  
ATOM    189  CB  ARG A  26     -27.377   9.123  15.639  1.00 79.56           C  
ANISOU  189  CB  ARG A  26    14997   7866   7364   2422   -181    520       C  
ATOM    190  CG  ARG A  26     -28.426   9.623  16.640  1.00 79.20           C  
ANISOU  190  CG  ARG A  26    15008   7764   7319   2145    -99    602       C  
ATOM    191  CD  ARG A  26     -27.850   9.887  18.036  1.00 81.39           C  
ANISOU  191  CD  ARG A  26    15347   8145   7434   2398   -184    726       C  
ATOM    192  NE  ARG A  26     -27.417   8.666  18.723  1.00 85.13           N  
ANISOU  192  NE  ARG A  26    16296   8327   7722   2691   -158    835       N  
ATOM    193  CZ  ARG A  26     -28.220   7.889  19.466  1.00 86.37           C  
ANISOU  193  CZ  ARG A  26    16860   8176   7780   2591    -28    950       C  
ATOM    194  NH1 ARG A  26     -29.522   8.169  19.579  1.00 85.02           N1+
ANISOU  194  NH1 ARG A  26    16650   7971   7683   2199     92    959       N1+
ATOM    195  NH2 ARG A  26     -27.719   6.829  20.111  1.00 89.17           N1+
ANISOU  195  NH2 ARG A  26    17669   8255   7956   2890     -7   1059       N1+
ATOM    196  N   ILE A  27     -26.455   7.587  12.842  1.00 83.48           N  
ANISOU  196  N   ILE A  27    15655   8148   7917   2664   -155    278       N  
ATOM    197  CA  ILE A  27     -25.416   7.206  11.880  1.00 83.20           C  
ANISOU  197  CA  ILE A  27    15548   8205   7858   2958   -217    185       C  
ATOM    198  C   ILE A  27     -25.854   7.438  10.418  1.00 79.94           C  
ANISOU  198  C   ILE A  27    14934   7862   7579   2694   -179     34       C  
ATOM    199  O   ILE A  27     -25.009   7.785   9.595  1.00 64.52           O  
ANISOU  199  O   ILE A  27    12728   6146   5642   2855   -247    -52       O  
ATOM    200  CB  ILE A  27     -24.983   5.720  12.078  1.00 89.97           C  
ANISOU  200  CB  ILE A  27    16909   8700   8576   3273   -168    218       C  
ATOM    201  CG1 ILE A  27     -24.335   5.496  13.467  1.00 92.56           C  
ANISOU  201  CG1 ILE A  27    17451   8967   8751   3543   -211    386       C  
ATOM    202  CG2 ILE A  27     -24.081   5.132  10.967  1.00 91.18           C  
ANISOU  202  CG2 ILE A  27    16987   8964   8693   3623   -229    118       C  
ATOM    203  CD1 ILE A  27     -23.082   6.341  13.754  1.00 92.36           C  
ANISOU  203  CD1 ILE A  27    17042   9376   8675   3840   -384    417       C  
ATOM    204  N   LEU A  28     -27.161   7.283  10.139  1.00 78.31           N  
ANISOU  204  N   LEU A  28    14823   7473   7460   2290    -74     -3       N  
ATOM    205  CA  LEU A  28     -27.804   7.507   8.840  1.00 75.53           C  
ANISOU  205  CA  LEU A  28    14303   7182   7213   2040    -47   -150       C  
ATOM    206  C   LEU A  28     -27.485   8.871   8.183  1.00 69.77           C  
ANISOU  206  C   LEU A  28    13058   6884   6568   2012   -145   -189       C  
ATOM    207  O   LEU A  28     -26.994   8.846   7.055  1.00 69.29           O  
ANISOU  207  O   LEU A  28    12865   6949   6514   2094   -173   -295       O  
ATOM    208  CB  LEU A  28     -29.321   7.218   8.978  1.00 75.17           C  
ANISOU  208  CB  LEU A  28    14393   6922   7245   1597     70   -178       C  
ATOM    209  CG  LEU A  28     -30.203   7.516   7.740  1.00 76.47           C  
ANISOU  209  CG  LEU A  28    14357   7184   7515   1298     85   -329       C  
ATOM    210  CD1 LEU A  28     -29.746   6.739   6.486  1.00 78.34           C  
ANISOU  210  CD1 LEU A  28    14765   7303   7699   1453     91   -461       C  
ATOM    211  CD2 LEU A  28     -31.693   7.280   8.063  1.00 78.33           C  
ANISOU  211  CD2 LEU A  28    14700   7240   7821    867    195   -354       C  
ATOM    212  N   PRO A  29     -27.708  10.027   8.860  1.00 66.62           N  
ANISOU  212  N   PRO A  29    12373   6716   6226   1897   -192   -113       N  
ATOM    213  CA  PRO A  29     -27.343  11.333   8.282  1.00 64.95           C  
ANISOU  213  CA  PRO A  29    11705   6884   6090   1880   -274   -148       C  
ATOM    214  C   PRO A  29     -25.844  11.519   8.013  1.00 64.74           C  
ANISOU  214  C   PRO A  29    11535   7073   5992   2250   -361   -156       C  
ATOM    215  O   PRO A  29     -25.500  12.115   6.995  1.00 67.31           O  
ANISOU  215  O   PRO A  29    11560   7656   6359   2258   -398   -220       O  
ATOM    216  CB  PRO A  29     -27.877  12.368   9.285  1.00 62.32           C  
ANISOU  216  CB  PRO A  29    11179   6684   5817   1702   -290    -59       C  
ATOM    217  CG  PRO A  29     -28.033  11.613  10.593  1.00 65.48           C  
ANISOU  217  CG  PRO A  29    11897   6859   6123   1796   -259     41       C  
ATOM    218  CD  PRO A  29     -28.405  10.210  10.132  1.00 67.45           C  
ANISOU  218  CD  PRO A  29    12559   6745   6324   1779   -163      4       C  
ATOM    219  N   LEU A  30     -24.977  10.974   8.879  1.00 63.34           N  
ANISOU  219  N   LEU A  30    11561   6809   5697   2564   -393    -91       N  
ATOM    220  CA  LEU A  30     -23.520  11.031   8.714  1.00 62.83           C  
ANISOU  220  CA  LEU A  30    11352   6964   5556   2943   -477   -112       C  
ATOM    221  C   LEU A  30     -23.064  10.317   7.429  1.00 64.99           C  
ANISOU  221  C   LEU A  30    11704   7183   5807   3071   -440   -230       C  
ATOM    222  O   LEU A  30     -22.269  10.881   6.680  1.00 64.85           O  
ANISOU  222  O   LEU A  30    11404   7449   5786   3221   -484   -291       O  
ATOM    223  CB  LEU A  30     -22.796  10.420   9.937  1.00 65.81           C  
ANISOU  223  CB  LEU A  30    11959   7248   5797   3274   -524    -15       C  
ATOM    224  CG  LEU A  30     -23.210  10.975  11.318  1.00 66.95           C  
ANISOU  224  CG  LEU A  30    12089   7419   5931   3166   -556    101       C  
ATOM    225  CD1 LEU A  30     -22.574  10.145  12.454  1.00 70.91           C  
ANISOU  225  CD1 LEU A  30    12859   7817   6266   3526   -607    200       C  
ATOM    226  CD2 LEU A  30     -22.956  12.488  11.469  1.00 66.53           C  
ANISOU  226  CD2 LEU A  30    11561   7760   5956   3055   -637     91       C  
ATOM    227  N   VAL A  31     -23.626   9.121   7.174  1.00 67.75           N  
ANISOU  227  N   VAL A  31    12440   7170   6134   3001   -350   -271       N  
ATOM    228  CA  VAL A  31     -23.430   8.340   5.950  1.00 69.77           C  
ANISOU  228  CA  VAL A  31    12799   7351   6360   3101   -308   -404       C  
ATOM    229  C   VAL A  31     -23.943   9.071   4.691  1.00 66.24           C  
ANISOU  229  C   VAL A  31    12050   7107   6010   2811   -300   -499       C  
ATOM    230  O   VAL A  31     -23.296   8.979   3.647  1.00 65.51           O  
ANISOU  230  O   VAL A  31    11799   7197   5894   2942   -310   -591       O  
ATOM    231  CB  VAL A  31     -24.100   6.936   6.078  1.00 73.64           C  
ANISOU  231  CB  VAL A  31    13811   7369   6798   3075   -209   -434       C  
ATOM    232  CG1 VAL A  31     -24.270   6.147   4.761  1.00 67.80           C  
ANISOU  232  CG1 VAL A  31    13190   6544   6026   3155   -162   -593       C  
ATOM    233  CG2 VAL A  31     -23.340   6.065   7.095  1.00 68.74           C  
ANISOU  233  CG2 VAL A  31    13516   6541   6059   3411   -217   -322       C  
ATOM    234  N   VAL A  32     -25.047   9.830   4.828  1.00 64.96           N  
ANISOU  234  N   VAL A  32    11803   6930   5948   2428   -278   -474       N  
ATOM    235  CA  VAL A  32     -25.578  10.691   3.771  1.00 60.60           C  
ANISOU  235  CA  VAL A  32    10963   6582   5479   2167   -280   -547       C  
ATOM    236  C   VAL A  32     -24.664  11.904   3.474  1.00 57.12           C  
ANISOU  236  C   VAL A  32    10105   6540   5057   2284   -350   -522       C  
ATOM    237  O   VAL A  32     -24.534  12.242   2.299  1.00 58.78           O  
ANISOU  237  O   VAL A  32    10129   6938   5268   2271   -350   -599       O  
ATOM    238  CB  VAL A  32     -27.043  11.143   4.039  1.00 60.06           C  
ANISOU  238  CB  VAL A  32    10866   6442   5512   1773   -250   -513       C  
ATOM    239  CG1 VAL A  32     -27.576  12.227   3.076  1.00 56.12           C  
ANISOU  239  CG1 VAL A  32    10043   6190   5090   1543   -271   -566       C  
ATOM    240  CG2 VAL A  32     -28.004   9.940   3.988  1.00 61.75           C  
ANISOU  240  CG2 VAL A  32    11478   6275   5709   1612   -162   -564       C  
ATOM    241  N   LEU A  33     -23.991  12.481   4.483  1.00 55.64           N  
ANISOU  241  N   LEU A  33     9772   6493   4876   2391   -404   -418       N  
ATOM    242  CA  LEU A  33     -22.973  13.516   4.255  1.00 57.65           C  
ANISOU  242  CA  LEU A  33     9645   7118   5143   2501   -463   -405       C  
ATOM    243  C   LEU A  33     -21.738  12.965   3.519  1.00 64.47           C  
ANISOU  243  C   LEU A  33    10492   8096   5910   2852   -473   -473       C  
ATOM    244  O   LEU A  33     -21.136  13.697   2.736  1.00 66.32           O  
ANISOU  244  O   LEU A  33    10417   8633   6149   2899   -485   -505       O  
ATOM    245  CB  LEU A  33     -22.519  14.219   5.558  1.00 58.24           C  
ANISOU  245  CB  LEU A  33     9581   7311   5235   2526   -524   -300       C  
ATOM    246  CG  LEU A  33     -23.612  14.893   6.416  1.00 52.24           C  
ANISOU  246  CG  LEU A  33     8747   6522   4578   2193   -514   -236       C  
ATOM    247  CD1 LEU A  33     -22.988  15.804   7.494  1.00 50.90           C  
ANISOU  247  CD1 LEU A  33     8339   6573   4427   2221   -580   -165       C  
ATOM    248  CD2 LEU A  33     -24.673  15.640   5.589  1.00 50.50           C  
ANISOU  248  CD2 LEU A  33     8362   6379   4448   1923   -478   -283       C  
ATOM    249  N   GLY A  34     -21.403  11.686   3.743  1.00 66.44           N  
ANISOU  249  N   GLY A  34    11075   8104   6064   3104   -457   -493       N  
ATOM    250  CA  GLY A  34     -20.258  11.010   3.137  1.00 69.41           C  
ANISOU  250  CA  GLY A  34    11452   8578   6342   3467   -458   -567       C  
ATOM    251  C   GLY A  34     -20.445  10.854   1.621  1.00 70.74           C  
ANISOU  251  C   GLY A  34    11588   8785   6503   3402   -397   -693       C  
ATOM    252  O   GLY A  34     -19.516  11.151   0.869  1.00 71.94           O  
ANISOU  252  O   GLY A  34    11474   9232   6626   3540   -398   -745       O  
ATOM    253  N   VAL A  35     -21.646  10.434   1.174  1.00 69.66           N  
ANISOU  253  N   VAL A  35    11721   8365   6383   3180   -339   -752       N  
ATOM    254  CA  VAL A  35     -21.975  10.321  -0.251  1.00 72.14           C  
ANISOU  254  CA  VAL A  35    12022   8717   6673   3101   -290   -882       C  
ATOM    255  C   VAL A  35     -22.245  11.690  -0.910  1.00 72.10           C  
ANISOU  255  C   VAL A  35    11624   9033   6737   2859   -308   -865       C  
ATOM    256  O   VAL A  35     -21.893  11.852  -2.077  1.00 74.71           O  
ANISOU  256  O   VAL A  35    11804   9560   7021   2903   -283   -945       O  
ATOM    257  CB  VAL A  35     -23.166   9.366  -0.544  1.00 75.49           C  
ANISOU  257  CB  VAL A  35    12826   8764   7092   2899   -233   -964       C  
ATOM    258  CG1 VAL A  35     -22.868   7.935  -0.067  1.00 77.87           C  
ANISOU  258  CG1 VAL A  35    13557   8713   7316   3154   -199   -972       C  
ATOM    259  CG2 VAL A  35     -24.536   9.837  -0.030  1.00 76.16           C  
ANISOU  259  CG2 VAL A  35    12880   8772   7287   2501   -241   -897       C  
ATOM    260  N   THR A  36     -22.796  12.661  -0.157  1.00 69.82           N  
ANISOU  260  N   THR A  36    11176   8802   6550   2615   -343   -760       N  
ATOM    261  CA  THR A  36     -23.013  14.036  -0.624  1.00 67.96           C  
ANISOU  261  CA  THR A  36    10588   8855   6380   2411   -356   -728       C  
ATOM    262  C   THR A  36     -21.694  14.822  -0.783  1.00 68.95           C  
ANISOU  262  C   THR A  36    10403   9316   6480   2613   -370   -706       C  
ATOM    263  O   THR A  36     -21.619  15.672  -1.668  1.00 65.79           O  
ANISOU  263  O   THR A  36     9750   9158   6089   2516   -350   -712       O  
ATOM    264  CB  THR A  36     -23.951  14.839   0.317  1.00 66.54           C  
ANISOU  264  CB  THR A  36    10329   8640   6313   2136   -384   -624       C  
ATOM    265  CG2 THR A  36     -24.256  16.285  -0.111  1.00 63.00           C  
ANISOU  265  CG2 THR A  36     9563   8445   5930   1929   -390   -589       C  
ATOM    266  OG1 THR A  36     -25.198  14.184   0.412  1.00 68.14           O  
ANISOU  266  OG1 THR A  36    10804   8548   6537   1939   -360   -653       O  
ATOM    267  N   PHE A  37     -20.676  14.498   0.035  1.00 72.48           N  
ANISOU  267  N   PHE A  37    10864   9791   6884   2893   -400   -682       N  
ATOM    268  CA  PHE A  37     -19.312  15.007  -0.089  1.00 71.39           C  
ANISOU  268  CA  PHE A  37    10414   9995   6715   3093   -410   -684       C  
ATOM    269  C   PHE A  37     -18.638  14.581  -1.401  1.00 75.25           C  
ANISOU  269  C   PHE A  37    10893  10592   7105   3290   -349   -799       C  
ATOM    270  O   PHE A  37     -18.295  15.451  -2.198  1.00 76.97           O  
ANISOU  270  O   PHE A  37    10835  11091   7318   3238   -310   -817       O  
ATOM    271  CB  PHE A  37     -18.482  14.668   1.176  1.00 66.96           C  
ANISOU  271  CB  PHE A  37     9860   9458   6123   3358   -475   -637       C  
ATOM    272  CG  PHE A  37     -16.972  14.815   1.052  1.00 65.93           C  
ANISOU  272  CG  PHE A  37     9420   9689   5944   3605   -488   -668       C  
ATOM    273  CD1 PHE A  37     -16.384  16.096   0.993  1.00 61.54           C  
ANISOU  273  CD1 PHE A  37     8480   9450   5452   3443   -493   -635       C  
ATOM    274  CD2 PHE A  37     -16.157  13.682   0.838  1.00 65.67           C  
ANISOU  274  CD2 PHE A  37     9475   9677   5801   3998   -487   -736       C  
ATOM    275  CE1 PHE A  37     -15.021  16.231   0.781  1.00 65.34           C  
ANISOU  275  CE1 PHE A  37     8653  10281   5891   3637   -495   -675       C  
ATOM    276  CE2 PHE A  37     -14.795  13.836   0.626  1.00 63.62           C  
ANISOU  276  CE2 PHE A  37     8893   9785   5497   4225   -495   -774       C  
ATOM    277  CZ  PHE A  37     -14.228  15.104   0.601  1.00 62.37           C  
ANISOU  277  CZ  PHE A  37     8333   9958   5406   4029   -498   -747       C  
ATOM    278  N   VAL A  38     -18.467  13.261  -1.592  1.00 75.66           N  
ANISOU  278  N   VAL A  38    11263  10413   7072   3518   -327   -877       N  
ATOM    279  CA  VAL A  38     -17.716  12.692  -2.715  1.00 76.25           C  
ANISOU  279  CA  VAL A  38    11349  10584   7040   3748   -264  -1000       C  
ATOM    280  C   VAL A  38     -18.399  12.897  -4.085  1.00 75.34           C  
ANISOU  280  C   VAL A  38    11215  10495   6915   3498   -208  -1066       C  
ATOM    281  O   VAL A  38     -17.699  13.226  -5.040  1.00 78.63           O  
ANISOU  281  O   VAL A  38    11416  11183   7276   3549   -156  -1117       O  
ATOM    282  CB  VAL A  38     -17.381  11.191  -2.480  1.00 77.53           C  
ANISOU  282  CB  VAL A  38    11899  10449   7111   4059   -251  -1071       C  
ATOM    283  CG1 VAL A  38     -18.603  10.257  -2.497  1.00 77.75           C  
ANISOU  283  CG1 VAL A  38    12316  10051   7175   3855   -253  -1059       C  
ATOM    284  CG2 VAL A  38     -16.310  10.658  -3.448  1.00 78.02           C  
ANISOU  284  CG2 VAL A  38    12016  10566   7060   4265   -173  -1220       C  
ATOM    285  N   LEU A  39     -19.738  12.780  -4.146  1.00 71.51           N  
ANISOU  285  N   LEU A  39    10945   9750   6474   3222   -217  -1067       N  
ATOM    286  CA  LEU A  39     -20.531  13.072  -5.347  1.00 69.72           C  
ANISOU  286  CA  LEU A  39    10693   9571   6227   2986   -185  -1131       C  
ATOM    287  C   LEU A  39     -20.728  14.581  -5.574  1.00 71.73           C  
ANISOU  287  C   LEU A  39    10582  10132   6542   2781   -191  -1036       C  
ATOM    288  O   LEU A  39     -21.048  14.973  -6.694  1.00 74.23           O  
ANISOU  288  O   LEU A  39    10773  10634   6797   2719   -150  -1076       O  
ATOM    289  CB  LEU A  39     -21.909  12.375  -5.261  1.00 67.09           C  
ANISOU  289  CB  LEU A  39    10647   8913   5930   2731   -201  -1164       C  
ATOM    290  CG  LEU A  39     -21.861  10.832  -5.190  1.00 70.81           C  
ANISOU  290  CG  LEU A  39    11540   9021   6344   2866   -175  -1266       C  
ATOM    291  CD1 LEU A  39     -23.260  10.252  -4.891  1.00 72.21           C  
ANISOU  291  CD1 LEU A  39    11941   8938   6557   2537   -178  -1320       C  
ATOM    292  CD2 LEU A  39     -21.222  10.201  -6.445  1.00 73.38           C  
ANISOU  292  CD2 LEU A  39    11967   9382   6533   3149   -117  -1410       C  
ATOM    293  N   GLY A  40     -20.548  15.397  -4.523  1.00 73.20           N  
ANISOU  293  N   GLY A  40    10609  10366   6837   2679   -239   -909       N  
ATOM    294  CA  GLY A  40     -20.694  16.846  -4.574  1.00 74.04           C  
ANISOU  294  CA  GLY A  40    10409  10712   7010   2468   -239   -815       C  
ATOM    295  C   GLY A  40     -19.440  17.475  -5.181  1.00 75.43           C  
ANISOU  295  C   GLY A  40    10300  11226   7135   2605   -185   -816       C  
ATOM    296  O   GLY A  40     -19.550  18.200  -6.168  1.00 74.94           O  
ANISOU  296  O   GLY A  40    10071  11349   7055   2468   -140   -794       O  
ATOM    297  N   VAL A  41     -18.259  17.188  -4.608  1.00 78.75           N  
ANISOU  297  N   VAL A  41    10655  11742   7526   2879   -186   -839       N  
ATOM    298  CA  VAL A  41     -16.985  17.764  -5.041  1.00 80.56           C  
ANISOU  298  CA  VAL A  41    10573  12324   7712   2996   -127   -848       C  
ATOM    299  C   VAL A  41     -16.497  17.227  -6.405  1.00 82.32           C  
ANISOU  299  C   VAL A  41    10831  12643   7802   3115    -39   -956       C  
ATOM    300  O   VAL A  41     -15.848  17.980  -7.129  1.00 81.95           O  
ANISOU  300  O   VAL A  41    10539  12883   7715   3084     39   -951       O  
ATOM    301  CB  VAL A  41     -15.856  17.583  -3.986  1.00 82.02           C  
ANISOU  301  CB  VAL A  41    10646  12621   7895   3267   -166   -853       C  
ATOM    302  CG1 VAL A  41     -16.218  18.250  -2.644  1.00 80.71           C  
ANISOU  302  CG1 VAL A  41    10439  12383   7843   3133   -254   -750       C  
ATOM    303  CG2 VAL A  41     -15.362  16.134  -3.791  1.00 84.65           C  
ANISOU  303  CG2 VAL A  41    11254  12773   8134   3603   -176   -949       C  
ATOM    304  N   LEU A  42     -16.845  15.974  -6.755  1.00 81.34           N  
ANISOU  304  N   LEU A  42    11025  12279   7604   3240    -39  -1060       N  
ATOM    305  CA  LEU A  42     -16.532  15.389  -8.061  1.00 82.30           C  
ANISOU  305  CA  LEU A  42    11209  12478   7584   3359     46  -1182       C  
ATOM    306  C   LEU A  42     -17.592  15.741  -9.115  1.00 77.65           C  
ANISOU  306  C   LEU A  42    10647  11889   6969   3071     64  -1175       C  
ATOM    307  O   LEU A  42     -17.211  16.031 -10.245  1.00 78.58           O  
ANISOU  307  O   LEU A  42    10612  12250   6997   3055    143  -1192       O  
ATOM    308  CB  LEU A  42     -16.372  13.857  -7.958  1.00 86.66           C  
ANISOU  308  CB  LEU A  42    12111  12758   8059   3612     43  -1311       C  
ATOM    309  CG  LEU A  42     -15.164  13.390  -7.114  1.00 91.26           C  
ANISOU  309  CG  LEU A  42    12713  13335   8629   3977     27  -1329       C  
ATOM    310  CD1 LEU A  42     -15.185  11.862  -6.917  1.00 94.34           C  
ANISOU  310  CD1 LEU A  42    13503  13411   8931   4220     42  -1457       C  
ATOM    311  CD2 LEU A  42     -13.815  13.872  -7.687  1.00 92.99           C  
ANISOU  311  CD2 LEU A  42    12575  13962   8796   4187     90  -1344       C  
ATOM    312  N   GLY A  43     -18.885  15.719  -8.747  1.00 74.14           N  
ANISOU  312  N   GLY A  43    10391  11187   6592   2847     -8  -1149       N  
ATOM    313  CA  GLY A  43     -19.993  15.945  -9.678  1.00 73.30           C  
ANISOU  313  CA  GLY A  43    10311  11089   6452   2594    -13  -1150       C  
ATOM    314  C   GLY A  43     -20.046  17.409 -10.131  1.00 73.88           C  
ANISOU  314  C   GLY A  43    10085  11433   6552   2426     15  -1021       C  
ATOM    315  O   GLY A  43     -20.102  17.667 -11.331  1.00 78.40           O  
ANISOU  315  O   GLY A  43    10593  12181   7013   2384     72  -1038       O  
ATOM    316  N   ASN A  44     -19.986  18.355  -9.178  1.00 71.05           N  
ANISOU  316  N   ASN A  44     9560  11104   6333   2325    -17   -890       N  
ATOM    317  CA  ASN A  44     -19.946  19.797  -9.452  1.00 69.63           C  
ANISOU  317  CA  ASN A  44     9121  11146   6188   2158     21   -764       C  
ATOM    318  C   ASN A  44     -18.549  20.271  -9.885  1.00 69.54           C  
ANISOU  318  C   ASN A  44     8891  11435   6096   2300    130   -775       C  
ATOM    319  O   ASN A  44     -18.470  21.301 -10.549  1.00 70.36           O  
ANISOU  319  O   ASN A  44     8850  11731   6152   2183    202   -710       O  
ATOM    320  CB  ASN A  44     -20.435  20.595  -8.227  1.00 67.94           C  
ANISOU  320  CB  ASN A  44     8802  10872   6140   2017    -34   -643       C  
ATOM    321  CG  ASN A  44     -21.902  20.324  -7.898  1.00 65.91           C  
ANISOU  321  CG  ASN A  44     8725  10354   5964   1848   -123   -620       C  
ATOM    322  ND2 ASN A  44     -22.162  19.550  -6.844  1.00 63.70           N  
ANISOU  322  ND2 ASN A  44     8582   9872   5750   1910   -178   -643       N  
ATOM    323  OD1 ASN A  44     -22.792  20.817  -8.585  1.00 66.18           O  
ANISOU  323  OD1 ASN A  44     8773  10380   5994   1667   -138   -581       O  
ATOM    324  N   GLY A  45     -17.489  19.508  -9.562  1.00 68.40           N  
ANISOU  324  N   GLY A  45     8719  11342   5929   2557    149   -854       N  
ATOM    325  CA  GLY A  45     -16.132  19.746 -10.060  1.00 67.02           C  
ANISOU  325  CA  GLY A  45     8319  11477   5668   2708    262   -889       C  
ATOM    326  C   GLY A  45     -16.035  19.450 -11.567  1.00 68.80           C  
ANISOU  326  C   GLY A  45     8619  11803   5721   2761    352   -971       C  
ATOM    327  O   GLY A  45     -15.319  20.155 -12.277  1.00 68.95           O  
ANISOU  327  O   GLY A  45     8439  12095   5665   2732    466   -943       O  
ATOM    328  N   LEU A  46     -16.795  18.452 -12.058  1.00 69.88           N  
ANISOU  328  N   LEU A  46     9051  11719   5783   2823    308  -1079       N  
ATOM    329  CA  LEU A  46     -16.942  18.132 -13.477  1.00 72.16           C  
ANISOU  329  CA  LEU A  46     9438  12090   5892   2855    380  -1171       C  
ATOM    330  C   LEU A  46     -17.811  19.156 -14.228  1.00 70.04           C  
ANISOU  330  C   LEU A  46     9093  11924   5593   2584    393  -1058       C  
ATOM    331  O   LEU A  46     -17.537  19.379 -15.404  1.00 71.50           O  
ANISOU  331  O   LEU A  46     9189  12341   5637   2591    500  -1058       O  
ATOM    332  CB  LEU A  46     -17.496  16.699 -13.648  1.00 74.46           C  
ANISOU  332  CB  LEU A  46    10076  12093   6121   2934    317  -1320       C  
ATOM    333  CG  LEU A  46     -16.464  15.585 -13.354  1.00 76.86           C  
ANISOU  333  CG  LEU A  46    10527  12284   6392   3261    334  -1458       C  
ATOM    334  CD1 LEU A  46     -17.158  14.214 -13.198  1.00 78.72           C  
ANISOU  334  CD1 LEU A  46    11144  12174   6594   3262    271  -1588       C  
ATOM    335  CD2 LEU A  46     -15.323  15.554 -14.390  1.00 76.88           C  
ANISOU  335  CD2 LEU A  46    10409  12562   6241   3508    468  -1553       C  
ATOM    336  N   VAL A  47     -18.799  19.790 -13.564  1.00 67.61           N  
ANISOU  336  N   VAL A  47     8827  11453   5407   2358    293   -955       N  
ATOM    337  CA  VAL A  47     -19.564  20.903 -14.142  1.00 67.62           C  
ANISOU  337  CA  VAL A  47     8766  11541   5385   2128    295   -832       C  
ATOM    338  C   VAL A  47     -18.706  22.178 -14.253  1.00 67.39           C  
ANISOU  338  C   VAL A  47     8464  11761   5380   2066    404   -697       C  
ATOM    339  O   VAL A  47     -18.756  22.835 -15.289  1.00 67.77           O  
ANISOU  339  O   VAL A  47     8455  11978   5315   1984    484   -628       O  
ATOM    340  CB  VAL A  47     -20.851  21.257 -13.342  1.00 68.07           C  
ANISOU  340  CB  VAL A  47     8910  11371   5580   1927    164   -760       C  
ATOM    341  CG1 VAL A  47     -21.581  22.523 -13.854  1.00 66.75           C  
ANISOU  341  CG1 VAL A  47     8669  11299   5393   1725    163   -620       C  
ATOM    342  CG2 VAL A  47     -21.840  20.082 -13.301  1.00 69.14           C  
ANISOU  342  CG2 VAL A  47     9314  11275   5680   1947     75   -905       C  
ATOM    343  N   ILE A  48     -17.917  22.487 -13.208  1.00 68.88           N  
ANISOU  343  N   ILE A  48     8488  11978   5706   2098    414   -658       N  
ATOM    344  CA  ILE A  48     -16.972  23.609 -13.180  1.00 70.72           C  
ANISOU  344  CA  ILE A  48     8452  12455   5965   2026    529   -557       C  
ATOM    345  C   ILE A  48     -15.897  23.511 -14.283  1.00 72.88           C  
ANISOU  345  C   ILE A  48     8632  12998   6062   2163    680   -625       C  
ATOM    346  O   ILE A  48     -15.532  24.540 -14.848  1.00 73.70           O  
ANISOU  346  O   ILE A  48     8596  13301   6105   2044    804   -532       O  
ATOM    347  CB  ILE A  48     -16.320  23.772 -11.771  1.00 70.75           C  
ANISOU  347  CB  ILE A  48     8292  12459   6129   2057    496   -546       C  
ATOM    348  CG1 ILE A  48     -17.353  24.339 -10.770  1.00 71.02           C  
ANISOU  348  CG1 ILE A  48     8387  12267   6330   1871    379   -447       C  
ATOM    349  CG2 ILE A  48     -15.026  24.619 -11.715  1.00 70.65           C  
ANISOU  349  CG2 ILE A  48     7979  12741   6123   2010    631   -496       C  
ATOM    350  CD1 ILE A  48     -17.020  24.058  -9.297  1.00 71.63           C  
ANISOU  350  CD1 ILE A  48     8347  12323   6547   1911    323   -450       C  
ATOM    351  N   TRP A  49     -15.462  22.280 -14.601  1.00 75.07           N  
ANISOU  351  N   TRP A  49     9002  13275   6247   2419    685   -789       N  
ATOM    352  CA  TRP A  49     -14.559  21.983 -15.708  1.00 80.63           C  
ANISOU  352  CA  TRP A  49     9617  14243   6777   2581    836   -875       C  
ATOM    353  C   TRP A  49     -15.263  22.071 -17.074  1.00 83.01           C  
ANISOU  353  C   TRP A  49    10076  14579   6888   2521    882   -882       C  
ATOM    354  O   TRP A  49     -14.810  22.836 -17.925  1.00 85.75           O  
ANISOU  354  O   TRP A  49    10297  15174   7109   2477   1031   -832       O  
ATOM    355  CB  TRP A  49     -13.902  20.609 -15.480  1.00 84.53           C  
ANISOU  355  CB  TRP A  49    10174  14709   7235   2906    823  -1052       C  
ATOM    356  CG  TRP A  49     -12.889  20.155 -16.494  1.00 90.82           C  
ANISOU  356  CG  TRP A  49    10865  15785   7858   3112    984  -1159       C  
ATOM    357  CD1 TRP A  49     -11.905  20.915 -17.032  1.00 94.76           C  
ANISOU  357  CD1 TRP A  49    11057  16624   8322   3097   1141  -1118       C  
ATOM    358  CD2 TRP A  49     -12.682  18.811 -17.024  1.00 95.43           C  
ANISOU  358  CD2 TRP A  49    11651  16334   8274   3362   1016  -1337       C  
ATOM    359  CE2 TRP A  49     -11.542  18.829 -17.883  1.00 99.94           C  
ANISOU  359  CE2 TRP A  49    12015  17248   8711   3507   1196  -1393       C  
ATOM    360  CE3 TRP A  49     -13.339  17.571 -16.854  1.00 96.07           C  
ANISOU  360  CE3 TRP A  49    12073  16124   8305   3465    919  -1462       C  
ATOM    361  NE1 TRP A  49     -11.119  20.141 -17.858  1.00 99.37           N  
ANISOU  361  NE1 TRP A  49    11625  17407   8725   3330   1272  -1254       N  
ATOM    362  CZ2 TRP A  49     -11.069  17.671 -18.527  1.00102.79           C  
ANISOU  362  CZ2 TRP A  49    12501  17668   8886   3773   1279  -1569       C  
ATOM    363  CZ3 TRP A  49     -12.872  16.401 -17.486  1.00 98.37           C  
ANISOU  363  CZ3 TRP A  49    12505  16457   8415   3715    997  -1642       C  
ATOM    364  CH2 TRP A  49     -11.732  16.448 -18.313  1.00101.69           C  
ANISOU  364  CH2 TRP A  49    12716  17221   8700   3879   1174  -1694       C  
ATOM    365  N   VAL A  50     -16.336  21.281 -17.270  1.00 82.10           N  
ANISOU  365  N   VAL A  50    10231  14226   6737   2509    761   -945       N  
ATOM    366  CA  VAL A  50     -17.026  21.145 -18.555  1.00 80.68           C  
ANISOU  366  CA  VAL A  50    10208  14092   6354   2471    781   -981       C  
ATOM    367  C   VAL A  50     -17.782  22.421 -18.965  1.00 79.25           C  
ANISOU  367  C   VAL A  50     9982  13960   6171   2217    775   -790       C  
ATOM    368  O   VAL A  50     -17.414  23.015 -19.972  1.00 82.46           O  
ANISOU  368  O   VAL A  50    10315  14587   6428   2175    901   -716       O  
ATOM    369  CB  VAL A  50     -17.957  19.897 -18.623  1.00 77.73           C  
ANISOU  369  CB  VAL A  50    10132  13461   5941   2530    650  -1137       C  
ATOM    370  CG1 VAL A  50     -18.873  19.829 -19.866  1.00 78.17           C  
ANISOU  370  CG1 VAL A  50    10339  13584   5779   2469    648  -1183       C  
ATOM    371  CG2 VAL A  50     -17.125  18.602 -18.558  1.00 78.09           C  
ANISOU  371  CG2 VAL A  50    10264  13443   5965   2811    677  -1323       C  
ATOM    372  N   ALA A  51     -18.788  22.842 -18.179  1.00 74.97           N  
ANISOU  372  N   ALA A  51     9493  13208   5785   2054    637   -701       N  
ATOM    373  CA  ALA A  51     -19.577  24.051 -18.443  1.00 75.70           C  
ANISOU  373  CA  ALA A  51     9567  13320   5875   1845    617   -522       C  
ATOM    374  C   ALA A  51     -18.772  25.361 -18.326  1.00 78.54           C  
ANISOU  374  C   ALA A  51     9706  13847   6287   1745    756   -353       C  
ATOM    375  O   ALA A  51     -19.122  26.329 -19.000  1.00 79.51           O  
ANISOU  375  O   ALA A  51     9823  14068   6321   1625    818   -210       O  
ATOM    376  CB  ALA A  51     -20.806  24.087 -17.519  1.00 70.92           C  
ANISOU  376  CB  ALA A  51     9045  12461   5439   1713    446   -477       C  
ATOM    377  N   GLY A  52     -17.718  25.371 -17.491  1.00 78.46           N  
ANISOU  377  N   GLY A  52     9521  13877   6414   1789    810   -371       N  
ATOM    378  CA  GLY A  52     -16.943  26.575 -17.201  1.00 76.76           C  
ANISOU  378  CA  GLY A  52     9086  13812   6268   1659    939   -232       C  
ATOM    379  C   GLY A  52     -15.754  26.792 -18.148  1.00 76.41           C  
ANISOU  379  C   GLY A  52     8913  14066   6055   1712   1143   -242       C  
ATOM    380  O   GLY A  52     -15.291  27.930 -18.225  1.00 77.63           O  
ANISOU  380  O   GLY A  52     8974  14341   6181   1548   1273    -92       O  
ATOM    381  N   PHE A  53     -15.241  25.753 -18.841  1.00 78.54           N  
ANISOU  381  N   PHE A  53     9187  14449   6207   1938   1186   -415       N  
ATOM    382  CA  PHE A  53     -14.026  25.856 -19.666  1.00 85.87           C  
ANISOU  382  CA  PHE A  53     9955  15688   6984   2012   1395   -446       C  
ATOM    383  C   PHE A  53     -14.120  25.107 -21.005  1.00 89.33           C  
ANISOU  383  C   PHE A  53    10552  16226   7163   2175   1451   -561       C  
ATOM    384  O   PHE A  53     -13.717  25.678 -22.019  1.00 92.05           O  
ANISOU  384  O   PHE A  53    10795  16836   7346   2188   1642   -547       O  
ATOM    385  CB  PHE A  53     -12.765  25.407 -18.887  1.00 70.84           C  
ANISOU  385  CB  PHE A  53     7813  13919   5183   2161   1442   -557       C  
ATOM    386  CG  PHE A  53     -12.429  26.225 -17.652  1.00 69.38           C  
ANISOU  386  CG  PHE A  53     7441  13690   5229   2001   1402   -464       C  
ATOM    387  CD1 PHE A  53     -11.807  27.486 -17.777  1.00 70.28           C  
ANISOU  387  CD1 PHE A  53     7328  13995   5379   1794   1555   -345       C  
ATOM    388  CD2 PHE A  53     -12.883  25.808 -16.385  1.00 74.00           C  
ANISOU  388  CD2 PHE A  53     8091  14039   5988   2042   1216   -498       C  
ATOM    389  CE1 PHE A  53     -11.600  28.270 -16.649  1.00107.16           C  
ANISOU  389  CE1 PHE A  53    11836  18622  10257   1632   1515   -280       C  
ATOM    390  CE2 PHE A  53     -12.671  26.607 -15.269  1.00 66.10           C  
ANISOU  390  CE2 PHE A  53     6928  13006   5183   1895   1176   -424       C  
ATOM    391  CZ  PHE A  53     -12.026  27.831 -15.401  1.00 67.02           C  
ANISOU  391  CZ  PHE A  53     6814  13315   5335   1689   1320   -322       C  
ATOM    392  N   ARG A  54     -14.608  23.852 -21.003  1.00 87.72           N  
ANISOU  392  N   ARG A  54    10594  15827   6907   2285   1302   -681       N  
ATOM    393  CA  ARG A  54     -14.686  23.018 -22.214  1.00 88.57           C  
ANISOU  393  CA  ARG A  54    10874  16019   6760   2426   1343   -812       C  
ATOM    394  C   ARG A  54     -15.798  23.459 -23.184  1.00 86.43           C  
ANISOU  394  C   ARG A  54    10783  15718   6339   2279   1291   -713       C  
ATOM    395  O   ARG A  54     -15.588  23.418 -24.394  1.00 87.91           O  
ANISOU  395  O   ARG A  54    11032  16094   6278   2322   1399   -733       O  
ATOM    396  CB  ARG A  54     -14.843  21.523 -21.853  1.00 89.59           C  
ANISOU  396  CB  ARG A  54    11186  15957   6898   2639   1224  -1031       C  
ATOM    397  CG  ARG A  54     -13.811  20.961 -20.853  1.00 92.63           C  
ANISOU  397  CG  ARG A  54    11425  16364   7404   2845   1259  -1135       C  
ATOM    398  CD  ARG A  54     -12.380  20.841 -21.403  1.00 97.86           C  
ANISOU  398  CD  ARG A  54    11939  17341   7904   3042   1464  -1230       C  
ATOM    399  NE  ARG A  54     -12.278  19.805 -22.441  1.00104.62           N  
ANISOU  399  NE  ARG A  54    13022  18195   8532   3227   1489  -1413       N  
ATOM    400  CZ  ARG A  54     -11.195  19.555 -23.199  1.00110.87           C  
ANISOU  400  CZ  ARG A  54    13751  19202   9171   3470   1644  -1556       C  
ATOM    401  NH1 ARG A  54     -10.067  20.266 -23.061  1.00114.01           N1+
ANISOU  401  NH1 ARG A  54    13840  19833   9645   3543   1776  -1528       N1+
ATOM    402  NH2 ARG A  54     -11.244  18.573 -24.109  1.00112.40           N1+
ANISOU  402  NH2 ARG A  54    14181  19306   9220   3585   1633  -1708       N1+
ATOM    403  N   MET A  55     -16.944  23.879 -22.629  1.00 83.64           N  
ANISOU  403  N   MET A  55    10511  15151   6119   2118   1126   -611       N  
ATOM    404  CA  MET A  55     -18.088  24.434 -23.347  1.00 84.73           C  
ANISOU  404  CA  MET A  55    10798  15271   6123   1995   1054   -511       C  
ATOM    405  C   MET A  55     -17.896  25.939 -23.591  1.00 85.22           C  
ANISOU  405  C   MET A  55    10754  15496   6130   1849   1196   -276       C  
ATOM    406  O   MET A  55     -17.237  26.615 -22.798  1.00 86.65           O  
ANISOU  406  O   MET A  55    10738  15768   6419   1792   1338   -190       O  
ATOM    407  CB  MET A  55     -19.365  24.194 -22.511  1.00 86.31           C  
ANISOU  407  CB  MET A  55    11097  15203   6493   1887    836   -486       C  
ATOM    408  CG  MET A  55     -19.749  22.711 -22.337  1.00 91.59           C  
ANISOU  408  CG  MET A  55    11888  15669   7242   1992    704   -698       C  
ATOM    409  SD  MET A  55     -20.383  21.895 -23.827  1.00101.46           S  
ANISOU  409  SD  MET A  55    13393  16933   8224   2095    637   -919       S  
ATOM    410  CE  MET A  55     -22.071  22.558 -23.861  1.00102.17           C  
ANISOU  410  CE  MET A  55    13562  17012   8247   1903    486   -785       C  
ATOM    411  N   THR A  56     -18.521  26.434 -24.671  1.00 84.55           N  
ANISOU  411  N   THR A  56    10809  15448   5868   1784   1158   -175       N  
ATOM    412  CA  THR A  56     -18.571  27.849 -25.052  1.00 83.29           C  
ANISOU  412  CA  THR A  56    10613  15391   5643   1644   1277     72       C  
ATOM    413  C   THR A  56     -19.317  28.703 -24.007  1.00 80.55           C  
ANISOU  413  C   THR A  56    10252  14832   5523   1487   1160    239       C  
ATOM    414  O   THR A  56     -20.322  28.245 -23.458  1.00 79.66           O  
ANISOU  414  O   THR A  56    10237  14547   5484   1483    955    196       O  
ATOM    415  CB  THR A  56     -19.306  28.006 -26.414  1.00 85.01           C  
ANISOU  415  CB  THR A  56    11006  15757   5538   1681   1285    114       C  
ATOM    416  CG2 THR A  56     -19.487  29.447 -26.932  1.00 83.71           C  
ANISOU  416  CG2 THR A  56    10851  15650   5306   1544   1393    397       C  
ATOM    417  OG1 THR A  56     -18.600  27.280 -27.401  1.00 89.37           O  
ANISOU  417  OG1 THR A  56    11565  16526   5865   1823   1431    -34       O  
ATOM    418  N   ARG A  57     -18.823  29.931 -23.770  1.00 79.20           N  
ANISOU  418  N   ARG A  57     9956  14676   5462   1349   1300    421       N  
ATOM    419  CA  ARG A  57     -19.437  30.909 -22.871  1.00 76.96           C  
ANISOU  419  CA  ARG A  57     9656  14184   5402   1202   1216    574       C  
ATOM    420  C   ARG A  57     -20.772  31.423 -23.443  1.00 76.33           C  
ANISOU  420  C   ARG A  57     9754  14023   5224   1182   1080    703       C  
ATOM    421  O   ARG A  57     -20.775  32.219 -24.382  1.00 77.94           O  
ANISOU  421  O   ARG A  57    10046  14326   5243   1154   1174    873       O  
ATOM    422  CB  ARG A  57     -18.436  32.048 -22.579  1.00 78.05           C  
ANISOU  422  CB  ARG A  57     9656  14362   5636   1039   1414    744       C  
ATOM    423  CG  ARG A  57     -18.950  33.085 -21.557  1.00 77.70           C  
ANISOU  423  CG  ARG A  57     9619  14089   5813    888   1341    900       C  
ATOM    424  CD  ARG A  57     -17.986  34.255 -21.322  1.00 80.26           C  
ANISOU  424  CD  ARG A  57     9846  14439   6211    701   1551   1065       C  
ATOM    425  NE  ARG A  57     -17.927  35.151 -22.487  1.00 84.72           N  
ANISOU  425  NE  ARG A  57    10509  15149   6531    665   1730   1222       N  
ATOM    426  CZ  ARG A  57     -17.256  36.313 -22.551  1.00 87.20           C  
ANISOU  426  CZ  ARG A  57    10777  15502   6854    487   1951   1380       C  
ATOM    427  NH1 ARG A  57     -16.563  36.777 -21.500  1.00 86.97           N1+
ANISOU  427  NH1 ARG A  57    10589  15387   7067    323   2010   1385       N1+
ATOM    428  NH2 ARG A  57     -17.283  37.024 -23.685  1.00 89.71           N1+
ANISOU  428  NH2 ARG A  57    11215  15944   6928    464   2119   1529       N1+
ATOM    429  N   THR A  58     -21.868  30.942 -22.847  1.00 75.94           N  
ANISOU  429  N   THR A  58     9758  13803   5292   1203    862    625       N  
ATOM    430  CA  THR A  58     -23.247  31.325 -23.132  1.00 74.01           C  
ANISOU  430  CA  THR A  58     9637  13478   5007   1186    707    734       C  
ATOM    431  C   THR A  58     -23.971  31.537 -21.790  1.00 71.53           C  
ANISOU  431  C   THR A  58     9265  12930   4984   1096    598    778       C  
ATOM    432  O   THR A  58     -23.443  31.156 -20.744  1.00 69.84           O  
ANISOU  432  O   THR A  58     8933  12622   4980   1051    630    712       O  
ATOM    433  CB  THR A  58     -23.995  30.216 -23.933  1.00 74.59           C  
ANISOU  433  CB  THR A  58     9828  13615   4899   1295    540    565       C  
ATOM    434  CG2 THR A  58     -23.290  29.801 -25.233  1.00 75.27           C  
ANISOU  434  CG2 THR A  58     9985  13938   4676   1390    654    513       C  
ATOM    435  OG1 THR A  58     -24.259  29.057 -23.162  1.00 74.57           O  
ANISOU  435  OG1 THR A  58     9794  13491   5046   1322    436    343       O  
ATOM    436  N   VAL A  59     -25.177  32.125 -21.837  1.00 71.62           N  
ANISOU  436  N   VAL A  59     9354  12862   4997   1082    464    887       N  
ATOM    437  CA  VAL A  59     -26.020  32.353 -20.658  1.00 67.38           C  
ANISOU  437  CA  VAL A  59     8770  12112   4721   1012    354    915       C  
ATOM    438  C   VAL A  59     -26.385  31.045 -19.920  1.00 67.46           C  
ANISOU  438  C   VAL A  59     8739  12032   4861   1031    228    685       C  
ATOM    439  O   VAL A  59     -26.329  31.022 -18.692  1.00 68.93           O  
ANISOU  439  O   VAL A  59     8849  12057   5283    968    207    662       O  
ATOM    440  CB  VAL A  59     -27.325  33.114 -21.028  1.00 60.84           C  
ANISOU  440  CB  VAL A  59     8026  11250   3841   1032    228   1057       C  
ATOM    441  CG1 VAL A  59     -28.291  33.330 -19.842  1.00 58.68           C  
ANISOU  441  CG1 VAL A  59     7696  10769   3830    973    115   1062       C  
ATOM    442  CG2 VAL A  59     -26.997  34.465 -21.686  1.00 62.60           C  
ANISOU  442  CG2 VAL A  59     8323  11518   3943   1022    368   1308       C  
ATOM    443  N   THR A  60     -26.681  29.976 -20.680  1.00 67.82           N  
ANISOU  443  N   THR A  60     8852  12171   4746   1114    151    512       N  
ATOM    444  CA  THR A  60     -27.009  28.641 -20.175  1.00 64.59           C  
ANISOU  444  CA  THR A  60     8448  11652   4442   1127     41    293       C  
ATOM    445  C   THR A  60     -25.849  27.971 -19.406  1.00 63.88           C  
ANISOU  445  C   THR A  60     8282  11515   4476   1149    151    206       C  
ATOM    446  O   THR A  60     -26.085  27.436 -18.323  1.00 61.46           O  
ANISOU  446  O   THR A  60     7937  11041   4376   1115     98    148       O  
ATOM    447  CB  THR A  60     -27.432  27.705 -21.340  1.00 64.86           C  
ANISOU  447  CB  THR A  60     8594  11792   4256   1200    -50    119       C  
ATOM    448  CG2 THR A  60     -27.800  26.263 -20.944  1.00 62.55           C  
ANISOU  448  CG2 THR A  60     8342  11348   4078   1188   -162    -98       C  
ATOM    449  OG1 THR A  60     -28.539  28.270 -22.019  1.00 67.38           O  
ANISOU  449  OG1 THR A  60     8962  12200   4439   1192   -164    203       O  
ATOM    450  N   THR A  61     -24.624  28.033 -19.959  1.00 67.97           N  
ANISOU  450  N   THR A  61     8772  12194   4861   1214    305    196       N  
ATOM    451  CA  THR A  61     -23.416  27.475 -19.342  1.00 70.13           C  
ANISOU  451  CA  THR A  61     8947  12466   5234   1263    405    106       C  
ATOM    452  C   THR A  61     -22.910  28.314 -18.145  1.00 71.24           C  
ANISOU  452  C   THR A  61     8947  12519   5601   1158    460    232       C  
ATOM    453  O   THR A  61     -22.346  27.730 -17.221  1.00 72.77           O  
ANISOU  453  O   THR A  61     9056  12653   5938   1186    468    148       O  
ATOM    454  CB  THR A  61     -22.258  27.314 -20.364  1.00 69.32           C  
ANISOU  454  CB  THR A  61     8817  12591   4930   1358    572     71       C  
ATOM    455  CG2 THR A  61     -22.602  26.431 -21.572  1.00 69.78           C  
ANISOU  455  CG2 THR A  61     9027  12727   4756   1470    516    -85       C  
ATOM    456  OG1 THR A  61     -21.731  28.545 -20.823  1.00 69.67           O  
ANISOU  456  OG1 THR A  61     8820  12758   4893   1273    701    274       O  
ATOM    457  N   ILE A  62     -23.166  29.636 -18.152  1.00 67.31           N  
ANISOU  457  N   ILE A  62     8436  12010   5129   1044    495    430       N  
ATOM    458  CA  ILE A  62     -22.902  30.558 -17.042  1.00 65.22           C  
ANISOU  458  CA  ILE A  62     8063  11635   5082    923    538    537       C  
ATOM    459  C   ILE A  62     -23.797  30.284 -15.818  1.00 66.47           C  
ANISOU  459  C   ILE A  62     8237  11583   5437    899    379    479       C  
ATOM    460  O   ILE A  62     -23.294  30.321 -14.695  1.00 69.25           O  
ANISOU  460  O   ILE A  62     8495  11854   5965    862    387    448       O  
ATOM    461  CB  ILE A  62     -23.039  32.047 -17.499  1.00 64.25           C  
ANISOU  461  CB  ILE A  62     7966  11517   4928    814    620    763       C  
ATOM    462  CG1 ILE A  62     -21.801  32.455 -18.330  1.00 65.53           C  
ANISOU  462  CG1 ILE A  62     8088  11881   4930    800    825    832       C  
ATOM    463  CG2 ILE A  62     -23.295  33.095 -16.388  1.00 64.00           C  
ANISOU  463  CG2 ILE A  62     7869  11315   5133    681    626    859       C  
ATOM    464  CD1 ILE A  62     -22.014  33.703 -19.199  1.00 68.56           C  
ANISOU  464  CD1 ILE A  62     8542  12252   5258    695    927   1066       C  
ATOM    465  N   CYS A  63     -25.085  29.979 -16.058  1.00 64.96           N  
ANISOU  465  N   CYS A  63     8155  11315   5210    914    235    457       N  
ATOM    466  CA  CYS A  63     -26.061  29.608 -15.029  1.00 63.07           C  
ANISOU  466  CA  CYS A  63     7933  10886   5147    878     99    399       C  
ATOM    467  C   CYS A  63     -25.667  28.317 -14.289  1.00 62.09           C  
ANISOU  467  C   CYS A  63     7812  10700   5077    947     67    214       C  
ATOM    468  O   CYS A  63     -25.775  28.269 -13.064  1.00 62.07           O  
ANISOU  468  O   CYS A  63     7769  10563   5251    914     38    193       O  
ATOM    469  CB  CYS A  63     -27.477  29.446 -15.607  1.00 64.55           C  
ANISOU  469  CB  CYS A  63     8213  11049   5265    874    -41    396       C  
ATOM    470  SG  CYS A  63     -28.172  31.036 -16.118  1.00 66.94           S  
ANISOU  470  SG  CYS A  63     8531  11397   5507    837    -33    630       S  
ATOM    471  N   TYR A  64     -25.197  27.315 -15.050  1.00 63.15           N  
ANISOU  471  N   TYR A  64     8014  10927   5053   1056     75     78       N  
ATOM    472  CA  TYR A  64     -24.748  26.018 -14.539  1.00 63.38           C  
ANISOU  472  CA  TYR A  64     8086  10875   5119   1151     49    -96       C  
ATOM    473  C   TYR A  64     -23.389  26.090 -13.827  1.00 59.79           C  
ANISOU  473  C   TYR A  64     7499  10461   4758   1201    148    -89       C  
ATOM    474  O   TYR A  64     -23.188  25.344 -12.870  1.00 60.57           O  
ANISOU  474  O   TYR A  64     7602  10435   4975   1244    105   -163       O  
ATOM    475  CB  TYR A  64     -24.700  25.004 -15.699  1.00 70.02           C  
ANISOU  475  CB  TYR A  64     9044  11802   5759   1266     50   -248       C  
ATOM    476  CG  TYR A  64     -26.008  24.711 -16.427  1.00 74.83           C  
ANISOU  476  CG  TYR A  64     9783  12375   6275   1213    -73   -305       C  
ATOM    477  CD1 TYR A  64     -27.273  25.045 -15.884  1.00 75.16           C  
ANISOU  477  CD1 TYR A  64     9827  12291   6440   1090   -187   -251       C  
ATOM    478  CD2 TYR A  64     -25.949  24.082 -17.686  1.00 79.23           C  
ANISOU  478  CD2 TYR A  64    10446  13043   6614   1286    -77   -425       C  
ATOM    479  CE1 TYR A  64     -28.451  24.787 -16.611  1.00 79.71           C  
ANISOU  479  CE1 TYR A  64    10486  12870   6929   1036   -306   -316       C  
ATOM    480  CE2 TYR A  64     -27.126  23.812 -18.407  1.00 82.11           C  
ANISOU  480  CE2 TYR A  64    10911  13401   6884   1225   -201   -495       C  
ATOM    481  CZ  TYR A  64     -28.377  24.180 -17.879  1.00 84.22           C  
ANISOU  481  CZ  TYR A  64    11156  13561   7282   1097   -318   -440       C  
ATOM    482  OH  TYR A  64     -29.513  23.947 -18.597  1.00 88.54           O  
ANISOU  482  OH  TYR A  64    11769  14138   7735   1031   -449   -523       O  
ATOM    483  N   LEU A  65     -22.502  26.996 -14.279  1.00 59.15           N  
ANISOU  483  N   LEU A  65     7296  10563   4614   1194    283     -4       N  
ATOM    484  CA  LEU A  65     -21.209  27.274 -13.656  1.00 61.40           C  
ANISOU  484  CA  LEU A  65     7415  10930   4985   1221    377     -6       C  
ATOM    485  C   LEU A  65     -21.368  27.898 -12.257  1.00 64.48           C  
ANISOU  485  C   LEU A  65     7732  11181   5586   1101    329     72       C  
ATOM    486  O   LEU A  65     -20.722  27.421 -11.329  1.00 67.18           O  
ANISOU  486  O   LEU A  65     8006  11491   6031   1158    307      5       O  
ATOM    487  CB  LEU A  65     -20.353  28.139 -14.614  1.00 63.00           C  
ANISOU  487  CB  LEU A  65     7494  11364   5080   1190    546     77       C  
ATOM    488  CG  LEU A  65     -18.958  28.562 -14.092  1.00 65.18           C  
ANISOU  488  CG  LEU A  65     7553  11769   5442   1182    653     73       C  
ATOM    489  CD1 LEU A  65     -18.076  27.347 -13.744  1.00 65.86           C  
ANISOU  489  CD1 LEU A  65     7596  11932   5495   1396    648   -104       C  
ATOM    490  CD2 LEU A  65     -18.266  29.519 -15.088  1.00 68.52           C  
ANISOU  490  CD2 LEU A  65     7860  12396   5776   1080    835    182       C  
ATOM    491  N   ASN A  66     -22.246  28.908 -12.125  1.00 62.87           N  
ANISOU  491  N   ASN A  66     7549  10899   5439    951    312    212       N  
ATOM    492  CA  ASN A  66     -22.567  29.576 -10.856  1.00 59.19           C  
ANISOU  492  CA  ASN A  66     7036  10285   5166    838    267    276       C  
ATOM    493  C   ASN A  66     -23.320  28.660  -9.875  1.00 56.67           C  
ANISOU  493  C   ASN A  66     6805   9788   4937    889    133    174       C  
ATOM    494  O   ASN A  66     -23.017  28.716  -8.683  1.00 58.11           O  
ANISOU  494  O   ASN A  66     6930   9904   5246    882    109    150       O  
ATOM    495  CB  ASN A  66     -23.357  30.873 -11.143  1.00 59.68           C  
ANISOU  495  CB  ASN A  66     7142  10277   5258    703    268    436       C  
ATOM    496  CG  ASN A  66     -22.451  32.049 -11.520  1.00 62.08           C  
ANISOU  496  CG  ASN A  66     7344  10669   5574    588    414    565       C  
ATOM    497  ND2 ASN A  66     -22.114  32.190 -12.803  1.00 66.90           N  
ANISOU  497  ND2 ASN A  66     7960  11437   6022    603    522    618       N  
ATOM    498  OD1 ASN A  66     -22.066  32.832 -10.656  1.00 58.58           O  
ANISOU  498  OD1 ASN A  66     6830  10149   5278    477    438    611       O  
ATOM    499  N   LEU A  67     -24.236  27.811 -10.376  1.00 55.22           N  
ANISOU  499  N   LEU A  67     6768   9533   4683    932     47    110       N  
ATOM    500  CA  LEU A  67     -24.920  26.775  -9.591  1.00 53.64           C  
ANISOU  500  CA  LEU A  67     6673   9152   4557    960    -59     12       C  
ATOM    501  C   LEU A  67     -23.926  25.762  -8.994  1.00 53.96           C  
ANISOU  501  C   LEU A  67     6722   9194   4586   1111    -46   -112       C  
ATOM    502  O   LEU A  67     -23.975  25.513  -7.791  1.00 53.24           O  
ANISOU  502  O   LEU A  67     6662   8968   4597   1130    -99   -146       O  
ATOM    503  CB  LEU A  67     -26.012  26.098 -10.454  1.00 50.19           C  
ANISOU  503  CB  LEU A  67     6378   8658   4033    949   -142    -49       C  
ATOM    504  CG  LEU A  67     -26.742  24.891  -9.812  1.00 48.31           C  
ANISOU  504  CG  LEU A  67     6273   8227   3856    949   -233   -163       C  
ATOM    505  CD1 LEU A  67     -27.429  25.257  -8.483  1.00 48.43           C  
ANISOU  505  CD1 LEU A  67     6253   8100   4048    849   -271    -95       C  
ATOM    506  CD2 LEU A  67     -27.728  24.246 -10.808  1.00 47.86           C  
ANISOU  506  CD2 LEU A  67     6330   8151   3703    905   -308   -239       C  
ATOM    507  N   ALA A  68     -23.024  25.237  -9.839  1.00 55.22           N  
ANISOU  507  N   ALA A  68     6862   9511   4610   1236     25   -177       N  
ATOM    508  CA  ALA A  68     -21.987  24.291  -9.440  1.00 56.36           C  
ANISOU  508  CA  ALA A  68     7009   9675   4732   1421     41   -293       C  
ATOM    509  C   ALA A  68     -20.912  24.886  -8.524  1.00 55.73           C  
ANISOU  509  C   ALA A  68     6744   9673   4759   1430     74   -249       C  
ATOM    510  O   ALA A  68     -20.422  24.155  -7.672  1.00 56.80           O  
ANISOU  510  O   ALA A  68     6899   9741   4941   1551     30   -315       O  
ATOM    511  CB  ALA A  68     -21.357  23.668 -10.682  1.00 57.66           C  
ANISOU  511  CB  ALA A  68     7179  10012   4718   1564    123   -377       C  
ATOM    512  N   LEU A  69     -20.591  26.184  -8.667  1.00 56.78           N  
ANISOU  512  N   LEU A  69     6705   9946   4923   1301    152   -141       N  
ATOM    513  CA  LEU A  69     -19.703  26.914  -7.755  1.00 60.74           C  
ANISOU  513  CA  LEU A  69     7015  10539   5524   1271    182   -114       C  
ATOM    514  C   LEU A  69     -20.289  27.045  -6.340  1.00 63.63           C  
ANISOU  514  C   LEU A  69     7430  10710   6037   1203     78    -92       C  
ATOM    515  O   LEU A  69     -19.517  26.965  -5.384  1.00 64.62           O  
ANISOU  515  O   LEU A  69     7469  10866   6219   1272     49   -133       O  
ATOM    516  CB  LEU A  69     -19.354  28.304  -8.333  1.00 61.87           C  
ANISOU  516  CB  LEU A  69     6998  10835   5674   1102    298     -4       C  
ATOM    517  CG  LEU A  69     -18.243  28.280  -9.406  1.00 67.55           C  
ANISOU  517  CG  LEU A  69     7593  11813   6260   1164    437    -28       C  
ATOM    518  CD1 LEU A  69     -18.218  29.598 -10.195  1.00 70.21           C  
ANISOU  518  CD1 LEU A  69     7830  12245   6600    957    561    108       C  
ATOM    519  CD2 LEU A  69     -16.857  27.961  -8.810  1.00 67.63           C  
ANISOU  519  CD2 LEU A  69     7425  12000   6274   1316    459   -137       C  
ATOM    520  N   ALA A  70     -21.624  27.188  -6.226  1.00 62.08           N  
ANISOU  520  N   ALA A  70     7362  10332   5892   1078     22    -30       N  
ATOM    521  CA  ALA A  70     -22.340  27.171  -4.950  1.00 58.93           C  
ANISOU  521  CA  ALA A  70     7018   9750   5622   1012    -62    -12       C  
ATOM    522  C   ALA A  70     -22.292  25.783  -4.297  1.00 61.36           C  
ANISOU  522  C   ALA A  70     7468   9932   5915   1166   -139   -114       C  
ATOM    523  O   ALA A  70     -21.774  25.649  -3.191  1.00 63.05           O  
ANISOU  523  O   ALA A  70     7661  10106   6190   1213   -182   -132       O  
ATOM    524  CB  ALA A  70     -23.785  27.671  -5.129  1.00 59.13           C  
ANISOU  524  CB  ALA A  70     7133   9636   5697    860    -94     71       C  
ATOM    525  N   ASP A  71     -22.775  24.771  -5.030  1.00 64.00           N  
ANISOU  525  N   ASP A  71     7963  10195   6158   1246   -158   -184       N  
ATOM    526  CA  ASP A  71     -22.823  23.366  -4.623  1.00 66.50           C  
ANISOU  526  CA  ASP A  71     8459  10351   6456   1382   -215   -278       C  
ATOM    527  C   ASP A  71     -21.454  22.754  -4.267  1.00 66.92           C  
ANISOU  527  C   ASP A  71     8453  10514   6460   1608   -197   -345       C  
ATOM    528  O   ASP A  71     -21.368  22.050  -3.264  1.00 68.42           O  
ANISOU  528  O   ASP A  71     8750  10579   6666   1726   -249   -382       O  
ATOM    529  CB  ASP A  71     -23.549  22.503  -5.671  1.00 72.08           C  
ANISOU  529  CB  ASP A  71     9355  10959   7072   1395   -229   -357       C  
ATOM    530  CG  ASP A  71     -24.976  22.955  -5.998  1.00 78.36           C  
ANISOU  530  CG  ASP A  71    10230  11616   7925   1198   -278   -317       C  
ATOM    531  OD1 ASP A  71     -25.671  23.429  -5.072  1.00 79.69           O  
ANISOU  531  OD1 ASP A  71    10373  11696   8212   1092   -308   -249       O  
ATOM    532  OD2 ASP A  71     -25.389  22.725  -7.153  1.00 80.54           O1-
ANISOU  532  OD2 ASP A  71    10587  11890   8123   1154   -289   -363       O1-
ATOM    533  N   PHE A  72     -20.405  23.062  -5.048  1.00 65.51           N  
ANISOU  533  N   PHE A  72     8103  10576   6212   1678   -120   -358       N  
ATOM    534  CA  PHE A  72     -19.019  22.656  -4.791  1.00 67.86           C  
ANISOU  534  CA  PHE A  72     8301  11022   6462   1907   -102   -428       C  
ATOM    535  C   PHE A  72     -18.456  23.256  -3.490  1.00 67.11           C  
ANISOU  535  C   PHE A  72     8041  10995   6461   1884   -141   -386       C  
ATOM    536  O   PHE A  72     -17.869  22.518  -2.700  1.00 66.43           O  
ANISOU  536  O   PHE A  72     7974  10904   6362   2079   -195   -436       O  
ATOM    537  CB  PHE A  72     -18.143  23.003  -6.017  1.00 68.10           C  
ANISOU  537  CB  PHE A  72     8165  11319   6392   1969      7   -458       C  
ATOM    538  CG  PHE A  72     -16.664  22.668  -5.919  1.00 69.36           C  
ANISOU  538  CG  PHE A  72     8203  11661   6487   2234     31   -547       C  
ATOM    539  CD1 PHE A  72     -16.212  21.370  -6.234  1.00 71.33           C  
ANISOU  539  CD1 PHE A  72     8618  11853   6630   2489     32   -658       C  
ATOM    540  CD2 PHE A  72     -15.753  23.598  -5.374  1.00 69.75           C  
ANISOU  540  CD2 PHE A  72     7973  11945   6584   2231     53   -529       C  
ATOM    541  CE1 PHE A  72     -14.876  21.038  -6.053  1.00 72.53           C  
ANISOU  541  CE1 PHE A  72     8654  12183   6720   2769     54   -741       C  
ATOM    542  CE2 PHE A  72     -14.422  23.246  -5.199  1.00 70.60           C  
ANISOU  542  CE2 PHE A  72     7937  12258   6630   2491     66   -619       C  
ATOM    543  CZ  PHE A  72     -13.985  21.972  -5.541  1.00 71.60           C  
ANISOU  543  CZ  PHE A  72     8227  12329   6648   2776     67   -720       C  
ATOM    544  N   SER A  73     -18.668  24.571  -3.293  1.00 66.96           N  
ANISOU  544  N   SER A  73     7873  11040   6530   1656   -117   -297       N  
ATOM    545  CA  SER A  73     -18.214  25.318  -2.117  1.00 67.90           C  
ANISOU  545  CA  SER A  73     7838  11226   6735   1603   -156   -273       C  
ATOM    546  C   SER A  73     -18.910  24.884  -0.818  1.00 67.18           C  
ANISOU  546  C   SER A  73     7927  10904   6695   1635   -262   -269       C  
ATOM    547  O   SER A  73     -18.251  24.847   0.220  1.00 66.49           O  
ANISOU  547  O   SER A  73     7780  10869   6613   1745   -322   -295       O  
ATOM    548  CB  SER A  73     -18.400  26.830  -2.343  1.00 67.18           C  
ANISOU  548  CB  SER A  73     7602  11194   6730   1334    -98   -183       C  
ATOM    549  OG  SER A  73     -17.454  27.313  -3.274  1.00 68.86           O  
ANISOU  549  OG  SER A  73     7657  11620   6888   1292     17   -174       O  
ATOM    550  N   PHE A  74     -20.210  24.550  -0.887  1.00 65.37           N  
ANISOU  550  N   PHE A  74     7912  10433   6490   1539   -284   -237       N  
ATOM    551  CA  PHE A  74     -20.913  23.950   0.244  1.00 64.51           C  
ANISOU  551  CA  PHE A  74     7989  10099   6423   1546   -362   -229       C  
ATOM    552  C   PHE A  74     -20.396  22.539   0.586  1.00 65.24           C  
ANISOU  552  C   PHE A  74     8246  10114   6430   1808   -403   -301       C  
ATOM    553  O   PHE A  74     -19.926  22.330   1.709  1.00 68.64           O  
ANISOU  553  O   PHE A  74     8704  10518   6857   1922   -463   -302       O  
ATOM    554  CB  PHE A  74     -22.459  24.047   0.142  1.00 64.69           C  
ANISOU  554  CB  PHE A  74     8175   9913   6492   1368   -363   -188       C  
ATOM    555  CG  PHE A  74     -23.169  23.021   1.011  1.00 67.03           C  
ANISOU  555  CG  PHE A  74     8708   9964   6797   1396   -415   -204       C  
ATOM    556  CD1 PHE A  74     -22.999  23.064   2.414  1.00 67.65           C  
ANISOU  556  CD1 PHE A  74     8802   9966   6934   1353   -458   -164       C  
ATOM    557  CD2 PHE A  74     -23.766  21.887   0.422  1.00 68.84           C  
ANISOU  557  CD2 PHE A  74     9156  10035   6965   1455   -415   -262       C  
ATOM    558  CE1 PHE A  74     -23.379  21.980   3.189  1.00 69.15           C  
ANISOU  558  CE1 PHE A  74     9223   9929   7121   1370   -488   -168       C  
ATOM    559  CE2 PHE A  74     -24.144  20.816   1.217  1.00 71.02           C  
ANISOU  559  CE2 PHE A  74     9664  10072   7248   1454   -443   -273       C  
ATOM    560  CZ  PHE A  74     -23.926  20.858   2.587  1.00 70.77           C  
ANISOU  560  CZ  PHE A  74     9647   9969   7272   1414   -475   -218       C  
ATOM    561  N   THR A  75     -20.501  21.600  -0.369  1.00 63.60           N  
ANISOU  561  N   THR A  75     8166   9860   6140   1917   -370   -362       N  
ATOM    562  CA  THR A  75     -20.201  20.182  -0.124  1.00 64.06           C  
ANISOU  562  CA  THR A  75     8428   9799   6114   2175   -395   -433       C  
ATOM    563  C   THR A  75     -18.739  19.910   0.293  1.00 63.70           C  
ANISOU  563  C   THR A  75     8228   9962   6015   2434   -415   -467       C  
ATOM    564  O   THR A  75     -18.500  18.887   0.930  1.00 65.82           O  
ANISOU  564  O   THR A  75     8662  10123   6225   2670   -460   -497       O  
ATOM    565  CB  THR A  75     -20.547  19.277  -1.336  1.00 64.91           C  
ANISOU  565  CB  THR A  75     8688   9839   6137   2234   -345   -513       C  
ATOM    566  CG2 THR A  75     -22.048  19.278  -1.673  1.00 61.29           C  
ANISOU  566  CG2 THR A  75     8418   9151   5716   2007   -350   -501       C  
ATOM    567  OG1 THR A  75     -19.797  19.629  -2.485  1.00 66.81           O  
ANISOU  567  OG1 THR A  75     8710  10339   6336   2224   -279   -528       O  
ATOM    568  N   ALA A  76     -17.817  20.848   0.013  1.00 61.41           N  
ANISOU  568  N   ALA A  76     7624   9970   5739   2396   -382   -463       N  
ATOM    569  CA  ALA A  76     -16.437  20.842   0.502  1.00 63.21           C  
ANISOU  569  CA  ALA A  76     7652  10444   5919   2625   -407   -506       C  
ATOM    570  C   ALA A  76     -16.294  21.050   2.026  1.00 65.01           C  
ANISOU  570  C   ALA A  76     7863  10654   6186   2645   -508   -468       C  
ATOM    571  O   ALA A  76     -15.259  20.665   2.569  1.00 69.02           O  
ANISOU  571  O   ALA A  76     8270  11323   6633   2892   -563   -510       O  
ATOM    572  CB  ALA A  76     -15.640  21.908  -0.265  1.00 62.97           C  
ANISOU  572  CB  ALA A  76     7280  10749   5899   2530   -329   -517       C  
ATOM    573  N   THR A  77     -17.314  21.626   2.691  1.00 62.50           N  
ANISOU  573  N   THR A  77     7634  10158   5954   2405   -535   -397       N  
ATOM    574  CA  THR A  77     -17.339  21.841   4.145  1.00 63.17           C  
ANISOU  574  CA  THR A  77     7725  10216   6063   2406   -624   -363       C  
ATOM    575  C   THR A  77     -17.939  20.659   4.940  1.00 63.89           C  
ANISOU  575  C   THR A  77     8156  10016   6104   2550   -678   -342       C  
ATOM    576  O   THR A  77     -17.831  20.669   6.165  1.00 66.39           O  
ANISOU  576  O   THR A  77     8512  10310   6405   2602   -755   -312       O  
ATOM    577  CB  THR A  77     -18.127  23.120   4.543  1.00 62.80           C  
ANISOU  577  CB  THR A  77     7597  10134   6131   2074   -612   -300       C  
ATOM    578  CG2 THR A  77     -17.706  24.382   3.787  1.00 63.15           C  
ANISOU  578  CG2 THR A  77     7384  10384   6227   1893   -530   -301       C  
ATOM    579  OG1 THR A  77     -19.535  22.973   4.478  1.00 62.47           O  
ANISOU  579  OG1 THR A  77     7809   9794   6131   1931   -592   -252       O  
ATOM    580  N   LEU A  78     -18.535  19.668   4.259  1.00 63.24           N  
ANISOU  580  N   LEU A  78     8330   9712   5988   2604   -634   -358       N  
ATOM    581  CA  LEU A  78     -19.115  18.483   4.895  1.00 66.65           C  
ANISOU  581  CA  LEU A  78     9118   9828   6380   2690   -660   -335       C  
ATOM    582  C   LEU A  78     -18.175  17.637   5.790  1.00 73.02           C  
ANISOU  582  C   LEU A  78    10017  10646   7082   3025   -735   -336       C  
ATOM    583  O   LEU A  78     -18.672  17.190   6.826  1.00 74.51           O  
ANISOU  583  O   LEU A  78    10441  10620   7250   3036   -771   -278       O  
ATOM    584  CB  LEU A  78     -19.865  17.610   3.866  1.00 66.24           C  
ANISOU  584  CB  LEU A  78     9308   9558   6303   2684   -593   -381       C  
ATOM    585  CG  LEU A  78     -21.178  18.242   3.355  1.00 63.88           C  
ANISOU  585  CG  LEU A  78     8982   9200   6090   2358   -537   -370       C  
ATOM    586  CD1 LEU A  78     -21.754  17.446   2.174  1.00 65.87           C  
ANISOU  586  CD1 LEU A  78     9477   9253   6298   2360   -488   -438       C  
ATOM    587  CD2 LEU A  78     -22.228  18.419   4.469  1.00 61.84           C  
ANISOU  587  CD2 LEU A  78     8772   8804   5920   2116   -556   -293       C  
ATOM    588  N   PRO A  79     -16.851  17.516   5.497  1.00 76.05           N  
ANISOU  588  N   PRO A  79    10238  11267   7389   3310   -759   -394       N  
ATOM    589  CA  PRO A  79     -15.891  16.932   6.462  1.00 78.05           C  
ANISOU  589  CA  PRO A  79    10572  11549   7533   3653   -849   -384       C  
ATOM    590  C   PRO A  79     -15.763  17.633   7.833  1.00 77.81           C  
ANISOU  590  C   PRO A  79    10424  11627   7513   3583   -944   -329       C  
ATOM    591  O   PRO A  79     -15.303  16.986   8.774  1.00 78.78           O  
ANISOU  591  O   PRO A  79    10748  11639   7546   3788  -1018   -283       O  
ATOM    592  CB  PRO A  79     -14.547  16.898   5.707  1.00 80.47           C  
ANISOU  592  CB  PRO A  79    10623  12178   7775   3932   -851   -472       C  
ATOM    593  CG  PRO A  79     -14.723  17.851   4.539  1.00 80.40           C  
ANISOU  593  CG  PRO A  79    10332  12364   7853   3669   -767   -510       C  
ATOM    594  CD  PRO A  79     -16.193  17.679   4.199  1.00 77.28           C  
ANISOU  594  CD  PRO A  79    10166  11663   7532   3373   -699   -472       C  
ATOM    595  N   PHE A  80     -16.192  18.897   7.955  1.00 76.58           N  
ANISOU  595  N   PHE A  80     9969  11674   7453   3304   -941   -331       N  
ATOM    596  CA  PHE A  80     -16.227  19.612   9.233  1.00 75.70           C  
ANISOU  596  CA  PHE A  80     9761  11653   7349   3213  -1027   -295       C  
ATOM    597  C   PHE A  80     -17.574  19.402   9.944  1.00 74.42           C  
ANISOU  597  C   PHE A  80     9895  11161   7219   3021  -1012   -212       C  
ATOM    598  O   PHE A  80     -17.608  19.261  11.166  1.00 78.68           O  
ANISOU  598  O   PHE A  80    10504  11683   7708   3056  -1087   -171       O  
ATOM    599  CB  PHE A  80     -15.986  21.115   9.011  1.00 74.69           C  
ANISOU  599  CB  PHE A  80     9246  11817   7316   2960  -1014   -334       C  
ATOM    600  CG  PHE A  80     -14.629  21.469   8.427  1.00 78.81           C  
ANISOU  600  CG  PHE A  80     9434  12707   7802   3118  -1023   -419       C  
ATOM    601  CD1 PHE A  80     -14.396  21.369   7.039  1.00 80.34           C  
ANISOU  601  CD1 PHE A  80     9536  12967   8022   3103   -919   -458       C  
ATOM    602  CD2 PHE A  80     -13.550  21.783   9.280  1.00 80.82           C  
ANISOU  602  CD2 PHE A  80     9456  13264   7988   3279  -1133   -466       C  
ATOM    603  CE1 PHE A  80     -13.134  21.632   6.526  1.00 83.38           C  
ANISOU  603  CE1 PHE A  80     9602  13708   8372   3241   -908   -540       C  
ATOM    604  CE2 PHE A  80     -12.296  22.045   8.749  1.00 84.01           C  
ANISOU  604  CE2 PHE A  80     9521  14038   8362   3415  -1134   -557       C  
ATOM    605  CZ  PHE A  80     -12.091  21.974   7.376  1.00 85.22           C  
ANISOU  605  CZ  PHE A  80     9584  14248   8548   3394  -1013   -591       C  
ATOM    606  N   LEU A  81     -18.667  19.376   9.168  1.00 70.43           N  
ANISOU  606  N   LEU A  81     9559  10412   6790   2821   -914   -193       N  
ATOM    607  CA  LEU A  81     -20.021  19.214   9.692  1.00 67.97           C  
ANISOU  607  CA  LEU A  81     9505   9806   6515   2625   -884   -125       C  
ATOM    608  C   LEU A  81     -20.254  17.795  10.239  1.00 71.42           C  
ANISOU  608  C   LEU A  81    10338   9946   6853   2816   -879    -87       C  
ATOM    609  O   LEU A  81     -20.750  17.656  11.358  1.00 74.18           O  
ANISOU  609  O   LEU A  81    10908  10081   7197   2705   -866    -23       O  
ATOM    610  CB  LEU A  81     -21.067  19.590   8.616  1.00 62.06           C  
ANISOU  610  CB  LEU A  81     8741   8950   5889   2315   -789   -126       C  
ATOM    611  CG  LEU A  81     -20.954  21.037   8.069  1.00 58.76           C  
ANISOU  611  CG  LEU A  81     7987   8770   5571   2110   -769   -147       C  
ATOM    612  CD1 LEU A  81     -22.005  21.296   6.969  1.00 59.66           C  
ANISOU  612  CD1 LEU A  81     8135   8750   5783   1844   -687   -131       C  
ATOM    613  CD2 LEU A  81     -21.012  22.106   9.183  1.00 55.01           C  
ANISOU  613  CD2 LEU A  81     7348   8433   5122   2013   -825   -128       C  
ATOM    614  N   ILE A  82     -19.840  16.774   9.472  1.00 73.08           N  
ANISOU  614  N   ILE A  82    10657  10129   6980   3099   -878   -125       N  
ATOM    615  CA  ILE A  82     -20.034  15.357   9.793  1.00 78.72           C  
ANISOU  615  CA  ILE A  82    11794  10512   7605   3267   -854    -89       C  
ATOM    616  C   ILE A  82     -19.410  14.951  11.148  1.00 79.49           C  
ANISOU  616  C   ILE A  82    12006  10628   7566   3563   -950    -29       C  
ATOM    617  O   ILE A  82     -20.064  14.271  11.940  1.00 78.39           O  
ANISOU  617  O   ILE A  82    12213  10207   7364   3582   -933     50       O  
ATOM    618  CB  ILE A  82     -19.481  14.441   8.652  1.00 83.35           C  
ANISOU  618  CB  ILE A  82    12501  11010   8158   3442   -800   -164       C  
ATOM    619  CG1 ILE A  82     -19.949  12.972   8.780  1.00 87.37           C  
ANISOU  619  CG1 ILE A  82    13491  11122   8585   3575   -755   -130       C  
ATOM    620  CG2 ILE A  82     -17.949  14.507   8.483  1.00 85.53           C  
ANISOU  620  CG2 ILE A  82    12535  11598   8364   3771   -860   -223       C  
ATOM    621  CD1 ILE A  82     -19.485  12.060   7.635  1.00 90.48           C  
ANISOU  621  CD1 ILE A  82    14045  11409   8924   3798   -706   -213       C  
ATOM    622  N   VAL A  83     -18.186  15.425  11.422  1.00 81.09           N  
ANISOU  622  N   VAL A  83    11925  11174   7713   3792  -1051    -62       N  
ATOM    623  CA  VAL A  83     -17.474  15.137  12.669  1.00 80.21           C  
ANISOU  623  CA  VAL A  83    11889  11132   7457   4079  -1165     -7       C  
ATOM    624  C   VAL A  83     -18.045  15.907  13.874  1.00 75.55           C  
ANISOU  624  C   VAL A  83    11238  10585   6882   3850  -1208     48       C  
ATOM    625  O   VAL A  83     -17.974  15.386  14.984  1.00 76.32           O  
ANISOU  625  O   VAL A  83    11509  10639   6849   4025  -1283    118       O  
ATOM    626  CB  VAL A  83     -15.953  15.432  12.564  1.00 81.09           C  
ANISOU  626  CB  VAL A  83    11683  11634   7493   4408  -1270    -76       C  
ATOM    627  CG1 VAL A  83     -15.274  14.544  11.509  1.00 82.23           C  
ANISOU  627  CG1 VAL A  83    11759  11819   7664   4536  -1200   -161       C  
ATOM    628  CG2 VAL A  83     -15.587  16.913  12.345  1.00 78.64           C  
ANISOU  628  CG2 VAL A  83    10929  11707   7243   4220  -1340   -124       C  
ATOM    629  N   SER A  84     -18.628  17.094  13.651  1.00 72.05           N  
ANISOU  629  N   SER A  84    10568  10222   6584   3478  -1161     18       N  
ATOM    630  CA  SER A  84     -19.290  17.835  14.718  1.00 72.10           C  
ANISOU  630  CA  SER A  84    10562  10218   6614   3241  -1178     63       C  
ATOM    631  C   SER A  84     -20.635  17.176  15.080  1.00 76.16           C  
ANISOU  631  C   SER A  84    11454  10345   7140   3075  -1079    144       C  
ATOM    632  O   SER A  84     -20.901  16.954  16.264  1.00 79.91           O  
ANISOU  632  O   SER A  84    12091  10731   7539   3054  -1099    212       O  
ATOM    633  CB  SER A  84     -19.392  19.325  14.336  1.00 71.36           C  
ANISOU  633  CB  SER A  84    10108  10333   6671   2923  -1156      2       C  
ATOM    634  OG  SER A  84     -19.937  20.100  15.389  1.00 69.81           O  
ANISOU  634  OG  SER A  84     9919  10105   6503   2696  -1158     34       O  
ATOM    635  N   MET A  85     -21.414  16.780  14.057  1.00 76.39           N  
ANISOU  635  N   MET A  85    11620  10152   7252   2947   -969    131       N  
ATOM    636  CA  MET A  85     -22.657  16.023  14.224  1.00 77.75           C  
ANISOU  636  CA  MET A  85    12145   9963   7433   2781   -865    192       C  
ATOM    637  C   MET A  85     -22.438  14.711  14.993  1.00 81.33           C  
ANISOU  637  C   MET A  85    12996  10183   7723   3059   -873    269       C  
ATOM    638  O   MET A  85     -23.155  14.460  15.960  1.00 82.05           O  
ANISOU  638  O   MET A  85    13364  10045   7768   2961   -819    350       O  
ATOM    639  CB  MET A  85     -23.330  15.753  12.863  1.00 80.48           C  
ANISOU  639  CB  MET A  85    12525  10159   7894   2588   -760    140       C  
ATOM    640  CG  MET A  85     -23.985  16.985  12.226  1.00 82.00           C  
ANISOU  640  CG  MET A  85    12464  10451   8244   2236   -715    108       C  
ATOM    641  SD  MET A  85     -24.718  16.627  10.604  1.00 84.61           S  
ANISOU  641  SD  MET A  85    12805  10665   8675   2059   -623     37       S  
ATOM    642  CE  MET A  85     -25.437  18.248  10.226  1.00 87.53           C  
ANISOU  642  CE  MET A  85    13663  10622   8973   2079   -539     64       C  
ATOM    643  N   ALA A  86     -21.391  13.960  14.616  1.00 83.75           N  
ANISOU  643  N   ALA A  86    13345  10541   7935   3416   -931    247       N  
ATOM    644  CA  ALA A  86     -20.994  12.689  15.229  1.00 83.09           C  
ANISOU  644  CA  ALA A  86    13658  10229   7684   3732   -943    327       C  
ATOM    645  C   ALA A  86     -20.711  12.749  16.743  1.00 82.14           C  
ANISOU  645  C   ALA A  86    13555  10239   7416   3913  -1054    409       C  
ATOM    646  O   ALA A  86     -20.872  11.739  17.423  1.00 85.67           O  
ANISOU  646  O   ALA A  86    14375  10466   7708   4145  -1057    506       O  
ATOM    647  CB  ALA A  86     -19.761  12.147  14.492  1.00 84.55           C  
ANISOU  647  CB  ALA A  86    13868  10451   7807   4096   -974    273       C  
ATOM    648  N   MET A  87     -20.295  13.918  17.243  1.00 77.14           N  
ANISOU  648  N   MET A  87    12545   9948   6818   3813  -1145    371       N  
ATOM    649  CA  MET A  87     -20.045  14.175  18.664  1.00 78.13           C  
ANISOU  649  CA  MET A  87    12650  10238   6798   3956  -1264    426       C  
ATOM    650  C   MET A  87     -21.302  14.664  19.419  1.00 77.07           C  
ANISOU  650  C   MET A  87    12577  10009   6694   3622  -1207    474       C  
ATOM    651  O   MET A  87     -21.200  14.933  20.617  1.00 79.10           O  
ANISOU  651  O   MET A  87    12713  10474   6867   3644  -1305    482       O  
ATOM    652  CB  MET A  87     -18.895  15.195  18.795  1.00 78.67           C  
ANISOU  652  CB  MET A  87    12256  10774   6862   4083  -1412    331       C  
ATOM    653  CG  MET A  87     -17.544  14.722  18.230  1.00 83.63           C  
ANISOU  653  CG  MET A  87    12836  11560   7382   4526  -1506    302       C  
ATOM    654  SD  MET A  87     -16.313  16.041  18.034  1.00 85.93           S  
ANISOU  654  SD  MET A  87    12525  12435   7687   4603  -1661    169       S  
ATOM    655  CE  MET A  87     -15.826  16.311  19.759  1.00 86.01           C  
ANISOU  655  CE  MET A  87    12491  12602   7586   4517  -1781    203       C  
ATOM    656  N   GLY A  88     -22.452  14.781  18.731  1.00 74.84           N  
ANISOU  656  N   GLY A  88    12474   9436   6525   3318  -1051    495       N  
ATOM    657  CA  GLY A  88     -23.691  15.314  19.294  1.00 74.84           C  
ANISOU  657  CA  GLY A  88    12506   9362   6565   3000   -981    529       C  
ATOM    658  C   GLY A  88     -23.676  16.846  19.275  1.00 72.91           C  
ANISOU  658  C   GLY A  88    11842   9407   6453   2762  -1019    441       C  
ATOM    659  O   GLY A  88     -24.106  17.478  20.238  1.00 74.37           O  
ANISOU  659  O   GLY A  88    11975   9688   6596   2662  -1047    453       O  
ATOM    660  N   GLU A  89     -23.143  17.419  18.186  1.00 70.80           N  
ANISOU  660  N   GLU A  89    11292   9274   6335   2675  -1013    351       N  
ATOM    661  CA  GLU A  89     -23.062  18.844  17.844  1.00 70.57           C  
ANISOU  661  CA  GLU A  89    10884   9480   6450   2437  -1026    270       C  
ATOM    662  C   GLU A  89     -21.951  19.609  18.585  1.00 67.02           C  
ANISOU  662  C   GLU A  89    10155   9376   5931   2561  -1171    218       C  
ATOM    663  O   GLU A  89     -21.863  20.829  18.442  1.00 61.97           O  
ANISOU  663  O   GLU A  89     9238   8913   5394   2347  -1179    154       O  
ATOM    664  CB  GLU A  89     -24.430  19.571  17.938  1.00 75.00           C  
ANISOU  664  CB  GLU A  89    11481   9908   7106   2096   -922    290       C  
ATOM    665  CG  GLU A  89     -25.654  18.839  17.340  1.00 79.91           C  
ANISOU  665  CG  GLU A  89    12349  10217   7796   1937   -779    328       C  
ATOM    666  CD  GLU A  89     -25.416  18.298  15.933  1.00 84.38           C  
ANISOU  666  CD  GLU A  89    12830  10767   8465   1929   -749    274       C  
ATOM    667  OE1 GLU A  89     -24.987  19.088  15.066  1.00 85.15           O  
ANISOU  667  OE1 GLU A  89    12626  11045   8684   1804   -758    212       O  
ATOM    668  OE2 GLU A  89     -25.624  17.080  15.760  1.00 87.03           O1-
ANISOU  668  OE2 GLU A  89    13418  10900   8750   2049   -710    294       O1-
ATOM    669  N   LYS A  90     -21.084  18.899  19.324  1.00 71.49           N  
ANISOU  669  N   LYS A  90    10788  10049   6326   2900  -1287    237       N  
ATOM    670  CA  LYS A  90     -19.846  19.467  19.865  1.00 73.69           C  
ANISOU  670  CA  LYS A  90    10758  10704   6537   3023  -1438    163       C  
ATOM    671  C   LYS A  90     -18.931  19.853  18.685  1.00 73.98           C  
ANISOU  671  C   LYS A  90    10442  10985   6685   3033  -1456     64       C  
ATOM    672  O   LYS A  90     -18.815  19.079  17.735  1.00 75.07           O  
ANISOU  672  O   LYS A  90    10625  11008   6889   3073  -1382     65       O  
ATOM    673  CB  LYS A  90     -19.132  18.467  20.799  1.00 75.72           C  
ANISOU  673  CB  LYS A  90    11176  11032   6563   3416  -1570    214       C  
ATOM    674  CG  LYS A  90     -19.995  17.920  21.954  1.00 76.49           C  
ANISOU  674  CG  LYS A  90    11660  10887   6518   3440  -1546    330       C  
ATOM    675  CD  LYS A  90     -19.212  17.019  22.930  1.00 82.56           C  
ANISOU  675  CD  LYS A  90    12536  11796   7036   3842  -1705    376       C  
ATOM    676  CE  LYS A  90     -20.123  16.205  23.870  1.00 87.25           C  
ANISOU  676  CE  LYS A  90    13637  12042   7470   3969  -1644    531       C  
ATOM    677  NZ  LYS A  90     -19.376  15.545  24.950  1.00 89.21           N1+
ANISOU  677  NZ  LYS A  90    14178  11961   7756   4075  -1528    595       N1+
ATOM    678  N   TRP A  91     -18.337  21.043  18.725  1.00 74.24           N  
ANISOU  678  N   TRP A  91    10121  11359   6726   2982  -1549    -29       N  
ATOM    679  CA  TRP A  91     -17.535  21.577  17.628  1.00 74.54           C  
ANISOU  679  CA  TRP A  91     9795  11661   6866   2950  -1553   -126       C  
ATOM    680  C   TRP A  91     -16.053  21.448  18.015  1.00 76.87           C  
ANISOU  680  C   TRP A  91     9862  12319   7024   3255  -1711   -193       C  
ATOM    681  O   TRP A  91     -15.652  22.127  18.962  1.00 76.84           O  
ANISOU  681  O   TRP A  91     9631  12585   6978   3193  -1814   -266       O  
ATOM    682  CB  TRP A  91     -17.945  23.044  17.405  1.00 75.24           C  
ANISOU  682  CB  TRP A  91     9634  11838   7113   2565  -1497   -191       C  
ATOM    683  CG  TRP A  91     -17.215  23.738  16.297  1.00 78.98           C  
ANISOU  683  CG  TRP A  91     9799  12503   7708   2475  -1450   -264       C  
ATOM    684  CD1 TRP A  91     -16.161  24.565  16.454  1.00 82.33           C  
ANISOU  684  CD1 TRP A  91     9853  13281   8146   2434  -1509   -370       C  
ATOM    685  CD2 TRP A  91     -17.413  23.614  14.856  1.00 80.36           C  
ANISOU  685  CD2 TRP A  91    10010  12532   7993   2404  -1325   -241       C  
ATOM    686  CE2 TRP A  91     -16.425  24.401  14.191  1.00 82.15           C  
ANISOU  686  CE2 TRP A  91     9892  13033   8289   2333  -1308   -322       C  
ATOM    687  CE3 TRP A  91     -18.330  22.911  14.039  1.00 80.10           C  
ANISOU  687  CE3 TRP A  91    10264  12173   7997   2383  -1226   -166       C  
ATOM    688  NE1 TRP A  91     -15.705  24.976  15.220  1.00 83.49           N  
ANISOU  688  NE1 TRP A  91     9814  13504   8406   2341  -1416   -401       N  
ATOM    689  CZ2 TRP A  91     -16.338  24.461  12.788  1.00 81.71           C  
ANISOU  689  CZ2 TRP A  91     9785  12935   8325   2260  -1196   -320       C  
ATOM    690  CZ3 TRP A  91     -18.264  22.977  12.634  1.00 80.27           C  
ANISOU  690  CZ3 TRP A  91    10222  12163   8114   2309  -1130   -178       C  
ATOM    691  CH2 TRP A  91     -17.271  23.753  12.010  1.00 80.28           C  
ANISOU  691  CH2 TRP A  91     9892  12440   8169   2258  -1116   -249       C  
ATOM    692  N   PRO A  92     -15.277  20.568  17.338  1.00 79.21           N  
ANISOU  692  N   PRO A  92    10203  12648   7244   3594  -1737   -183       N  
ATOM    693  CA  PRO A  92     -13.879  20.349  17.753  1.00 81.24           C  
ANISOU  693  CA  PRO A  92    10217  13285   7368   3921  -1892   -253       C  
ATOM    694  C   PRO A  92     -12.871  21.404  17.247  1.00 82.57           C  
ANISOU  694  C   PRO A  92     9900  13839   7635   3794  -1900   -388       C  
ATOM    695  O   PRO A  92     -11.764  21.456  17.782  1.00 86.26           O  
ANISOU  695  O   PRO A  92    10088  14686   8002   4006  -2033   -471       O  
ATOM    696  CB  PRO A  92     -13.569  18.954  17.191  1.00 83.19           C  
ANISOU  696  CB  PRO A  92    10713  13378   7516   4319  -1885   -192       C  
ATOM    697  CG  PRO A  92     -14.379  18.883  15.907  1.00 81.87           C  
ANISOU  697  CG  PRO A  92    10722  12886   7499   4115  -1706   -159       C  
ATOM    698  CD  PRO A  92     -15.651  19.653  16.252  1.00 80.26           C  
ANISOU  698  CD  PRO A  92    10617  12473   7404   3702  -1627   -120       C  
ATOM    699  N   PHE A  93     -13.250  22.204  16.235  1.00 82.21           N  
ANISOU  699  N   PHE A  93     9745  13718   7772   3459  -1758   -412       N  
ATOM    700  CA  PHE A  93     -12.382  23.201  15.599  1.00 78.92           C  
ANISOU  700  CA  PHE A  93     8901  13635   7451   3308  -1732   -525       C  
ATOM    701  C   PHE A  93     -12.414  24.547  16.355  1.00 85.27           C  
ANISOU  701  C   PHE A  93     9478  14610   8310   2981  -1770   -599       C  
ATOM    702  O   PHE A  93     -13.159  24.703  17.323  1.00 88.96           O  
ANISOU  702  O   PHE A  93    10123  14936   8741   2882  -1814   -563       O  
ATOM    703  CB  PHE A  93     -12.795  23.379  14.121  1.00 69.66           C  
ANISOU  703  CB  PHE A  93     7750  12293   6426   3132  -1558   -504       C  
ATOM    704  CG  PHE A  93     -12.905  22.104  13.305  1.00 65.29           C  
ANISOU  704  CG  PHE A  93     7510  11472   5825   3387  -1506   -433       C  
ATOM    705  CD1 PHE A  93     -11.744  21.464  12.823  1.00 63.77           C  
ANISOU  705  CD1 PHE A  93     7265  11438   5527   3773  -1553   -466       C  
ATOM    706  CD2 PHE A  93     -14.156  21.469  13.147  1.00 58.84           C  
ANISOU  706  CD2 PHE A  93     7040  10247   5067   3242  -1408   -342       C  
ATOM    707  CE1 PHE A  93     -11.850  20.255  12.149  1.00 63.78           C  
ANISOU  707  CE1 PHE A  93     7586  11167   5483   4005  -1498   -412       C  
ATOM    708  CE2 PHE A  93     -14.240  20.262  12.469  1.00 59.13           C  
ANISOU  708  CE2 PHE A  93     7376  10029   5061   3446  -1356   -293       C  
ATOM    709  CZ  PHE A  93     -13.092  19.660  11.968  1.00 62.40           C  
ANISOU  709  CZ  PHE A  93     7765  10575   5370   3826  -1398   -329       C  
ATOM    710  N   GLY A  94     -11.586  25.500  15.895  1.00 87.01           N  
ANISOU  710  N   GLY A  94     9312  15136   8613   2805  -1744   -706       N  
ATOM    711  CA  GLY A  94     -11.426  26.822  16.504  1.00 89.95           C  
ANISOU  711  CA  GLY A  94     9454  15689   9032   2498  -1780   -800       C  
ATOM    712  C   GLY A  94     -12.597  27.771  16.196  1.00 90.09           C  
ANISOU  712  C   GLY A  94     9633  15397   9198   2110  -1653   -751       C  
ATOM    713  O   GLY A  94     -13.490  27.462  15.403  1.00 90.66           O  
ANISOU  713  O   GLY A  94     9943  15150   9352   2050  -1529   -651       O  
ATOM    714  N   TRP A  95     -12.549  28.955  16.835  1.00 87.00           N  
ANISOU  714  N   TRP A  95     9106  15114   8835   1847  -1689   -834       N  
ATOM    715  CA  TRP A  95     -13.495  30.068  16.692  1.00 83.52           C  
ANISOU  715  CA  TRP A  95     8766  14423   8544   1473  -1563   -809       C  
ATOM    716  C   TRP A  95     -13.578  30.641  15.266  1.00 82.56           C  
ANISOU  716  C   TRP A  95     8516  14274   8578   1271  -1399   -796       C  
ATOM    717  O   TRP A  95     -14.675  30.971  14.812  1.00 80.39           O  
ANISOU  717  O   TRP A  95     8417  13707   8419   1077  -1273   -717       O  
ATOM    718  CB  TRP A  95     -13.132  31.159  17.720  1.00 86.93           C  
ANISOU  718  CB  TRP A  95     9055  15007   8969   1239  -1632   -928       C  
ATOM    719  CG  TRP A  95     -13.953  32.419  17.694  1.00 89.51           C  
ANISOU  719  CG  TRP A  95     9368  15174   9467    836  -1491   -946       C  
ATOM    720  CD1 TRP A  95     -15.118  32.601  18.352  1.00 89.18           C  
ANISOU  720  CD1 TRP A  95     9583  14813   9489    663  -1422   -889       C  
ATOM    721  CD2 TRP A  95     -13.734  33.641  16.923  1.00 92.39           C  
ANISOU  721  CD2 TRP A  95     9460  15689   9954    566  -1394  -1022       C  
ATOM    722  CE2 TRP A  95     -14.805  34.546  17.197  1.00 91.14           C  
ANISOU  722  CE2 TRP A  95     9437  15264   9930    251  -1272   -998       C  
ATOM    723  CE3 TRP A  95     -12.739  34.083  16.017  1.00 95.18           C  
ANISOU  723  CE3 TRP A  95     9473  16376  10314    562  -1388  -1107       C  
ATOM    724  NE1 TRP A  95     -15.617  33.856  18.073  1.00 89.10           N  
ANISOU  724  NE1 TRP A  95     9487  14732   9633    327  -1296   -922       N  
ATOM    725  CZ2 TRP A  95     -14.878  35.825  16.616  1.00 91.11           C  
ANISOU  725  CZ2 TRP A  95     9269  15289  10060    -65  -1145  -1046       C  
ATOM    726  CZ3 TRP A  95     -12.807  35.358  15.419  1.00 95.26           C  
ANISOU  726  CZ3 TRP A  95     9304  16430  10459    223  -1252  -1157       C  
ATOM    727  CH2 TRP A  95     -13.872  36.229  15.719  1.00 93.23           C  
ANISOU  727  CH2 TRP A  95     9219  15876  10329    -86  -1132  -1120       C  
ATOM    728  N   PHE A  96     -12.420  30.735  14.592  1.00 84.63           N  
ANISOU  728  N   PHE A  96     8468  14852   8835   1327  -1397   -872       N  
ATOM    729  CA  PHE A  96     -12.298  31.183  13.205  1.00 82.98           C  
ANISOU  729  CA  PHE A  96     8138  14643   8750   1149  -1235   -855       C  
ATOM    730  C   PHE A  96     -13.026  30.257  12.217  1.00 79.27           C  
ANISOU  730  C   PHE A  96     7919  13907   8293   1305  -1148   -729       C  
ATOM    731  O   PHE A  96     -13.753  30.753  11.357  1.00 77.95           O  
ANISOU  731  O   PHE A  96     7847  13535   8236   1106  -1011   -660       O  
ATOM    732  CB  PHE A  96     -10.805  31.389  12.868  1.00 84.48           C  
ANISOU  732  CB  PHE A  96     7926  15262   8909   1190  -1249   -973       C  
ATOM    733  CG  PHE A  96     -10.476  31.710  11.419  1.00 84.43           C  
ANISOU  733  CG  PHE A  96     7795  15285   8999   1044  -1072   -951       C  
ATOM    734  CD1 PHE A  96     -10.671  33.015  10.921  1.00 84.46           C  
ANISOU  734  CD1 PHE A  96     7731  15229   9132    653   -939   -957       C  
ATOM    735  CD2 PHE A  96     -10.116  30.680  10.521  1.00 86.63           C  
ANISOU  735  CD2 PHE A  96     8041  15649   9226   1306  -1035   -924       C  
ATOM    736  CE1 PHE A  96     -10.439  33.289   9.581  1.00 85.78           C  
ANISOU  736  CE1 PHE A  96     7803  15421   9367    523   -770   -922       C  
ATOM    737  CE2 PHE A  96      -9.888  30.975   9.184  1.00 86.85           C  
ANISOU  737  CE2 PHE A  96     7962  15718   9321   1175   -868   -904       C  
ATOM    738  CZ  PHE A  96     -10.039  32.275   8.718  1.00 86.40           C  
ANISOU  738  CZ  PHE A  96     7840  15604   9384    782   -735   -896       C  
ATOM    739  N   LEU A  97     -12.847  28.937  12.396  1.00 77.48           N  
ANISOU  739  N   LEU A  97     7813  13678   7949   1663  -1229   -702       N  
ATOM    740  CA  LEU A  97     -13.488  27.895  11.596  1.00 73.28           C  
ANISOU  740  CA  LEU A  97     7537  12885   7421   1804  -1152   -602       C  
ATOM    741  C   LEU A  97     -14.993  27.757  11.877  1.00 72.96           C  
ANISOU  741  C   LEU A  97     7839  12451   7429   1683  -1118   -502       C  
ATOM    742  O   LEU A  97     -15.728  27.466  10.936  1.00 75.55           O  
ANISOU  742  O   LEU A  97     8336  12554   7817   1634  -1016   -431       O  
ATOM    743  CB  LEU A  97     -12.746  26.554  11.792  1.00 73.44           C  
ANISOU  743  CB  LEU A  97     7621  12983   7300   2223  -1241   -607       C  
ATOM    744  CG  LEU A  97     -11.338  26.517  11.156  1.00 74.38           C  
ANISOU  744  CG  LEU A  97     7404  13488   7368   2397  -1253   -702       C  
ATOM    745  CD1 LEU A  97     -10.589  25.234  11.548  1.00 75.81           C  
ANISOU  745  CD1 LEU A  97     7709  13686   7410   2847  -1331   -693       C  
ATOM    746  CD2 LEU A  97     -11.377  26.687   9.620  1.00 72.63           C  
ANISOU  746  CD2 LEU A  97     7045  13303   7246   2206  -1088   -704       C  
ATOM    747  N   CYS A  98     -15.415  27.965  13.132  1.00 72.06           N  
ANISOU  747  N   CYS A  98     7825  12272   7284   1636  -1198   -503       N  
ATOM    748  CA  CYS A  98     -16.829  27.999  13.522  1.00 73.21           C  
ANISOU  748  CA  CYS A  98     8265  12073   7479   1500  -1152   -419       C  
ATOM    749  C   CYS A  98     -17.606  29.008  12.665  1.00 72.20           C  
ANISOU  749  C   CYS A  98     8100  11826   7507   1178  -1021   -396       C  
ATOM    750  O   CYS A  98     -18.558  28.622  11.986  1.00 71.14           O  
ANISOU  750  O   CYS A  98     8181  11417   7432   1097   -946   -316       O  
ATOM    751  CB  CYS A  98     -16.952  28.242  15.045  1.00 76.55           C  
ANISOU  751  CB  CYS A  98     8769  12490   7825   1501  -1253   -439       C  
ATOM    752  SG  CYS A  98     -18.552  28.743  15.751  1.00 79.68           S  
ANISOU  752  SG  CYS A  98     9398  12567   8309   1226  -1177   -382       S  
ATOM    753  N   LYS A  99     -17.116  30.254  12.632  1.00 71.35           N  
ANISOU  753  N   LYS A  99     7723  11924   7464    992   -987   -464       N  
ATOM    754  CA  LYS A  99     -17.722  31.333  11.865  1.00 66.36           C  
ANISOU  754  CA  LYS A  99     7067  11175   6969    707   -855   -430       C  
ATOM    755  C   LYS A  99     -17.586  31.140  10.337  1.00 64.79           C  
ANISOU  755  C   LYS A  99     6789  11024   6803    722   -755   -396       C  
ATOM    756  O   LYS A  99     -18.591  31.237   9.635  1.00 64.28           O  
ANISOU  756  O   LYS A  99     6822  10780   6822    579   -651   -322       O  
ATOM    757  CB  LYS A  99     -17.161  32.666  12.398  1.00 66.74           C  
ANISOU  757  CB  LYS A  99     6911  11374   7073    457   -849   -518       C  
ATOM    758  CG  LYS A  99     -17.833  33.920  11.812  1.00 68.02           C  
ANISOU  758  CG  LYS A  99     7152  11498   7195    419   -942   -569       C  
ATOM    759  CD  LYS A  99     -17.693  35.180  12.686  1.00 70.68           C  
ANISOU  759  CD  LYS A  99     7301  11962   7591    142   -927   -673       C  
ATOM    760  CE  LYS A  99     -18.538  35.127  13.975  1.00 70.72           C  
ANISOU  760  CE  LYS A  99     7430  11704   7736   -125   -792   -620       C  
ATOM    761  NZ  LYS A  99     -18.525  36.406  14.698  1.00 69.65           N1+
ANISOU  761  NZ  LYS A  99     7552  11314   7597   -118   -809   -581       N1+
ATOM    762  N   LEU A 100     -16.370  30.837   9.857  1.00 62.89           N  
ANISOU  762  N   LEU A 100     6374  11034   6487    905   -784   -449       N  
ATOM    763  CA  LEU A 100     -16.035  30.690   8.435  1.00 61.55           C  
ANISOU  763  CA  LEU A 100     6133  10925   6329    930   -681   -424       C  
ATOM    764  C   LEU A 100     -16.852  29.611   7.703  1.00 59.88           C  
ANISOU  764  C   LEU A 100     6192  10467   6092   1082   -661   -344       C  
ATOM    765  O   LEU A 100     -17.430  29.921   6.662  1.00 57.71           O  
ANISOU  765  O   LEU A 100     5986  10073   5869    973   -560   -283       O  
ATOM    766  CB  LEU A 100     -14.503  30.526   8.273  1.00 60.35           C  
ANISOU  766  CB  LEU A 100     5709  11124   6096   1104   -713   -516       C  
ATOM    767  CG  LEU A 100     -13.986  30.336   6.821  1.00 59.62           C  
ANISOU  767  CG  LEU A 100     5508  11150   5992   1151   -598   -509       C  
ATOM    768  CD1 LEU A 100     -12.590  30.958   6.627  1.00 65.92           C  
ANISOU  768  CD1 LEU A 100     5933  12339   6773   1116   -575   -612       C  
ATOM    769  CD2 LEU A 100     -13.993  28.861   6.362  1.00 58.04           C  
ANISOU  769  CD2 LEU A 100     5481  10874   5699   1480   -630   -492       C  
ATOM    770  N   ILE A 101     -16.955  28.412   8.290  1.00 59.93           N  
ANISOU  770  N   ILE A 101     6364  10396   6011   1329   -754   -345       N  
ATOM    771  CA  ILE A 101     -17.730  27.321   7.707  1.00 56.12           C  
ANISOU  771  CA  ILE A 101     6137   9694   5494   1476   -733   -292       C  
ATOM    772  C   ILE A 101     -19.241  27.615   7.670  1.00 53.20           C  
ANISOU  772  C   ILE A 101     5976   9031   5207   1278   -681   -215       C  
ATOM    773  O   ILE A 101     -19.855  27.405   6.628  1.00 52.03           O  
ANISOU  773  O   ILE A 101     5920   8767   5082   1238   -610   -177       O  
ATOM    774  CB  ILE A 101     -17.405  25.960   8.392  1.00 54.85           C  
ANISOU  774  CB  ILE A 101     6130   9496   5216   1779   -836   -307       C  
ATOM    775  CG1 ILE A 101     -16.012  25.486   7.915  1.00 58.80           C  
ANISOU  775  CG1 ILE A 101     6418  10296   5626   2028   -876   -384       C  
ATOM    776  CG2 ILE A 101     -18.450  24.835   8.223  1.00 52.17           C  
ANISOU  776  CG2 ILE A 101     6110   8859   4854   1868   -806   -255       C  
ATOM    777  CD1 ILE A 101     -15.222  24.708   8.965  1.00 63.25           C  
ANISOU  777  CD1 ILE A 101     7043  10919   6071   2315  -1007   -407       C  
ATOM    778  N   HIS A 102     -19.805  28.163   8.753  1.00 51.86           N  
ANISOU  778  N   HIS A 102     5872   8758   5075   1157   -716   -198       N  
ATOM    779  CA  HIS A 102     -21.240  28.465   8.802  1.00 56.60           C  
ANISOU  779  CA  HIS A 102     6656   9100   5751    993   -667   -131       C  
ATOM    780  C   HIS A 102     -21.658  29.635   7.896  1.00 56.90           C  
ANISOU  780  C   HIS A 102     6589   9137   5895    761   -573    -99       C  
ATOM    781  O   HIS A 102     -22.752  29.583   7.334  1.00 52.57           O  
ANISOU  781  O   HIS A 102     6168   8404   5401    664   -524    -40       O  
ATOM    782  CB  HIS A 102     -21.723  28.631  10.245  1.00 59.18           C  
ANISOU  782  CB  HIS A 102     7089   9322   6074    948   -721   -127       C  
ATOM    783  CG  HIS A 102     -21.720  27.322  10.996  1.00 62.72           C  
ANISOU  783  CG  HIS A 102     7722   9699   6410   1168   -796   -126       C  
ATOM    784  CD2 HIS A 102     -22.646  26.305  11.076  1.00 64.39           C  
ANISOU  784  CD2 HIS A 102     8193   9685   6585   1249   -784    -81       C  
ATOM    785  ND1 HIS A 102     -20.655  26.908  11.774  1.00 66.25           N  
ANISOU  785  ND1 HIS A 102     8102  10314   6756   1339   -896   -172       N  
ATOM    786  CE1 HIS A 102     -20.953  25.705  12.265  1.00 67.12           C  
ANISOU  786  CE1 HIS A 102     8445  10291   6768   1534   -940   -141       C  
ATOM    787  NE2 HIS A 102     -22.145  25.273  11.874  1.00 66.11           N  
ANISOU  787  NE2 HIS A 102     8524   9912   6681   1468   -865    -88       N  
ATOM    788  N   ILE A 103     -20.766  30.619   7.701  1.00 57.96           N  
ANISOU  788  N   ILE A 103     6495   9474   6054    671   -543   -132       N  
ATOM    789  CA  ILE A 103     -20.932  31.659   6.684  1.00 55.94           C  
ANISOU  789  CA  ILE A 103     6167   9209   5879    476   -437    -86       C  
ATOM    790  C   ILE A 103     -20.959  31.066   5.259  1.00 54.67           C  
ANISOU  790  C   ILE A 103     6018   9076   5677    560   -382    -56       C  
ATOM    791  O   ILE A 103     -21.857  31.398   4.485  1.00 54.31           O  
ANISOU  791  O   ILE A 103     6056   8910   5669    471   -319     14       O  
ATOM    792  CB  ILE A 103     -19.841  32.772   6.796  1.00 56.44           C  
ANISOU  792  CB  ILE A 103     6001   9464   5979    320   -405   -136       C  
ATOM    793  CG1 ILE A 103     -20.102  33.655   8.038  1.00 56.25           C  
ANISOU  793  CG1 ILE A 103     6011   9338   6024    154   -424   -151       C  
ATOM    794  CG2 ILE A 103     -19.666  33.675   5.549  1.00 54.85           C  
ANISOU  794  CG2 ILE A 103     5710   9313   5819    183   -280    -86       C  
ATOM    795  CD1 ILE A 103     -18.926  34.577   8.394  1.00 57.93           C  
ANISOU  795  CD1 ILE A 103     6011   9730   6270    -21   -401   -225       C  
ATOM    796  N   VAL A 104     -20.006  30.169   4.952  1.00 52.66           N  
ANISOU  796  N   VAL A 104     5682   8992   5334    748   -407   -111       N  
ATOM    797  CA  VAL A 104     -19.969  29.448   3.677  1.00 51.66           C  
ANISOU  797  CA  VAL A 104     5585   8894   5149    852   -355   -101       C  
ATOM    798  C   VAL A 104     -21.221  28.569   3.466  1.00 51.83           C  
ANISOU  798  C   VAL A 104     5863   8676   5156    913   -378    -66       C  
ATOM    799  O   VAL A 104     -21.785  28.604   2.375  1.00 50.27           O  
ANISOU  799  O   VAL A 104     5725   8431   4943    888   -325    -35       O  
ATOM    800  CB  VAL A 104     -18.666  28.598   3.553  1.00 53.01           C  
ANISOU  800  CB  VAL A 104     5624   9293   5224   1075   -379   -182       C  
ATOM    801  CG1 VAL A 104     -18.656  27.497   2.469  1.00 47.38           C  
ANISOU  801  CG1 VAL A 104     4991   8579   4434   1219   -332   -189       C  
ATOM    802  CG2 VAL A 104     -17.447  29.514   3.339  1.00 55.31           C  
ANISOU  802  CG2 VAL A 104     5621   9862   5534    975   -332   -224       C  
ATOM    803  N   VAL A 105     -21.655  27.836   4.500  1.00 53.33           N  
ANISOU  803  N   VAL A 105     6205   8716   5341    980   -453    -76       N  
ATOM    804  CA  VAL A 105     -22.870  27.018   4.490  1.00 54.38           C  
ANISOU  804  CA  VAL A 105     6578   8617   5468    997   -464    -52       C  
ATOM    805  C   VAL A 105     -24.128  27.844   4.141  1.00 57.59           C  
ANISOU  805  C   VAL A 105     7016   8903   5963    786   -420     13       C  
ATOM    806  O   VAL A 105     -24.753  27.537   3.127  1.00 59.17           O  
ANISOU  806  O   VAL A 105     7297   9030   6155    760   -393     33       O  
ATOM    807  CB  VAL A 105     -23.039  26.224   5.823  1.00 52.17           C  
ANISOU  807  CB  VAL A 105     6462   8206   5155   1103   -536    -67       C  
ATOM    808  CG1 VAL A 105     -24.441  25.653   6.128  1.00 51.15           C  
ANISOU  808  CG1 VAL A 105     6560   7827   5048   1034   -526    -38       C  
ATOM    809  CG2 VAL A 105     -22.014  25.075   5.912  1.00 50.45           C  
ANISOU  809  CG2 VAL A 105     6273   8066   4829   1367   -580   -122       C  
ATOM    810  N   ASP A 106     -24.433  28.911   4.903  1.00 59.29           N  
ANISOU  810  N   ASP A 106     7167   9104   6257    645   -415     43       N  
ATOM    811  CA  ASP A 106     -25.569  29.804   4.612  1.00 61.28           C  
ANISOU  811  CA  ASP A 106     7458   9232   6595    478   -375    105       C  
ATOM    812  C   ASP A 106     -25.534  30.387   3.189  1.00 62.41           C  
ANISOU  812  C   ASP A 106     7518   9447   6747    408   -306    155       C  
ATOM    813  O   ASP A 106     -26.504  30.200   2.450  1.00 60.76           O  
ANISOU  813  O   ASP A 106     7379   9149   6556    357   -290    202       O  
ATOM    814  CB  ASP A 106     -25.807  30.947   5.630  1.00 63.92           C  
ANISOU  814  CB  ASP A 106     7750   9534   7003    359   -376    112       C  
ATOM    815  CG  ASP A 106     -26.247  30.550   7.039  1.00 67.73           C  
ANISOU  815  CG  ASP A 106     8376   9871   7488    377   -421     99       C  
ATOM    816  OD1 ASP A 106     -26.592  29.371   7.266  1.00 69.65           O  
ANISOU  816  OD1 ASP A 106     8703  10107   7653    515   -473     63       O  
ATOM    817  OD2 ASP A 106     -26.384  31.485   7.861  1.00 68.45           O1-
ANISOU  817  OD2 ASP A 106     8507   9852   7650    260   -395    128       O1-
ATOM    818  N   ILE A 107     -24.416  31.026   2.807  1.00 62.73           N  
ANISOU  818  N   ILE A 107     7405   9664   6766    403   -266    145       N  
ATOM    819  CA  ILE A 107     -24.257  31.674   1.499  1.00 59.13           C  
ANISOU  819  CA  ILE A 107     6885   9278   6305    328   -183    207       C  
ATOM    820  C   ILE A 107     -24.495  30.720   0.316  1.00 57.58           C  
ANISOU  820  C   ILE A 107     6768   9088   6020    432   -185    206       C  
ATOM    821  O   ILE A 107     -25.171  31.093  -0.641  1.00 62.91           O  
ANISOU  821  O   ILE A 107     7494   9718   6691    380   -158    270       O  
ATOM    822  CB  ILE A 107     -22.864  32.372   1.331  1.00 60.05           C  
ANISOU  822  CB  ILE A 107     6812   9593   6410    285   -122    187       C  
ATOM    823  CG1 ILE A 107     -22.820  33.634   2.212  1.00 62.02           C  
ANISOU  823  CG1 ILE A 107     6993   9815   6756    116   -102    193       C  
ATOM    824  CG2 ILE A 107     -22.463  32.748  -0.121  1.00 60.57           C  
ANISOU  824  CG2 ILE A 107     6835   9755   6426    252    -27    245       C  
ATOM    825  CD1 ILE A 107     -21.449  34.312   2.325  1.00 65.66           C  
ANISOU  825  CD1 ILE A 107     7254  10476   7215     25    -33    161       C  
ATOM    826  N   ASN A 108     -23.950  29.507   0.401  1.00 50.96           N  
ANISOU  826  N   ASN A 108     5953   8309   5102    593   -222    128       N  
ATOM    827  CA  ASN A 108     -23.953  28.550  -0.703  1.00 48.53           C  
ANISOU  827  CA  ASN A 108     5725   8016   4698    693   -216    103       C  
ATOM    828  C   ASN A 108     -25.164  27.603  -0.684  1.00 51.14           C  
ANISOU  828  C   ASN A 108     6239   8160   5033    690   -272     93       C  
ATOM    829  O   ASN A 108     -25.391  26.969  -1.713  1.00 53.56           O  
ANISOU  829  O   ASN A 108     6609   8463   5278    698   -267     87       O  
ATOM    830  CB  ASN A 108     -22.613  27.792  -0.691  1.00 49.57           C  
ANISOU  830  CB  ASN A 108     5820   8274   4741    881   -221     16       C  
ATOM    831  CG  ASN A 108     -21.434  28.680  -1.109  1.00 51.65           C  
ANISOU  831  CG  ASN A 108     5865   8770   4988    873   -153     13       C  
ATOM    832  ND2 ASN A 108     -20.510  28.960  -0.194  1.00 51.34           N  
ANISOU  832  ND2 ASN A 108     5708   8805   4995    874   -180    -14       N  
ATOM    833  OD1 ASN A 108     -21.352  29.116  -2.252  1.00 56.18           O  
ANISOU  833  OD1 ASN A 108     6374   9470   5502    859    -74     33       O  
ATOM    834  N   LEU A 109     -25.919  27.519   0.422  1.00 53.18           N  
ANISOU  834  N   LEU A 109     6580   8275   5353    668   -321     82       N  
ATOM    835  CA  LEU A 109     -27.238  26.880   0.423  1.00 54.65           C  
ANISOU  835  CA  LEU A 109     6919   8293   5554    624   -355     72       C  
ATOM    836  C   LEU A 109     -28.285  27.860  -0.131  1.00 54.92           C  
ANISOU  836  C   LEU A 109     6916   8306   5648    483   -339    145       C  
ATOM    837  O   LEU A 109     -29.049  27.475  -1.017  1.00 56.48           O  
ANISOU  837  O   LEU A 109     7175   8466   5817    454   -358    135       O  
ATOM    838  CB  LEU A 109     -27.643  26.377   1.827  1.00 52.00           C  
ANISOU  838  CB  LEU A 109     6687   7816   5256    634   -394     49       C  
ATOM    839  CG  LEU A 109     -27.311  24.903   2.170  1.00 51.70           C  
ANISOU  839  CG  LEU A 109     6765   7740   5137    804   -422    -21       C  
ATOM    840  CD1 LEU A 109     -27.941  23.863   1.216  1.00 51.19           C  
ANISOU  840  CD1 LEU A 109     6847   7507   5095    799   -450    -24       C  
ATOM    841  CD2 LEU A 109     -25.813  24.657   2.329  1.00 50.88           C  
ANISOU  841  CD2 LEU A 109     6774   7605   4952    870   -417    -81       C  
ATOM    842  N   PHE A 110     -28.256  29.122   0.333  1.00 51.55           N  
ANISOU  842  N   PHE A 110     6389   7901   5297    399   -308    213       N  
ATOM    843  CA  PHE A 110     -29.050  30.209  -0.252  1.00 52.02           C  
ANISOU  843  CA  PHE A 110     6414   7950   5399    306   -282    296       C  
ATOM    844  C   PHE A 110     -28.741  30.411  -1.744  1.00 52.33           C  
ANISOU  844  C   PHE A 110     6418   8114   5351    336   -252    331       C  
ATOM    845  O   PHE A 110     -29.660  30.475  -2.557  1.00 51.89           O  
ANISOU  845  O   PHE A 110     6388   8058   5272    315   -266    372       O  
ATOM    846  CB  PHE A 110     -28.866  31.531   0.520  1.00 51.95           C  
ANISOU  846  CB  PHE A 110     6334   7919   5484    217   -241    355       C  
ATOM    847  CG  PHE A 110     -29.662  31.701   1.803  1.00 47.96           C  
ANISOU  847  CG  PHE A 110     5878   7275   5069    159   -261    352       C  
ATOM    848  CD1 PHE A 110     -31.065  31.539   1.811  1.00 45.17           C  
ANISOU  848  CD1 PHE A 110     5571   6848   4745    132   -277    375       C  
ATOM    849  CD2 PHE A 110     -29.019  32.157   2.975  1.00 47.35           C  
ANISOU  849  CD2 PHE A 110     5789   7165   5037    135   -262    320       C  
ATOM    850  CE1 PHE A 110     -31.785  31.778   2.975  1.00 45.27           C  
ANISOU  850  CE1 PHE A 110     5617   6748   4834     81   -281    367       C  
ATOM    851  CE2 PHE A 110     -29.756  32.382   4.127  1.00 46.96           C  
ANISOU  851  CE2 PHE A 110     5794   6995   5054     84   -270    315       C  
ATOM    852  CZ  PHE A 110     -31.131  32.189   4.129  1.00 45.60           C  
ANISOU  852  CZ  PHE A 110     5667   6745   4915     58   -271    339       C  
ATOM    853  N   GLY A 111     -27.444  30.421  -2.082  1.00 49.99           N  
ANISOU  853  N   GLY A 111     6055   7945   4995    389   -210    313       N  
ATOM    854  CA  GLY A 111     -26.927  30.469  -3.445  1.00 50.86           C  
ANISOU  854  CA  GLY A 111     6139   8185   5000    422   -166    343       C  
ATOM    855  C   GLY A 111     -27.511  29.336  -4.296  1.00 53.98           C  
ANISOU  855  C   GLY A 111     6634   8583   5296    498   -218    277       C  
ATOM    856  O   GLY A 111     -27.987  29.617  -5.388  1.00 57.51           O  
ANISOU  856  O   GLY A 111     7098   9084   5669    491   -217    317       O  
ATOM    857  N   SER A 112     -27.565  28.096  -3.782  1.00 53.69           N  
ANISOU  857  N   SER A 112     6676   8478   5245    570   -265    172       N  
ATOM    858  CA  SER A 112     -28.158  26.949  -4.473  1.00 54.13           C  
ANISOU  858  CA  SER A 112     6849   8512   5207    624   -307     85       C  
ATOM    859  C   SER A 112     -29.643  27.183  -4.836  1.00 52.46           C  
ANISOU  859  C   SER A 112     6678   8244   5012    527   -358    106       C  
ATOM    860  O   SER A 112     -29.971  27.158  -6.024  1.00 56.72           O  
ANISOU  860  O   SER A 112     7245   8854   5450    537   -380     82       O  
ATOM    861  CB  SER A 112     -27.922  25.654  -3.657  1.00 54.50           C  
ANISOU  861  CB  SER A 112     7011   8443   5255    704   -339    -18       C  
ATOM    862  OG  SER A 112     -28.169  24.483  -4.412  1.00 52.81           O  
ANISOU  862  OG  SER A 112     6935   8167   4962    724   -374   -113       O  
ATOM    863  N   VAL A 113     -30.502  27.498  -3.848  1.00 51.28           N  
ANISOU  863  N   VAL A 113     6520   7985   4980    441   -379    145       N  
ATOM    864  CA  VAL A 113     -31.935  27.697  -4.100  1.00 54.46           C  
ANISOU  864  CA  VAL A 113     6931   8357   5404    360   -429    154       C  
ATOM    865  C   VAL A 113     -32.232  28.915  -4.995  1.00 53.99           C  
ANISOU  865  C   VAL A 113     6785   8401   5328    349   -415    270       C  
ATOM    866  O   VAL A 113     -33.083  28.828  -5.884  1.00 53.47           O  
ANISOU  866  O   VAL A 113     6714   8396   5207    337   -466    271       O  
ATOM    867  CB  VAL A 113     -32.801  27.798  -2.810  1.00 53.36           C  
ANISOU  867  CB  VAL A 113     6813   8073   5388    281   -442    147       C  
ATOM    868  CG1 VAL A 113     -32.646  26.555  -1.934  1.00 52.12           C  
ANISOU  868  CG1 VAL A 113     6785   7797   5221    294   -454     40       C  
ATOM    869  CG2 VAL A 113     -32.597  29.049  -1.936  1.00 52.39           C  
ANISOU  869  CG2 VAL A 113     6621   7922   5363    266   -396    233       C  
ATOM    870  N   PHE A 114     -31.491  30.013  -4.796  1.00 51.61           N  
ANISOU  870  N   PHE A 114     6420   8121   5069    350   -349    368       N  
ATOM    871  CA  PHE A 114     -31.636  31.217  -5.605  1.00 52.29           C  
ANISOU  871  CA  PHE A 114     6460   8272   5133    345   -320    495       C  
ATOM    872  C   PHE A 114     -31.128  31.007  -7.042  1.00 56.58           C  
ANISOU  872  C   PHE A 114     7017   8966   5514    408   -311    506       C  
ATOM    873  O   PHE A 114     -31.754  31.523  -7.969  1.00 57.05           O  
ANISOU  873  O   PHE A 114     7078   9093   5505    426   -333    583       O  
ATOM    874  CB  PHE A 114     -30.969  32.427  -4.915  1.00 51.93           C  
ANISOU  874  CB  PHE A 114     6369   8190   5174    302   -234    586       C  
ATOM    875  CG  PHE A 114     -31.487  32.815  -3.531  1.00 51.23           C  
ANISOU  875  CG  PHE A 114     6273   7960   5230    240   -240    588       C  
ATOM    876  CD1 PHE A 114     -32.850  32.689  -3.177  1.00 50.89           C  
ANISOU  876  CD1 PHE A 114     6254   7847   5236    229   -305    550       C  
ATOM    877  CD2 PHE A 114     -30.616  33.459  -2.625  1.00 51.39           C  
ANISOU  877  CD2 PHE A 114     6261   7932   5333    185   -175    619       C  
ATOM    878  CE1 PHE A 114     -33.283  33.086  -1.919  1.00 51.93           C  
ANISOU  878  CE1 PHE A 114     6383   7860   5488    178   -296    550       C  
ATOM    879  CE2 PHE A 114     -31.071  33.859  -1.377  1.00 53.54           C  
ANISOU  879  CE2 PHE A 114     6539   8079   5724    132   -179    610       C  
ATOM    880  CZ  PHE A 114     -32.393  33.652  -1.017  1.00 53.39           C  
ANISOU  880  CZ  PHE A 114     6552   7989   5746    136   -235    580       C  
ATOM    881  N   LEU A 115     -30.063  30.215  -7.236  1.00 57.02           N  
ANISOU  881  N   LEU A 115     7084   9086   5494    456   -279    430       N  
ATOM    882  CA  LEU A 115     -29.530  29.922  -8.571  1.00 50.41           C  
ANISOU  882  CA  LEU A 115     6269   8399   4487    522   -263    421       C  
ATOM    883  C   LEU A 115     -30.368  28.872  -9.323  1.00 51.33           C  
ANISOU  883  C   LEU A 115     6455   8538   4510    543   -362    321       C  
ATOM    884  O   LEU A 115     -30.424  28.944 -10.549  1.00 53.54           O  
ANISOU  884  O   LEU A 115     6753   8946   4643    581   -379    339       O  
ATOM    885  CB  LEU A 115     -28.036  29.538  -8.484  1.00 44.51           C  
ANISOU  885  CB  LEU A 115     5501   7724   3686    584   -191    357       C  
ATOM    886  CG  LEU A 115     -27.127  30.749  -8.147  1.00 44.49           C  
ANISOU  886  CG  LEU A 115     5399   7752   3754    545    -87    439       C  
ATOM    887  CD1 LEU A 115     -25.750  30.311  -7.604  1.00 45.24           C  
ANISOU  887  CD1 LEU A 115     5442   7955   3791    624    -28    353       C  
ATOM    888  CD2 LEU A 115     -27.005  31.731  -9.333  1.00 45.31           C  
ANISOU  888  CD2 LEU A 115     5483   7922   3811    495    -12    592       C  
ATOM    889  N   ILE A 116     -31.056  27.970  -8.598  1.00 51.09           N  
ANISOU  889  N   ILE A 116     6471   8390   4552    507   -425    211       N  
ATOM    890  CA  ILE A 116     -32.064  27.054  -9.145  1.00 52.97           C  
ANISOU  890  CA  ILE A 116     6768   8640   4718    484   -516    101       C  
ATOM    891  C   ILE A 116     -33.351  27.787  -9.585  1.00 57.60           C  
ANISOU  891  C   ILE A 116     7291   9298   5295    449   -581    179       C  
ATOM    892  O   ILE A 116     -33.903  27.447 -10.632  1.00 62.05           O  
ANISOU  892  O   ILE A 116     7865   9988   5723    466   -646    140       O  
ATOM    893  CB  ILE A 116     -32.409  25.910  -8.139  1.00 49.33           C  
ANISOU  893  CB  ILE A 116     6380   8014   4348    426   -548    -21       C  
ATOM    894  CG1 ILE A 116     -31.246  24.896  -8.074  1.00 48.17           C  
ANISOU  894  CG1 ILE A 116     6340   7822   4140    506   -512   -133       C  
ATOM    895  CG2 ILE A 116     -33.736  25.164  -8.406  1.00 51.01           C  
ANISOU  895  CG2 ILE A 116     6613   8226   4541    336   -637   -110       C  
ATOM    896  CD1 ILE A 116     -31.266  23.988  -6.834  1.00 45.45           C  
ANISOU  896  CD1 ILE A 116     6118   7292   3860    460   -534   -247       C  
ATOM    897  N   GLY A 117     -33.777  28.797  -8.805  1.00 58.47           N  
ANISOU  897  N   GLY A 117     7336   9339   5540    414   -567    286       N  
ATOM    898  CA  GLY A 117     -34.912  29.662  -9.136  1.00 60.52           C  
ANISOU  898  CA  GLY A 117     7533   9671   5791    423   -620    379       C  
ATOM    899  C   GLY A 117     -34.568  30.593 -10.310  1.00 61.67           C  
ANISOU  899  C   GLY A 117     7680   9946   5806    507   -588    511       C  
ATOM    900  O   GLY A 117     -35.421  30.831 -11.163  1.00 63.12           O  
ANISOU  900  O   GLY A 117     7840  10242   5901    555   -657    566       O  
ATOM    901  N   PHE A 118     -33.313  31.070 -10.385  1.00 62.30           N  
ANISOU  901  N   PHE A 118     7786  10022   5865    529   -481    567       N  
ATOM    902  CA  PHE A 118     -32.783  31.880 -11.483  1.00 62.57           C  
ANISOU  902  CA  PHE A 118     7840  10173   5760    592   -424    696       C  
ATOM    903  C   PHE A 118     -32.691  31.098 -12.810  1.00 65.04           C  
ANISOU  903  C   PHE A 118     8197  10652   5862    651   -473    614       C  
ATOM    904  O   PHE A 118     -33.000  31.672 -13.851  1.00 65.83           O  
ANISOU  904  O   PHE A 118     8318  10881   5814    714   -498    704       O  
ATOM    905  CB  PHE A 118     -31.440  32.501 -11.045  1.00 66.22           C  
ANISOU  905  CB  PHE A 118     8296  10599   6265    567   -281    760       C  
ATOM    906  CG  PHE A 118     -30.753  33.407 -12.050  1.00 70.78           C  
ANISOU  906  CG  PHE A 118     8903  11272   6719    600   -188    912       C  
ATOM    907  CD1 PHE A 118     -29.794  32.884 -12.943  1.00 73.22           C  
ANISOU  907  CD1 PHE A 118     9241  11737   6843    650   -145    883       C  
ATOM    908  CD2 PHE A 118     -31.180  34.744 -12.201  1.00 71.75           C  
ANISOU  908  CD2 PHE A 118     9043  11316   6902    581   -131   1085       C  
ATOM    909  CE1 PHE A 118     -29.253  33.700 -13.924  1.00 77.54           C  
ANISOU  909  CE1 PHE A 118     9827  12371   7262    670    -42   1032       C  
ATOM    910  CE2 PHE A 118     -30.623  35.541 -13.192  1.00 76.03           C  
ANISOU  910  CE2 PHE A 118     9643  11923   7323    601    -29   1238       C  
ATOM    911  CZ  PHE A 118     -29.665  35.015 -14.052  1.00 78.85           C  
ANISOU  911  CZ  PHE A 118    10023  12447   7490    640     18   1215       C  
ATOM    912  N   ILE A 119     -32.335  29.800 -12.744  1.00 65.43           N  
ANISOU  912  N   ILE A 119     8278  10698   5885    640   -488    443       N  
ATOM    913  CA  ILE A 119     -32.364  28.861 -13.871  1.00 58.32           C  
ANISOU  913  CA  ILE A 119     7436   9939   4784    688   -537    332       C  
ATOM    914  C   ILE A 119     -33.791  28.587 -14.385  1.00 55.42           C  
ANISOU  914  C   ILE A 119     7056   9650   4353    674   -683    289       C  
ATOM    915  O   ILE A 119     -33.974  28.489 -15.597  1.00 58.90           O  
ANISOU  915  O   ILE A 119     7521  10262   4596    731   -734    289       O  
ATOM    916  CB  ILE A 119     -31.648  27.514 -13.523  1.00 57.23           C  
ANISOU  916  CB  ILE A 119     7359   9736   4652    686   -520    148       C  
ATOM    917  CG1 ILE A 119     -30.121  27.712 -13.547  1.00 58.93           C  
ANISOU  917  CG1 ILE A 119     7557   9947   4887    735   -383    187       C  
ATOM    918  CG2 ILE A 119     -32.003  26.293 -14.406  1.00 50.90           C  
ANISOU  918  CG2 ILE A 119     6637   9047   3655    719   -585     -3       C  
ATOM    919  CD1 ILE A 119     -29.332  26.664 -12.755  1.00 58.05           C  
ANISOU  919  CD1 ILE A 119     7501   9755   4800    772   -365     25       C  
ATOM    920  N   ALA A 120     -34.774  28.502 -13.471  1.00 53.50           N  
ANISOU  920  N   ALA A 120     6760   9302   4263    597   -751    245       N  
ATOM    921  CA  ALA A 120     -36.186  28.326 -13.809  1.00 58.02           C  
ANISOU  921  CA  ALA A 120     7280   9977   4787    571   -890    188       C  
ATOM    922  C   ALA A 120     -36.757  29.531 -14.579  1.00 61.63           C  
ANISOU  922  C   ALA A 120     7685  10571   5159    669   -929    365       C  
ATOM    923  O   ALA A 120     -37.409  29.325 -15.601  1.00 66.46           O  
ANISOU  923  O   ALA A 120     8279  11368   5605    712  -1039    333       O  
ATOM    924  CB  ALA A 120     -36.988  28.023 -12.534  1.00 57.53           C  
ANISOU  924  CB  ALA A 120     7159   9782   4919    461   -928    117       C  
ATOM    925  N   LEU A 121     -36.436  30.755 -14.118  1.00 60.86           N  
ANISOU  925  N   LEU A 121     7578  10383   5164    708   -839    549       N  
ATOM    926  CA  LEU A 121     -36.747  32.023 -14.790  1.00 64.68           C  
ANISOU  926  CA  LEU A 121     8053  10958   5566    820   -857    738       C  
ATOM    927  C   LEU A 121     -36.084  32.142 -16.175  1.00 67.35           C  
ANISOU  927  C   LEU A 121     8473  11462   5655    909   -839    798       C  
ATOM    928  O   LEU A 121     -36.746  32.578 -17.114  1.00 69.19           O  
ANISOU  928  O   LEU A 121     8704  11860   5726   1010   -932    864       O  
ATOM    929  CB  LEU A 121     -36.307  33.209 -13.900  1.00 67.14           C  
ANISOU  929  CB  LEU A 121     8374  11098   6038    825   -739    911       C  
ATOM    930  CG  LEU A 121     -37.134  33.400 -12.611  1.00 69.43           C  
ANISOU  930  CG  LEU A 121     8587  11251   6544    781   -762    903       C  
ATOM    931  CD1 LEU A 121     -36.372  34.249 -11.570  1.00 69.29           C  
ANISOU  931  CD1 LEU A 121     8608  11050   6668    768   -627   1047       C  
ATOM    932  CD2 LEU A 121     -38.546  33.954 -12.901  1.00 72.95           C  
ANISOU  932  CD2 LEU A 121     8951  11816   6951    869   -893    933       C  
ATOM    933  N   ASP A 122     -34.806  31.733 -16.269  1.00 68.79           N  
ANISOU  933  N   ASP A 122     8723  11621   5793    884   -719    773       N  
ATOM    934  CA  ASP A 122     -33.974  31.773 -17.473  1.00 70.26           C  
ANISOU  934  CA  ASP A 122     8991  11969   5736    964   -675    830       C  
ATOM    935  C   ASP A 122     -34.557  30.910 -18.613  1.00 68.90           C  
ANISOU  935  C   ASP A 122     8832  11986   5361    993   -815    667       C  
ATOM    936  O   ASP A 122     -34.695  31.401 -19.734  1.00 70.85           O  
ANISOU  936  O   ASP A 122     9122  12416   5384   1091   -863    740       O  
ATOM    937  CB  ASP A 122     -32.518  31.359 -17.140  1.00 72.25           C  
ANISOU  937  CB  ASP A 122     9282  12173   5998    927   -509    815       C  
ATOM    938  CG  ASP A 122     -31.514  31.610 -18.262  1.00 78.86           C  
ANISOU  938  CG  ASP A 122    10199  13175   6588   1002   -424    898       C  
ATOM    939  OD1 ASP A 122     -31.548  32.728 -18.819  1.00 79.86           O  
ANISOU  939  OD1 ASP A 122    10369  13305   6669   1038   -340   1110       O  
ATOM    940  OD2 ASP A 122     -30.680  30.711 -18.508  1.00 80.27           O1-
ANISOU  940  OD2 ASP A 122    10415  13471   6613   1025   -431    752       O1-
ATOM    941  N   ARG A 123     -34.919  29.657 -18.285  1.00 64.55           N  
ANISOU  941  N   ARG A 123     8257  11391   4877    906   -880    444       N  
ATOM    942  CA  ARG A 123     -35.547  28.696 -19.195  1.00 63.27           C  
ANISOU  942  CA  ARG A 123     8111  11392   4538    900  -1017    261       C  
ATOM    943  C   ARG A 123     -36.980  29.089 -19.598  1.00 67.67           C  
ANISOU  943  C   ARG A 123     8577  12094   5041    933  -1184    294       C  
ATOM    944  O   ARG A 123     -37.364  28.831 -20.738  1.00 72.14           O  
ANISOU  944  O   ARG A 123     9156  12879   5377    989  -1294    242       O  
ATOM    945  CB  ARG A 123     -35.551  27.299 -18.543  1.00 58.53           C  
ANISOU  945  CB  ARG A 123     7527  10666   4047    778  -1036     22       C  
ATOM    946  CG  ARG A 123     -34.161  26.665 -18.359  1.00 56.60           C  
ANISOU  946  CG  ARG A 123     7380  10327   3800    788   -899    -49       C  
ATOM    947  CD  ARG A 123     -34.250  25.395 -17.503  1.00 56.49           C  
ANISOU  947  CD  ARG A 123     7401  10133   3929    686   -911   -245       C  
ATOM    948  NE  ARG A 123     -32.994  24.637 -17.479  1.00 59.52           N  
ANISOU  948  NE  ARG A 123     7896  10464   4253    732   -813   -357       N  
ATOM    949  CZ  ARG A 123     -32.804  23.493 -16.799  1.00 62.54           C  
ANISOU  949  CZ  ARG A 123     8354  10667   4740    685   -792   -510       C  
ATOM    950  NH1 ARG A 123     -33.776  22.959 -16.044  1.00 61.07           N1+
ANISOU  950  NH1 ARG A 123     8148  10334   4722    565   -853   -563       N1+
ATOM    951  NH2 ARG A 123     -31.626  22.868 -16.884  1.00 65.13           N1+
ANISOU  951  NH2 ARG A 123     8783  10963   4999    768   -704   -603       N1+
ATOM    952  N   CYS A 124     -37.739  29.703 -18.674  1.00 67.84           N  
ANISOU  952  N   CYS A 124     8498  12011   5265    909  -1206    372       N  
ATOM    953  CA  CYS A 124     -39.106  30.176 -18.904  1.00 68.16           C  
ANISOU  953  CA  CYS A 124     8425  12204   5270    963  -1362    403       C  
ATOM    954  C   CYS A 124     -39.152  31.345 -19.906  1.00 71.56           C  
ANISOU  954  C   CYS A 124     8897  12791   5501   1148  -1381    617       C  
ATOM    955  O   CYS A 124     -39.999  31.335 -20.797  1.00 74.59           O  
ANISOU  955  O   CYS A 124     9217  13400   5724   1233  -1540    605       O  
ATOM    956  CB  CYS A 124     -39.815  30.496 -17.572  1.00 65.43           C  
ANISOU  956  CB  CYS A 124     7971  11703   5188    915  -1353    449       C  
ATOM    957  SG  CYS A 124     -41.560  30.953 -17.771  1.00 70.56           S  
ANISOU  957  SG  CYS A 124     8440  12548   5822    999  -1536    477       S  
ATOM    958  N   ILE A 125     -38.197  32.282 -19.788  1.00 69.68           N  
ANISOU  958  N   ILE A 125     8767  12443   5263   1209  -1220    814       N  
ATOM    959  CA  ILE A 125     -37.996  33.402 -20.711  1.00 72.80           C  
ANISOU  959  CA  ILE A 125     9242  12950   5468   1380  -1210   1042       C  
ATOM    960  C   ILE A 125     -37.643  32.957 -22.147  1.00 76.54           C  
ANISOU  960  C   ILE A 125     9804  13651   5627   1438  -1249    991       C  
ATOM    961  O   ILE A 125     -38.105  33.597 -23.090  1.00 79.92           O  
ANISOU  961  O   ILE A 125    10261  14276   5830   1587  -1346   1097       O  
ATOM    962  CB  ILE A 125     -36.924  34.389 -20.154  1.00 74.03           C  
ANISOU  962  CB  ILE A 125     9496  12897   5736   1387  -1006   1262       C  
ATOM    963  CG1 ILE A 125     -37.501  35.177 -18.954  1.00 73.38           C  
ANISOU  963  CG1 ILE A 125     9338  12609   5935   1355   -986   1318       C  
ATOM    964  CG2 ILE A 125     -36.308  35.374 -21.175  1.00 77.84           C  
ANISOU  964  CG2 ILE A 125    10110  13468   5997   1545   -960   1504       C  
ATOM    965  CD1 ILE A 125     -36.432  35.811 -18.049  1.00 71.86           C  
ANISOU  965  CD1 ILE A 125     9234  12189   5881   1316   -786   1487       C  
ATOM    966  N   CYS A 126     -36.885  31.856 -22.295  1.00 75.74           N  
ANISOU  966  N   CYS A 126     9751  13533   5494   1337  -1178    823       N  
ATOM    967  CA  CYS A 126     -36.545  31.260 -23.592  1.00 77.28           C  
ANISOU  967  CA  CYS A 126    10037  13940   5385   1390  -1201    750       C  
ATOM    968  C   CYS A 126     -37.765  30.639 -24.294  1.00 80.87           C  
ANISOU  968  C   CYS A 126    10423  14630   5672   1413  -1434    587       C  
ATOM    969  O   CYS A 126     -37.921  30.831 -25.499  1.00 87.79           O  
ANISOU  969  O   CYS A 126    11356  15741   6258   1535  -1511    635       O  
ATOM    970  CB  CYS A 126     -35.452  30.181 -23.467  1.00 76.44           C  
ANISOU  970  CB  CYS A 126     9989  13753   5302   1290  -1080    575       C  
ATOM    971  SG  CYS A 126     -33.871  30.929 -23.011  1.00 80.60           S  
ANISOU  971  SG  CYS A 126    10581  14104   5938   1277   -807    747       S  
ATOM    972  N   VAL A 127     -38.582  29.888 -23.538  1.00 77.71           N  
ANISOU  972  N   VAL A 127     9898  14183   5443   1288  -1543    392       N  
ATOM    973  CA  VAL A 127     -39.685  29.084 -24.065  1.00 79.41           C  
ANISOU  973  CA  VAL A 127    10024  14632   5516   1264  -1760    198       C  
ATOM    974  C   VAL A 127     -40.948  29.913 -24.370  1.00 82.28           C  
ANISOU  974  C   VAL A 127    10272  15175   5815   1409  -1912    347       C  
ATOM    975  O   VAL A 127     -41.554  29.701 -25.420  1.00 88.10           O  
ANISOU  975  O   VAL A 127    10982  16091   6401   1457  -2043    286       O  
ATOM    976  CB  VAL A 127     -40.022  27.919 -23.089  1.00 79.01           C  
ANISOU  976  CB  VAL A 127     9889  14459   5674   1054  -1804    -65       C  
ATOM    977  CG1 VAL A 127     -41.347  27.176 -23.359  1.00 69.78           C  
ANISOU  977  CG1 VAL A 127     8626  13536   4352    985  -2016   -297       C  
ATOM    978  CG2 VAL A 127     -38.873  26.897 -23.066  1.00 79.06           C  
ANISOU  978  CG2 VAL A 127    10031  14264   5745    955  -1647   -187       C  
ATOM    979  N   LEU A 128     -41.310  30.840 -23.466  1.00 77.55           N  
ANISOU  979  N   LEU A 128     9615  14420   5432   1458  -1855    533       N  
ATOM    980  CA  LEU A 128     -42.480  31.708 -23.609  1.00 78.65           C  
ANISOU  980  CA  LEU A 128     9634  14709   5542   1616  -1997    664       C  
ATOM    981  C   LEU A 128     -42.196  32.921 -24.513  1.00 81.09           C  
ANISOU  981  C   LEU A 128    10086  15021   5703   1819  -1937    927       C  
ATOM    982  O   LEU A 128     -43.126  33.383 -25.175  1.00 81.30           O  
ANISOU  982  O   LEU A 128    10064  15186   5640   1950  -2061    973       O  
ATOM    983  CB  LEU A 128     -42.986  32.176 -22.221  1.00 75.88           C  
ANISOU  983  CB  LEU A 128     9172  14150   5511   1580  -1948    729       C  
ATOM    984  CG  LEU A 128     -43.874  31.164 -21.454  1.00 73.51           C  
ANISOU  984  CG  LEU A 128     8667  13874   5388   1414  -2056    493       C  
ATOM    985  CD1 LEU A 128     -43.157  29.861 -21.035  1.00 66.73           C  
ANISOU  985  CD1 LEU A 128     7848  12930   4576   1176  -2017    229       C  
ATOM    986  CD2 LEU A 128     -44.568  31.847 -20.256  1.00 73.73           C  
ANISOU  986  CD2 LEU A 128     8613  13687   5713   1406  -1975    592       C  
ATOM    987  N   HIS A 129     -40.943  33.415 -24.524  1.00 81.57           N  
ANISOU  987  N   HIS A 129    10324  14936   5734   1844  -1742   1102       N  
ATOM    988  CA  HIS A 129     -40.537  34.643 -25.216  1.00 82.49           C  
ANISOU  988  CA  HIS A 129    10607  15023   5714   2006  -1649   1364       C  
ATOM    989  C   HIS A 129     -39.237  34.440 -26.032  1.00 83.11           C  
ANISOU  989  C   HIS A 129    10851  15103   5625   1953  -1501   1354       C  
ATOM    990  O   HIS A 129     -38.256  35.137 -25.765  1.00 81.55           O  
ANISOU  990  O   HIS A 129    10768  14759   5460   1930  -1299   1504       O  
ATOM    991  CB  HIS A 129     -40.423  35.807 -24.192  1.00 81.28           C  
ANISOU  991  CB  HIS A 129    10509  14660   5712   2090  -1523   1631       C  
ATOM    992  CG  HIS A 129     -41.570  35.954 -23.222  1.00 80.28           C  
ANISOU  992  CG  HIS A 129    10209  14502   5793   2113  -1631   1609       C  
ATOM    993  CD2 HIS A 129     -41.632  35.785 -21.855  1.00 79.57           C  
ANISOU  993  CD2 HIS A 129    10059  14165   6009   2002  -1536   1599       C  
ATOM    994  ND1 HIS A 129     -42.855  36.289 -23.614  1.00 83.84           N  
ANISOU  994  ND1 HIS A 129    10514  15105   6236   2216  -1821   1551       N  
ATOM    995  CE1 HIS A 129     -43.611  36.302 -22.512  1.00 81.79           C  
ANISOU  995  CE1 HIS A 129    10104  14789   6183   2214  -1865   1537       C  
ATOM    996  NE2 HIS A 129     -42.936  36.002 -21.409  1.00 79.97           N  
ANISOU  996  NE2 HIS A 129     9934  14284   6167   2072  -1683   1558       N  
ATOM    997  N   PRO A 130     -39.218  33.498 -27.010  1.00 85.88           N  
ANISOU  997  N   PRO A 130    11214  15625   5792   1927  -1588   1173       N  
ATOM    998  CA  PRO A 130     -38.020  33.242 -27.838  1.00 87.19           C  
ANISOU  998  CA  PRO A 130    11532  15805   5790   1891  -1440   1153       C  
ATOM    999  C   PRO A 130     -37.582  34.428 -28.721  1.00 89.35           C  
ANISOU  999  C   PRO A 130    11981  16056   5913   2017  -1308   1426       C  
ATOM   1000  O   PRO A 130     -36.384  34.594 -28.946  1.00 88.88           O  
ANISOU 1000  O   PRO A 130    12040  15936   5793   1975  -1107   1494       O  
ATOM   1001  CB  PRO A 130     -38.412  32.018 -28.683  1.00 88.74           C  
ANISOU 1001  CB  PRO A 130    11693  16190   5833   1840  -1594    879       C  
ATOM   1002  CG  PRO A 130     -39.926  32.103 -28.797  1.00 91.10           C  
ANISOU 1002  CG  PRO A 130    11861  16613   6138   1914  -1813    865       C  
ATOM   1003  CD  PRO A 130     -40.338  32.658 -27.439  1.00 89.62           C  
ANISOU 1003  CD  PRO A 130    11557  16294   6200   1924  -1818    972       C  
ATOM   1004  N   VAL A 131     -38.557  35.241 -29.165  1.00 91.60           N  
ANISOU 1004  N   VAL A 131    12283  16390   6132   2169  -1410   1580       N  
ATOM   1005  CA  VAL A 131     -38.354  36.467 -29.940  1.00 94.58           C  
ANISOU 1005  CA  VAL A 131    12853  16718   6363   2288  -1281   1854       C  
ATOM   1006  C   VAL A 131     -37.692  37.592 -29.113  1.00 95.29           C  
ANISOU 1006  C   VAL A 131    13029  16565   6612   2263  -1067   2084       C  
ATOM   1007  O   VAL A 131     -36.935  38.378 -29.681  1.00 96.24           O  
ANISOU 1007  O   VAL A 131    13317  16609   6642   2246   -861   2245       O  
ATOM   1008  CB  VAL A 131     -39.701  36.975 -30.536  1.00 93.59           C  
ANISOU 1008  CB  VAL A 131    12729  16696   6134   2476  -1452   1959       C  
ATOM   1009  CG1 VAL A 131     -39.630  38.347 -31.243  1.00 92.83           C  
ANISOU 1009  CG1 VAL A 131    12862  16515   5894   2602  -1311   2260       C  
ATOM   1010  CG2 VAL A 131     -40.296  35.939 -31.507  1.00 92.83           C  
ANISOU 1010  CG2 VAL A 131    12551  16859   5859   2480  -1653   1727       C  
ATOM   1011  N   TRP A 132     -37.942  37.621 -27.792  1.00 96.91           N  
ANISOU 1011  N   TRP A 132    13118  16648   7054   2249  -1104   2096       N  
ATOM   1012  CA  TRP A 132     -37.248  38.510 -26.859  1.00 94.49           C  
ANISOU 1012  CA  TRP A 132    12889  16104   6910   2204   -904   2293       C  
ATOM   1013  C   TRP A 132     -35.825  38.008 -26.566  1.00 93.72           C  
ANISOU 1013  C   TRP A 132    12795  15966   6847   2028   -719   2209       C  
ATOM   1014  O   TRP A 132     -34.897  38.812 -26.583  1.00 93.99           O  
ANISOU 1014  O   TRP A 132    12939  15853   6919   1972   -498   2386       O  
ATOM   1015  CB  TRP A 132     -38.074  38.666 -25.565  1.00 91.08           C  
ANISOU 1015  CB  TRP A 132    12325  15564   6718   2232   -996   2302       C  
ATOM   1016  CG  TRP A 132     -37.558  39.663 -24.566  1.00 90.01           C  
ANISOU 1016  CG  TRP A 132    12275  15173   6751   2191   -800   2506       C  
ATOM   1017  CD1 TRP A 132     -37.897  40.971 -24.534  1.00 91.07           C  
ANISOU 1017  CD1 TRP A 132    12552  15122   6929   2304   -720   2764       C  
ATOM   1018  CD2 TRP A 132     -36.547  39.488 -23.522  1.00 88.06           C  
ANISOU 1018  CD2 TRP A 132    11974  14744   6740   1977   -644   2412       C  
ATOM   1019  CE2 TRP A 132     -36.339  40.748 -22.881  1.00 86.96           C  
ANISOU 1019  CE2 TRP A 132    11940  14330   6770   1957   -479   2618       C  
ATOM   1020  CE3 TRP A 132     -35.770  38.400 -23.057  1.00 87.76           C  
ANISOU 1020  CE3 TRP A 132    11815  14723   6807   1797   -626   2158       C  
ATOM   1021  NE1 TRP A 132     -37.192  41.611 -23.536  1.00 88.75           N  
ANISOU 1021  NE1 TRP A 132    12305  14572   6844   2175   -527   2853       N  
ATOM   1022  CZ2 TRP A 132     -35.415  40.919 -21.834  1.00 88.17           C  
ANISOU 1022  CZ2 TRP A 132    12058  14257   7186   1751   -311   2567       C  
ATOM   1023  CZ3 TRP A 132     -34.827  38.563 -22.021  1.00 87.49           C  
ANISOU 1023  CZ3 TRP A 132    11749  14463   7030   1621   -462   2123       C  
ATOM   1024  CH2 TRP A 132     -34.650  39.818 -21.408  1.00 87.86           C  
ANISOU 1024  CH2 TRP A 132    11880  14269   7235   1594   -312   2322       C  
ATOM   1025  N   ALA A 133     -35.686  36.696 -26.303  1.00 93.73           N  
ANISOU 1025  N   ALA A 133    12679  16097   6837   1937   -802   1935       N  
ATOM   1026  CA  ALA A 133     -34.437  36.047 -25.897  1.00 95.62           C  
ANISOU 1026  CA  ALA A 133    12907  16303   7122   1793   -639   1831       C  
ATOM   1027  C   ALA A 133     -33.306  36.133 -26.937  1.00101.13           C  
ANISOU 1027  C   ALA A 133    13750  17048   7626   1785   -443   1922       C  
ATOM   1028  O   ALA A 133     -32.160  36.347 -26.551  1.00101.03           O  
ANISOU 1028  O   ALA A 133    13770  16936   7679   1694   -222   2011       O  
ATOM   1029  CB  ALA A 133     -34.731  34.588 -25.514  1.00 97.00           C  
ANISOU 1029  CB  ALA A 133    12954  16563   7338   1708   -773   1502       C  
ATOM   1030  N   GLN A 134     -33.639  36.018 -28.233  1.00103.79           N  
ANISOU 1030  N   GLN A 134    14163  17532   7740   1864   -515   1890       N  
ATOM   1031  CA  GLN A 134     -32.674  36.114 -29.335  1.00106.79           C  
ANISOU 1031  CA  GLN A 134    14680  17971   7925   1853   -329   1958       C  
ATOM   1032  C   GLN A 134     -32.090  37.531 -29.549  1.00108.45           C  
ANISOU 1032  C   GLN A 134    15044  18043   8117   1874   -144   2277       C  
ATOM   1033  O   GLN A 134     -31.085  37.643 -30.249  1.00111.05           O  
ANISOU 1033  O   GLN A 134    15475  18386   8335   1817     69   2357       O  
ATOM   1034  CB  GLN A 134     -33.318  35.541 -30.616  1.00110.76           C  
ANISOU 1034  CB  GLN A 134    15233  18668   8182   1934   -465   1839       C  
ATOM   1035  CG  GLN A 134     -34.457  36.401 -31.201  1.00116.56           C  
ANISOU 1035  CG  GLN A 134    16014  19439   8834   2078   -639   1967       C  
ATOM   1036  CD  GLN A 134     -35.201  35.753 -32.369  1.00119.94           C  
ANISOU 1036  CD  GLN A 134    16414  20082   9077   2134   -846   1767       C  
ATOM   1037  NE2 GLN A 134     -36.005  36.552 -33.073  1.00122.06           N  
ANISOU 1037  NE2 GLN A 134    16770  20434   9173   2271   -940   1899       N  
ATOM   1038  OE1 GLN A 134     -35.076  34.558 -32.630  1.00119.97           O  
ANISOU 1038  OE1 GLN A 134    16327  20171   9085   2053   -920   1495       O  
ATOM   1039  N   ASN A 135     -32.713  38.567 -28.955  1.00109.23           N  
ANISOU 1039  N   ASN A 135    15169  18005   8328   1948   -210   2454       N  
ATOM   1040  CA  ASN A 135     -32.307  39.973 -29.069  1.00113.19           C  
ANISOU 1040  CA  ASN A 135    15853  18337   8819   1970    -40   2757       C  
ATOM   1041  C   ASN A 135     -31.786  40.561 -27.744  1.00111.60           C  
ANISOU 1041  C   ASN A 135    15637  17906   8860   1862    118   2881       C  
ATOM   1042  O   ASN A 135     -31.041  41.538 -27.815  1.00115.19           O  
ANISOU 1042  O   ASN A 135    16255  18194   9321   1824    313   3115       O  
ATOM   1043  CB  ASN A 135     -33.509  40.809 -29.573  1.00118.38           C  
ANISOU 1043  CB  ASN A 135    16596  18981   9402   2160   -209   2895       C  
ATOM   1044  CG  ASN A 135     -33.878  40.535 -31.034  1.00121.90           C  
ANISOU 1044  CG  ASN A 135    17142  19616   9559   2257   -276   2884       C  
ATOM   1045  ND2 ASN A 135     -33.125  41.115 -31.971  1.00124.07           N  
ANISOU 1045  ND2 ASN A 135    17632  19822   9685   2266    -99   3106       N  
ATOM   1046  OD1 ASN A 135     -34.837  39.822 -31.317  1.00122.17           O  
ANISOU 1046  OD1 ASN A 135    17067  19850   9501   2309   -479   2676       O  
ATOM   1047  N   HIS A 136     -32.186  40.009 -26.581  1.00105.75           N  
ANISOU 1047  N   HIS A 136    14719  17147   8316   1801     46   2730       N  
ATOM   1048  CA  HIS A 136     -31.952  40.633 -25.269  1.00103.92           C  
ANISOU 1048  CA  HIS A 136    14456  16661   8364   1677    178   2810       C  
ATOM   1049  C   HIS A 136     -31.222  39.733 -24.262  1.00 96.77           C  
ANISOU 1049  C   HIS A 136    13353  15702   7712   1492    204   2553       C  
ATOM   1050  O   HIS A 136     -30.472  40.277 -23.450  1.00 94.33           O  
ANISOU 1050  O   HIS A 136    13018  15193   7630   1337    365   2585       O  
ATOM   1051  CB  HIS A 136     -33.285  41.114 -24.663  1.00108.10           C  
ANISOU 1051  CB  HIS A 136    14987  17040   9047   1793     34   2903       C  
ATOM   1052  CG  HIS A 136     -34.051  42.120 -25.487  1.00117.02           C  
ANISOU 1052  CG  HIS A 136    16313  18149  10002   1981      7   3145       C  
ATOM   1053  CD2 HIS A 136     -34.049  43.497 -25.493  1.00120.39           C  
ANISOU 1053  CD2 HIS A 136    16942  18342  10457   2004    157   3406       C  
ATOM   1054  ND1 HIS A 136     -34.994  41.748 -26.429  1.00120.58           N  
ANISOU 1054  ND1 HIS A 136    16757  18778  10279   2141   -196   3083       N  
ATOM   1055  CE1 HIS A 136     -35.492  42.868 -26.957  1.00123.47           C  
ANISOU 1055  CE1 HIS A 136    17307  19041  10564   2275   -177   3304       C  
ATOM   1056  NE2 HIS A 136     -34.965  43.969 -26.436  1.00123.29           N  
ANISOU 1056  NE2 HIS A 136    17426  18756  10664   2196     38   3503       N  
ATOM   1057  N   ARG A 137     -31.426  38.401 -24.311  1.00 90.15           N  
ANISOU 1057  N   ARG A 137    12385  15026   6841   1502     54   2297       N  
ATOM   1058  CA  ARG A 137     -30.767  37.442 -23.415  1.00 82.37           C  
ANISOU 1058  CA  ARG A 137    11239  13983   6075   1355     74   2059       C  
ATOM   1059  C   ARG A 137     -29.331  37.172 -23.898  1.00 82.37           C  
ANISOU 1059  C   ARG A 137    11253  14067   5978   1269    284   2029       C  
ATOM   1060  O   ARG A 137     -29.099  36.235 -24.662  1.00 83.84           O  
ANISOU 1060  O   ARG A 137    11447  14457   5953   1318    264   1904       O  
ATOM   1061  CB  ARG A 137     -31.629  36.166 -23.278  1.00 77.29           C  
ANISOU 1061  CB  ARG A 137    10487  13456   5426   1397   -152   1806       C  
ATOM   1062  CG  ARG A 137     -31.055  35.091 -22.340  1.00 74.05           C  
ANISOU 1062  CG  ARG A 137     9948  12984   5201   1274   -137   1560       C  
ATOM   1063  CD  ARG A 137     -31.989  33.880 -22.229  1.00 73.29           C  
ANISOU 1063  CD  ARG A 137     9794  13002   5051   1308   -344   1320       C  
ATOM   1064  NE  ARG A 137     -31.349  32.749 -21.548  1.00 72.00           N  
ANISOU 1064  NE  ARG A 137     9546  12755   5058   1211   -334   1093       N  
ATOM   1065  CZ  ARG A 137     -30.606  31.783 -22.112  1.00 75.27           C  
ANISOU 1065  CZ  ARG A 137     9977  13255   5369   1205   -265    942       C  
ATOM   1066  NH1 ARG A 137     -30.339  31.785 -23.426  1.00 79.79           N1+
ANISOU 1066  NH1 ARG A 137    10638  14011   5668   1277   -190    986       N1+
ATOM   1067  NH2 ARG A 137     -30.126  30.799 -21.341  1.00 73.33           N1+
ANISOU 1067  NH2 ARG A 137     9670  12907   5284   1143   -263    751       N1+
ATOM   1068  N   THR A 138     -28.410  38.033 -23.446  1.00 81.61           N  
ANISOU 1068  N   THR A 138    11150  13823   6037   1133    488   2132       N  
ATOM   1069  CA  THR A 138     -26.990  38.021 -23.785  1.00 81.84           C  
ANISOU 1069  CA  THR A 138    11167  13941   5988   1038    714   2126       C  
ATOM   1070  C   THR A 138     -26.155  37.711 -22.527  1.00 78.39           C  
ANISOU 1070  C   THR A 138    10551  13423   5813    901    775   1952       C  
ATOM   1071  O   THR A 138     -26.645  37.854 -21.406  1.00 74.38           O  
ANISOU 1071  O   THR A 138     9958  12752   5552    861    672   1879       O  
ATOM   1072  CB  THR A 138     -26.547  39.414 -24.322  1.00 85.79           C  
ANISOU 1072  CB  THR A 138    11814  14369   6412    974    932   2405       C  
ATOM   1073  CG2 THR A 138     -27.336  39.867 -25.560  1.00 88.51           C  
ANISOU 1073  CG2 THR A 138    12362  14790   6480   1143    866   2600       C  
ATOM   1074  OG1 THR A 138     -26.620  40.434 -23.338  1.00 84.75           O  
ANISOU 1074  OG1 THR A 138    11671  13975   6555    861    980   2498       O  
ATOM   1075  N   VAL A 139     -24.891  37.310 -22.750  1.00 79.83           N  
ANISOU 1075  N   VAL A 139    10670  13738   5923    840    949   1886       N  
ATOM   1076  CA  VAL A 139     -23.880  37.091 -21.709  1.00 76.76           C  
ANISOU 1076  CA  VAL A 139    10100  13308   5755    727   1023   1737       C  
ATOM   1077  C   VAL A 139     -23.585  38.363 -20.882  1.00 74.09           C  
ANISOU 1077  C   VAL A 139     9736  12777   5637    558   1145   1875       C  
ATOM   1078  O   VAL A 139     -23.399  38.258 -19.671  1.00 69.73           O  
ANISOU 1078  O   VAL A 139     9060  12102   5333    483   1099   1773       O  
ATOM   1079  CB  VAL A 139     -22.562  36.539 -22.333  1.00 77.62           C  
ANISOU 1079  CB  VAL A 139    10136  13643   5714    729   1182   1633       C  
ATOM   1080  CG1 VAL A 139     -21.307  36.612 -21.438  1.00 77.03           C  
ANISOU 1080  CG1 VAL A 139     9869  13551   5848    597   1315   1549       C  
ATOM   1081  CG2 VAL A 139     -22.765  35.093 -22.823  1.00 75.81           C  
ANISOU 1081  CG2 VAL A 139     9905  13550   5348    886   1036   1415       C  
ATOM   1082  N   SER A 140     -23.602  39.535 -21.543  1.00 77.82           N  
ANISOU 1082  N   SER A 140    10342  13211   6013    492   1304   2107       N  
ATOM   1083  CA  SER A 140     -23.429  40.853 -20.931  1.00 79.70           C  
ANISOU 1083  CA  SER A 140    10590  13241   6450    313   1434   2238       C  
ATOM   1084  C   SER A 140     -24.548  41.226 -19.939  1.00 79.67           C  
ANISOU 1084  C   SER A 140    10608  13002   6660    341   1258   2243       C  
ATOM   1085  O   SER A 140     -24.254  41.871 -18.934  1.00 79.62           O  
ANISOU 1085  O   SER A 140    10509  12847   6895    206   1284   2196       O  
ATOM   1086  CB  SER A 140     -23.311  41.915 -22.040  1.00 83.65           C  
ANISOU 1086  CB  SER A 140    11288  13710   6784    255   1631   2504       C  
ATOM   1087  OG  SER A 140     -22.043  41.835 -22.659  1.00 88.06           O  
ANISOU 1087  OG  SER A 140    11836  14508   7116    239   1799   2504       O  
ATOM   1088  N   LEU A 141     -25.791  40.794 -20.219  1.00 77.44           N  
ANISOU 1088  N   LEU A 141    10436  12706   6284    516   1075   2289       N  
ATOM   1089  CA  LEU A 141     -26.933  40.930 -19.315  1.00 74.90           C  
ANISOU 1089  CA  LEU A 141    10114  12191   6154    558    909   2279       C  
ATOM   1090  C   LEU A 141     -26.855  39.919 -18.159  1.00 77.02           C  
ANISOU 1090  C   LEU A 141    10197  12462   6604    543    774   2030       C  
ATOM   1091  O   LEU A 141     -27.003  40.323 -17.007  1.00 77.75           O  
ANISOU 1091  O   LEU A 141    10238  12378   6926    481    727   1996       O  
ATOM   1092  CB  LEU A 141     -28.253  40.791 -20.115  1.00 72.22           C  
ANISOU 1092  CB  LEU A 141     9904  11885   5652    760    744   2377       C  
ATOM   1093  CG  LEU A 141     -29.554  40.954 -19.287  1.00 68.04           C  
ANISOU 1093  CG  LEU A 141     9383  11177   5293    830    587   2402       C  
ATOM   1094  CD1 LEU A 141     -29.684  42.356 -18.655  1.00 69.76           C  
ANISOU 1094  CD1 LEU A 141     9727  11141   5639    751    728   2599       C  
ATOM   1095  CD2 LEU A 141     -30.797  40.584 -20.117  1.00 65.56           C  
ANISOU 1095  CD2 LEU A 141     9130  10983   4798   1043    392   2438       C  
ATOM   1096  N   ALA A 142     -26.632  38.637 -18.499  1.00 78.47           N  
ANISOU 1096  N   ALA A 142    10299  12838   6679    604    717   1856       N  
ATOM   1097  CA  ALA A 142     -26.644  37.489 -17.589  1.00 75.60           C  
ANISOU 1097  CA  ALA A 142     9793  12461   6470    602    600   1629       C  
ATOM   1098  C   ALA A 142     -25.650  37.583 -16.425  1.00 78.36           C  
ANISOU 1098  C   ALA A 142    10015  12741   7016    455    716   1568       C  
ATOM   1099  O   ALA A 142     -26.029  37.270 -15.299  1.00 77.57           O  
ANISOU 1099  O   ALA A 142     9834  12528   7111    425    627   1458       O  
ATOM   1100  CB  ALA A 142     -26.406  36.208 -18.395  1.00 73.98           C  
ANISOU 1100  CB  ALA A 142     9564  12456   6090    704    535   1459       C  
ATOM   1101  N   MET A 143     -24.422  38.046 -16.713  1.00 81.32           N  
ANISOU 1101  N   MET A 143    10364  13199   7334    356    918   1634       N  
ATOM   1102  CA  MET A 143     -23.349  38.248 -15.734  1.00 82.40           C  
ANISOU 1102  CA  MET A 143    10355  13300   7651    201   1029   1577       C  
ATOM   1103  C   MET A 143     -23.616  39.375 -14.714  1.00 80.46           C  
ANISOU 1103  C   MET A 143    10145  12812   7616     89   1019   1661       C  
ATOM   1104  O   MET A 143     -22.957  39.382 -13.676  1.00 77.41           O  
ANISOU 1104  O   MET A 143     9640  12354   7418     14    987   1549       O  
ATOM   1105  CB  MET A 143     -22.020  38.486 -16.482  1.00 89.55           C  
ANISOU 1105  CB  MET A 143    11222  14355   8446     91   1263   1647       C  
ATOM   1106  CG  MET A 143     -21.460  37.231 -17.176  1.00 95.24           C  
ANISOU 1106  CG  MET A 143    11880  15336   8971    199   1303   1535       C  
ATOM   1107  SD  MET A 143     -20.928  35.884 -16.078  1.00 97.96           S  
ANISOU 1107  SD  MET A 143    12004  15784   9433    259   1226   1262       S  
ATOM   1108  CE  MET A 143     -19.498  36.644 -15.267  1.00 98.69           C  
ANISOU 1108  CE  MET A 143    11917  15841   9737     31   1371   1272       C  
ATOM   1109  N   LYS A 144     -24.567  40.280 -15.004  1.00 83.44           N  
ANISOU 1109  N   LYS A 144    10693  13057   7951     92   1045   1856       N  
ATOM   1110  CA  LYS A 144     -24.977  41.360 -14.105  1.00 82.39           C  
ANISOU 1110  CA  LYS A 144    10623  12677   8006     -8   1062   1944       C  
ATOM   1111  C   LYS A 144     -26.105  40.918 -13.159  1.00 79.32           C  
ANISOU 1111  C   LYS A 144    10203  12171   7765     79    861   1841       C  
ATOM   1112  O   LYS A 144     -26.031  41.222 -11.970  1.00 79.47           O  
ANISOU 1112  O   LYS A 144    10138  12079   7977    -17    845   1753       O  
ATOM   1113  CB  LYS A 144     -25.417  42.590 -14.927  1.00 84.69           C  
ANISOU 1113  CB  LYS A 144    11134  12849   8194     11   1147   2189       C  
ATOM   1114  CG  LYS A 144     -24.283  43.217 -15.755  1.00 89.09           C  
ANISOU 1114  CG  LYS A 144    11755  13466   8628   -122   1387   2322       C  
ATOM   1115  CD  LYS A 144     -24.785  44.343 -16.669  1.00 93.68           C  
ANISOU 1115  CD  LYS A 144    12599  13886   9108    -83   1465   2583       C  
ATOM   1116  CE  LYS A 144     -23.658  44.978 -17.494  1.00 98.52           C  
ANISOU 1116  CE  LYS A 144    13302  14503   9628   -265   1738   2729       C  
ATOM   1117  NZ  LYS A 144     -24.180  46.016 -18.399  1.00101.82           N1+
ANISOU 1117  NZ  LYS A 144    14017  14716   9954   -224   1824   3001       N1+
ATOM   1118  N   VAL A 145     -27.129  40.230 -13.694  1.00 76.95           N  
ANISOU 1118  N   VAL A 145     9964  11908   7366    252    705   1847       N  
ATOM   1119  CA  VAL A 145     -28.334  39.849 -12.949  1.00 76.31           C  
ANISOU 1119  CA  VAL A 145     9867  11711   7418    323    535   1781       C  
ATOM   1120  C   VAL A 145     -28.184  38.562 -12.106  1.00 76.40           C  
ANISOU 1120  C   VAL A 145     9731  11763   7533    308    439   1561       C  
ATOM   1121  O   VAL A 145     -28.936  38.405 -11.143  1.00 77.33           O  
ANISOU 1121  O   VAL A 145     9821  11760   7800    309    341   1497       O  
ATOM   1122  CB  VAL A 145     -29.569  39.703 -13.880  1.00 77.59           C  
ANISOU 1122  CB  VAL A 145    10114  11933   7435    501    398   1845       C  
ATOM   1123  CG1 VAL A 145     -29.986  41.056 -14.481  1.00 80.07           C  
ANISOU 1123  CG1 VAL A 145    10599  12182   7644    547    485   2083       C  
ATOM   1124  CG2 VAL A 145     -29.405  38.652 -14.991  1.00 78.92           C  
ANISOU 1124  CG2 VAL A 145    10242  12329   7415    583    329   1733       C  
ATOM   1125  N   ILE A 146     -27.205  37.694 -12.431  1.00 76.19           N  
ANISOU 1125  N   ILE A 146     9622  11901   7425    306    469   1446       N  
ATOM   1126  CA  ILE A 146     -26.881  36.485 -11.660  1.00 72.51           C  
ANISOU 1126  CA  ILE A 146     9048  11458   7046    317    382   1249       C  
ATOM   1127  C   ILE A 146     -26.152  36.787 -10.325  1.00 68.06           C  
ANISOU 1127  C   ILE A 146     8388  10807   6663    192    443   1199       C  
ATOM   1128  O   ILE A 146     -26.083  35.909  -9.466  1.00 64.75           O  
ANISOU 1128  O   ILE A 146     7897  10374   6331    208    363   1055       O  
ATOM   1129  CB  ILE A 146     -26.036  35.489 -12.509  1.00 74.66           C  
ANISOU 1129  CB  ILE A 146     9279  11928   7162    393    390   1135       C  
ATOM   1130  CG1 ILE A 146     -26.084  34.044 -11.960  1.00 72.94           C  
ANISOU 1130  CG1 ILE A 146     9030  11698   6984    467    249    949       C  
ATOM   1131  CG2 ILE A 146     -24.575  35.934 -12.744  1.00 76.44           C  
ANISOU 1131  CG2 ILE A 146     9403  12261   7382    313    551   1122       C  
ATOM   1132  CD1 ILE A 146     -25.764  32.976 -13.012  1.00 74.05           C  
ANISOU 1132  CD1 ILE A 146     9162  12001   6972    563    252    822       C  
ATOM   1133  N   VAL A 147     -25.676  38.035 -10.155  1.00 66.23           N  
ANISOU 1133  N   VAL A 147     8166  10515   6485     63    582   1312       N  
ATOM   1134  CA  VAL A 147     -25.106  38.572  -8.918  1.00 65.49           C  
ANISOU 1134  CA  VAL A 147     7979  10342   6560    -76    629   1255       C  
ATOM   1135  C   VAL A 147     -26.174  38.812  -7.824  1.00 65.11           C  
ANISOU 1135  C   VAL A 147     7976  10095   6667    -77    526   1241       C  
ATOM   1136  O   VAL A 147     -25.825  38.770  -6.646  1.00 65.31           O  
ANISOU 1136  O   VAL A 147     7923  10072   6822   -143    501   1140       O  
ATOM   1137  CB  VAL A 147     -24.342  39.901  -9.203  1.00 67.45           C  
ANISOU 1137  CB  VAL A 147     8236  10576   6815   -246    819   1370       C  
ATOM   1138  CG1 VAL A 147     -23.807  40.644  -7.959  1.00 67.93           C  
ANISOU 1138  CG1 VAL A 147     8176  10595   7038   -411    865   1281       C  
ATOM   1139  CG2 VAL A 147     -23.181  39.667 -10.188  1.00 68.58           C  
ANISOU 1139  CG2 VAL A 147     8338  10932   6786   -241    937   1394       C  
ATOM   1140  N   GLY A 148     -27.446  39.020  -8.217  1.00 64.16           N  
ANISOU 1140  N   GLY A 148     7974   9877   6525      7    462   1335       N  
ATOM   1141  CA  GLY A 148     -28.591  39.233  -7.323  1.00 56.98           C  
ANISOU 1141  CA  GLY A 148     7103   8799   5749     26    373   1325       C  
ATOM   1142  C   GLY A 148     -28.795  38.075  -6.323  1.00 52.41           C  
ANISOU 1142  C   GLY A 148     6441   8226   5247     51    258   1156       C  
ATOM   1143  O   GLY A 148     -28.800  38.348  -5.123  1.00 51.86           O  
ANISOU 1143  O   GLY A 148     6345   8044   5314    -19    251   1104       O  
ATOM   1144  N   PRO A 149     -28.882  36.800  -6.778  1.00 50.81           N  
ANISOU 1144  N   PRO A 149     6213   8141   4949    151    167   1069       N  
ATOM   1145  CA  PRO A 149     -28.766  35.588  -5.940  1.00 48.53           C  
ANISOU 1145  CA  PRO A 149     5879   7839   4723    174     72    916       C  
ATOM   1146  C   PRO A 149     -27.620  35.548  -4.909  1.00 49.34           C  
ANISOU 1146  C   PRO A 149     5896   7947   4903    102    115    835       C  
ATOM   1147  O   PRO A 149     -27.880  35.202  -3.758  1.00 49.80           O  
ANISOU 1147  O   PRO A 149     5944   7920   5059     88     57    757       O  
ATOM   1148  CB  PRO A 149     -28.641  34.465  -6.982  1.00 47.09           C  
ANISOU 1148  CB  PRO A 149     5705   7789   4398    274     10    843       C  
ATOM   1149  CG  PRO A 149     -29.521  34.939  -8.123  1.00 47.06           C  
ANISOU 1149  CG  PRO A 149     5763   7839   4280    322     13    957       C  
ATOM   1150  CD  PRO A 149     -29.266  36.443  -8.147  1.00 49.35           C  
ANISOU 1150  CD  PRO A 149     6071   8086   4592    250    139   1106       C  
ATOM   1151  N   TRP A 150     -26.393  35.918  -5.320  1.00 51.43           N  
ANISOU 1151  N   TRP A 150     6093   8327   5119     55    215    847       N  
ATOM   1152  CA  TRP A 150     -25.214  35.951  -4.448  1.00 53.44           C  
ANISOU 1152  CA  TRP A 150     6235   8632   5438     -8    245    758       C  
ATOM   1153  C   TRP A 150     -25.264  37.037  -3.359  1.00 57.71           C  
ANISOU 1153  C   TRP A 150     6774   9035   6118   -146    281    787       C  
ATOM   1154  O   TRP A 150     -24.886  36.755  -2.222  1.00 57.71           O  
ANISOU 1154  O   TRP A 150     6717   9013   6196   -173    236    693       O  
ATOM   1155  CB  TRP A 150     -23.927  36.087  -5.284  1.00 52.56           C  
ANISOU 1155  CB  TRP A 150     6021   8713   5236    -29    352    754       C  
ATOM   1156  CG  TRP A 150     -23.567  34.908  -6.137  1.00 50.47           C  
ANISOU 1156  CG  TRP A 150     5748   8592   4838    121    318    683       C  
ATOM   1157  CD1 TRP A 150     -23.575  34.866  -7.489  1.00 49.39           C  
ANISOU 1157  CD1 TRP A 150     5667   8541   4559    182    353    737       C  
ATOM   1158  CD2 TRP A 150     -23.130  33.587  -5.698  1.00 54.57           C  
ANISOU 1158  CD2 TRP A 150     6218   9177   5340    241    242    541       C  
ATOM   1159  CE2 TRP A 150     -22.836  32.802  -6.855  1.00 53.42           C  
ANISOU 1159  CE2 TRP A 150     6108   9141   5049    366    243    506       C  
ATOM   1160  CE3 TRP A 150     -22.934  32.977  -4.437  1.00 53.55           C  
ANISOU 1160  CE3 TRP A 150     6035   9018   5292    266    174    443       C  
ATOM   1161  NE1 TRP A 150     -23.134  33.630  -7.915  1.00 52.66           N  
ANISOU 1161  NE1 TRP A 150     6068   9065   4873    322    309    622       N  
ATOM   1162  CZ2 TRP A 150     -22.338  31.491  -6.763  1.00 46.28           C  
ANISOU 1162  CZ2 TRP A 150     5198   8296   4090    516    186    375       C  
ATOM   1163  CZ3 TRP A 150     -22.446  31.659  -4.333  1.00 44.94           C  
ANISOU 1163  CZ3 TRP A 150     4941   7993   4142    425    113    329       C  
ATOM   1164  CH2 TRP A 150     -22.135  30.922  -5.493  1.00 45.65           C  
ANISOU 1164  CH2 TRP A 150     5078   8170   4098    549    124    294       C  
ATOM   1165  N   ILE A 151     -25.734  38.245  -3.715  1.00 57.55           N  
ANISOU 1165  N   ILE A 151     6830   8914   6121   -227    363    916       N  
ATOM   1166  CA  ILE A 151     -25.887  39.376  -2.797  1.00 57.91           C  
ANISOU 1166  CA  ILE A 151     6905   8800   6296   -360    408    938       C  
ATOM   1167  C   ILE A 151     -27.015  39.156  -1.771  1.00 58.49           C  
ANISOU 1167  C   ILE A 151     7032   8732   6457   -306    301    891       C  
ATOM   1168  O   ILE A 151     -26.821  39.480  -0.601  1.00 59.99           O  
ANISOU 1168  O   ILE A 151     7196   8856   6741   -383    290    816       O  
ATOM   1169  CB  ILE A 151     -26.104  40.714  -3.572  1.00 60.67           C  
ANISOU 1169  CB  ILE A 151     7369   9042   6640   -434    528   1099       C  
ATOM   1170  CG1 ILE A 151     -24.828  41.135  -4.340  1.00 64.58           C  
ANISOU 1170  CG1 ILE A 151     7810   9683   7043   -515    658   1146       C  
ATOM   1171  CG2 ILE A 151     -26.653  41.899  -2.743  1.00 60.12           C  
ANISOU 1171  CG2 ILE A 151     7362   8772   6708   -567    581   1112       C  
ATOM   1172  CD1 ILE A 151     -23.606  41.473  -3.469  1.00 66.19           C  
ANISOU 1172  CD1 ILE A 151     7853  10000   7298   -668    719   1035       C  
ATOM   1173  N   LEU A 152     -28.142  38.568  -2.212  1.00 59.25           N  
ANISOU 1173  N   LEU A 152     7200   8798   6516   -180    223    924       N  
ATOM   1174  CA  LEU A 152     -29.272  38.196  -1.359  1.00 59.50           C  
ANISOU 1174  CA  LEU A 152     7265   8721   6622   -135    134    872       C  
ATOM   1175  C   LEU A 152     -28.897  37.109  -0.335  1.00 61.40           C  
ANISOU 1175  C   LEU A 152     7442   9015   6872   -119     63    731       C  
ATOM   1176  O   LEU A 152     -29.293  37.221   0.824  1.00 61.59           O  
ANISOU 1176  O   LEU A 152     7478   8946   6979   -152     33    676       O  
ATOM   1177  CB  LEU A 152     -30.466  37.780  -2.251  1.00 60.13           C  
ANISOU 1177  CB  LEU A 152     7396   8802   6647    -16     65    919       C  
ATOM   1178  CG  LEU A 152     -31.787  37.470  -1.506  1.00 59.63           C  
ANISOU 1178  CG  LEU A 152     7352   8650   6656     22    -15    866       C  
ATOM   1179  CD1 LEU A 152     -32.293  38.654  -0.656  1.00 59.08           C  
ANISOU 1179  CD1 LEU A 152     7323   8419   6706    -35     35    896       C  
ATOM   1180  CD2 LEU A 152     -32.867  36.974  -2.487  1.00 58.20           C  
ANISOU 1180  CD2 LEU A 152     7187   8515   6411    124    -84    901       C  
ATOM   1181  N   ALA A 153     -28.101  36.119  -0.761  1.00 61.79           N  
ANISOU 1181  N   ALA A 153     7440   9209   6829    -58     38    677       N  
ATOM   1182  CA  ALA A 153     -27.557  35.076   0.105  1.00 59.12           C  
ANISOU 1182  CA  ALA A 153     7061   8916   6487    -15    -25    557       C  
ATOM   1183  C   ALA A 153     -26.618  35.630   1.194  1.00 59.69           C  
ANISOU 1183  C   ALA A 153     7049   9016   6616   -106      8    508       C  
ATOM   1184  O   ALA A 153     -26.735  35.251   2.361  1.00 62.11           O  
ANISOU 1184  O   ALA A 153     7349   9302   6949    -87    -52    426       O  
ATOM   1185  CB  ALA A 153     -26.827  34.049  -0.769  1.00 58.56           C  
ANISOU 1185  CB  ALA A 153     6963   8988   6298     91    -45    508       C  
ATOM   1186  N   LEU A 154     -25.727  36.548   0.799  1.00 57.00           N  
ANISOU 1186  N   LEU A 154     6647   8725   6285   -214    104    556       N  
ATOM   1187  CA  LEU A 154     -24.762  37.212   1.680  1.00 59.75           C  
ANISOU 1187  CA  LEU A 154     6894   9123   6686   -332    138    493       C  
ATOM   1188  C   LEU A 154     -25.430  38.081   2.759  1.00 57.60           C  
ANISOU 1188  C   LEU A 154     6690   8675   6519   -424    130    484       C  
ATOM   1189  O   LEU A 154     -24.977  38.056   3.903  1.00 58.31           O  
ANISOU 1189  O   LEU A 154     6731   8785   6637   -456     83    389       O  
ATOM   1190  CB  LEU A 154     -23.744  37.976   0.798  1.00 66.65           C  
ANISOU 1190  CB  LEU A 154     7689  10092   7543   -454    264    544       C  
ATOM   1191  CG  LEU A 154     -22.561  38.654   1.536  1.00 71.50           C  
ANISOU 1191  CG  LEU A 154     8129  10868   8170   -571    303    452       C  
ATOM   1192  CD1 LEU A 154     -21.323  38.768   0.614  1.00 74.85           C  
ANISOU 1192  CD1 LEU A 154     8467  11435   8538   -652    434    504       C  
ATOM   1193  CD2 LEU A 154     -22.939  40.021   2.158  1.00 72.37           C  
ANISOU 1193  CD2 LEU A 154     8250  10859   8387   -746    324    416       C  
ATOM   1194  N   VAL A 155     -26.499  38.808   2.390  1.00 53.27           N  
ANISOU 1194  N   VAL A 155     6259   7962   6019   -452    174    582       N  
ATOM   1195  CA  VAL A 155     -27.289  39.654   3.291  1.00 51.71           C  
ANISOU 1195  CA  VAL A 155     6139   7588   5920   -525    182    572       C  
ATOM   1196  C   VAL A 155     -28.038  38.851   4.376  1.00 52.95           C  
ANISOU 1196  C   VAL A 155     6327   7706   6086   -436     81    497       C  
ATOM   1197  O   VAL A 155     -28.078  39.291   5.525  1.00 52.93           O  
ANISOU 1197  O   VAL A 155     6327   7654   6127   -493     63    420       O  
ATOM   1198  CB  VAL A 155     -28.276  40.552   2.483  1.00 49.54           C  
ANISOU 1198  CB  VAL A 155     5988   7150   5684   -528    253    701       C  
ATOM   1199  CG1 VAL A 155     -29.466  41.146   3.270  1.00 50.31           C  
ANISOU 1199  CG1 VAL A 155     6177   7062   5876   -549    251    681       C  
ATOM   1200  CG2 VAL A 155     -27.510  41.697   1.794  1.00 51.49           C  
ANISOU 1200  CG2 VAL A 155     6242   7393   5932   -656    379    778       C  
ATOM   1201  N   LEU A 156     -28.566  37.677   4.000  1.00 53.19           N  
ANISOU 1201  N   LEU A 156     6389   7757   6065   -306     20    514       N  
ATOM   1202  CA  LEU A 156     -29.265  36.761   4.904  1.00 49.43           C  
ANISOU 1202  CA  LEU A 156     5958   7229   5592   -239    -57    452       C  
ATOM   1203  C   LEU A 156     -28.308  35.961   5.817  1.00 50.72           C  
ANISOU 1203  C   LEU A 156     6076   7481   5714   -219   -116    350       C  
ATOM   1204  O   LEU A 156     -28.765  35.378   6.799  1.00 56.61           O  
ANISOU 1204  O   LEU A 156     6880   8168   6461   -186   -163    301       O  
ATOM   1205  CB  LEU A 156     -30.157  35.807   4.078  1.00 49.87           C  
ANISOU 1205  CB  LEU A 156     6055   7294   5599   -135   -102    481       C  
ATOM   1206  CG  LEU A 156     -31.315  36.483   3.303  1.00 50.86           C  
ANISOU 1206  CG  LEU A 156     6220   7353   5751   -118    -74    575       C  
ATOM   1207  CD1 LEU A 156     -31.979  35.486   2.331  1.00 49.38           C  
ANISOU 1207  CD1 LEU A 156     6044   7219   5499    -32   -133    576       C  
ATOM   1208  CD2 LEU A 156     -32.342  37.180   4.216  1.00 50.84           C  
ANISOU 1208  CD2 LEU A 156     6266   7209   5842   -148    -51    580       C  
ATOM   1209  N   THR A 157     -27.006  35.958   5.503  1.00 51.92           N  
ANISOU 1209  N   THR A 157     6124   7783   5820   -225   -110    320       N  
ATOM   1210  CA  THR A 157     -25.964  35.298   6.294  1.00 53.27           C  
ANISOU 1210  CA  THR A 157     6232   8068   5940   -175   -175    225       C  
ATOM   1211  C   THR A 157     -25.412  36.199   7.429  1.00 57.17           C  
ANISOU 1211  C   THR A 157     6668   8578   6478   -295   -171    159       C  
ATOM   1212  O   THR A 157     -24.753  35.713   8.354  1.00 60.49           O  
ANISOU 1212  O   THR A 157     7054   9079   6850   -244   -245     77       O  
ATOM   1213  CB  THR A 157     -24.804  34.863   5.362  1.00 54.52           C  
ANISOU 1213  CB  THR A 157     6280   8414   6021   -101   -175    207       C  
ATOM   1214  CG2 THR A 157     -23.629  34.149   6.049  1.00 53.63           C  
ANISOU 1214  CG2 THR A 157     6112   8427   5839     14   -259    114       C  
ATOM   1215  OG1 THR A 157     -25.329  33.991   4.375  1.00 59.48           O  
ANISOU 1215  OG1 THR A 157     6978   9019   6602     -5   -174    258       O  
ATOM   1216  N   LEU A 158     -25.725  37.502   7.401  1.00 59.20           N  
ANISOU 1216  N   LEU A 158     6929   8750   6813   -446    -89    191       N  
ATOM   1217  CA  LEU A 158     -25.224  38.485   8.371  1.00 60.36           C  
ANISOU 1217  CA  LEU A 158     7032   8901   7002   -590    -78    112       C  
ATOM   1218  C   LEU A 158     -25.476  38.218   9.879  1.00 58.11           C  
ANISOU 1218  C   LEU A 158     6804   8579   6697   -550   -160     31       C  
ATOM   1219  O   LEU A 158     -24.598  38.595  10.655  1.00 58.95           O  
ANISOU 1219  O   LEU A 158     6822   8799   6777   -608   -204    -71       O  
ATOM   1220  CB  LEU A 158     -25.636  39.921   7.976  1.00 62.83           C  
ANISOU 1220  CB  LEU A 158     7417   9045   7410   -741     32    170       C  
ATOM   1221  CG  LEU A 158     -25.033  40.422   6.644  1.00 66.56           C  
ANISOU 1221  CG  LEU A 158     7827   9567   7895   -846    136    233       C  
ATOM   1222  CD1 LEU A 158     -25.648  41.770   6.235  1.00 66.57           C  
ANISOU 1222  CD1 LEU A 158     7960   9350   7983   -962    247    311       C  
ATOM   1223  CD2 LEU A 158     -23.492  40.497   6.662  1.00 66.39           C  
ANISOU 1223  CD2 LEU A 158     7627   9747   7851   -967    140    131       C  
ATOM   1224  N   PRO A 159     -26.572  37.521  10.280  1.00 56.45           N  
ANISOU 1224  N   PRO A 159     6727   8231   6488   -463   -181     63       N  
ATOM   1225  CA  PRO A 159     -26.741  37.072  11.671  1.00 57.20           C  
ANISOU 1225  CA  PRO A 159     6882   8313   6537   -419   -252    -10       C  
ATOM   1226  C   PRO A 159     -25.653  36.121  12.192  1.00 59.92           C  
ANISOU 1226  C   PRO A 159     7158   8836   6774   -306   -352    -70       C  
ATOM   1227  O   PRO A 159     -25.226  36.318  13.325  1.00 64.15           O  
ANISOU 1227  O   PRO A 159     7683   9435   7257   -310   -413   -154       O  
ATOM   1228  CB  PRO A 159     -28.138  36.429  11.709  1.00 55.68           C  
ANISOU 1228  CB  PRO A 159     6829   7970   6358   -343   -238     51       C  
ATOM   1229  CG  PRO A 159     -28.890  37.108  10.576  1.00 55.82           C  
ANISOU 1229  CG  PRO A 159     6859   7889   6463   -395   -155    134       C  
ATOM   1230  CD  PRO A 159     -27.804  37.285   9.522  1.00 56.04           C  
ANISOU 1230  CD  PRO A 159     6776   8033   6482   -425   -134    160       C  
ATOM   1231  N   VAL A 160     -25.199  35.134  11.400  1.00 57.42           N  
ANISOU 1231  N   VAL A 160     6800   8607   6410   -189   -372    -35       N  
ATOM   1232  CA  VAL A 160     -24.153  34.211  11.863  1.00 57.84           C  
ANISOU 1232  CA  VAL A 160     6788   8831   6357    -46   -463    -89       C  
ATOM   1233  C   VAL A 160     -22.760  34.866  11.821  1.00 62.78           C  
ANISOU 1233  C   VAL A 160     7214   9665   6973   -124   -483   -174       C  
ATOM   1234  O   VAL A 160     -21.957  34.629  12.717  1.00 66.82           O  
ANISOU 1234  O   VAL A 160     7665  10319   7403    -51   -576   -253       O  
ATOM   1235  CB  VAL A 160     -24.133  32.847  11.115  1.00 56.02           C  
ANISOU 1235  CB  VAL A 160     6574   8628   6081    100   -465    -41       C  
ATOM   1236  CG1 VAL A 160     -25.469  32.114  11.293  1.00 55.98           C  
ANISOU 1236  CG1 VAL A 160     6500   8803   5968    277   -551    -98       C  
ATOM   1237  CG2 VAL A 160     -23.744  32.874   9.625  1.00 54.69           C  
ANISOU 1237  CG2 VAL A 160     6595   8267   5916    154   -455     17       C  
ATOM   1238  N   PHE A 161     -22.528  35.755  10.848  1.00 65.37           N  
ANISOU 1238  N   PHE A 161     7438  10023   7376   -277   -394   -159       N  
ATOM   1239  CA  PHE A 161     -21.336  36.608  10.773  1.00 67.52           C  
ANISOU 1239  CA  PHE A 161     7504  10505   7648   -392   -392   -246       C  
ATOM   1240  C   PHE A 161     -21.113  37.499  12.019  1.00 68.97           C  
ANISOU 1240  C   PHE A 161     7674  10689   7841   -525   -431   -346       C  
ATOM   1241  O   PHE A 161     -19.978  37.707  12.440  1.00 68.19           O  
ANISOU 1241  O   PHE A 161     7397  10812   7699   -568   -489   -456       O  
ATOM   1242  CB  PHE A 161     -21.352  37.357   9.419  1.00 68.40           C  
ANISOU 1242  CB  PHE A 161     7548  10605   7836   -554   -260   -191       C  
ATOM   1243  CG  PHE A 161     -20.602  38.673   9.327  1.00 72.16           C  
ANISOU 1243  CG  PHE A 161     7818  11270   8331   -739   -226   -283       C  
ATOM   1244  CD1 PHE A 161     -19.211  38.689   9.088  1.00 75.66           C  
ANISOU 1244  CD1 PHE A 161     8042  11998   8709   -676   -253   -342       C  
ATOM   1245  CD2 PHE A 161     -21.257  39.879   9.655  1.00 74.44           C  
ANISOU 1245  CD2 PHE A 161     8131  11449   8704   -981   -158   -318       C  
ATOM   1246  CE1 PHE A 161     -18.522  39.894   9.110  1.00 79.56           C  
ANISOU 1246  CE1 PHE A 161     8317  12691   9221   -870   -214   -439       C  
ATOM   1247  CE2 PHE A 161     -20.550  41.073   9.673  1.00 78.49           C  
ANISOU 1247  CE2 PHE A 161     8454  12131   9237  -1189   -117   -416       C  
ATOM   1248  CZ  PHE A 161     -19.189  41.080   9.396  1.00 80.90           C  
ANISOU 1248  CZ  PHE A 161     8515  12746   9477  -1143   -146   -478       C  
ATOM   1249  N   LEU A 162     -22.223  37.950  12.604  1.00 69.84           N  
ANISOU 1249  N   LEU A 162     7961  10573   8001   -587   -403   -323       N  
ATOM   1250  CA  LEU A 162     -22.318  38.650  13.880  1.00 71.65           C  
ANISOU 1250  CA  LEU A 162     8206  10774   8243   -731   -421   -425       C  
ATOM   1251  C   LEU A 162     -22.301  37.651  15.052  1.00 77.82           C  
ANISOU 1251  C   LEU A 162     9069  11581   8918   -596   -538   -477       C  
ATOM   1252  O   LEU A 162     -21.279  37.538  15.728  1.00 81.01           O  
ANISOU 1252  O   LEU A 162     9394  12122   9263   -652   -613   -599       O  
ATOM   1253  CB  LEU A 162     -23.590  39.531  13.878  1.00 68.44           C  
ANISOU 1253  CB  LEU A 162     7950  10102   7950   -875   -305   -376       C  
ATOM   1254  CG  LEU A 162     -23.516  40.748  12.925  1.00 67.56           C  
ANISOU 1254  CG  LEU A 162     7808   9922   7939  -1023   -175   -310       C  
ATOM   1255  CD1 LEU A 162     -24.909  41.388  12.736  1.00 66.58           C  
ANISOU 1255  CD1 LEU A 162     7870   9516   7912  -1099    -74   -252       C  
ATOM   1256  CD2 LEU A 162     -22.446  41.773  13.360  1.00 69.86           C  
ANISOU 1256  CD2 LEU A 162     7921  10380   8242  -1222   -154   -416       C  
ATOM   1257  N   PHE A 163     -23.438  36.986  15.297  1.00 78.77           N  
ANISOU 1257  N   PHE A 163     9350  11577   9003   -430   -552   -393       N  
ATOM   1258  CA  PHE A 163     -23.819  36.379  16.574  1.00 79.01           C  
ANISOU 1258  CA  PHE A 163     9514  11567   8938   -332   -624   -421       C  
ATOM   1259  C   PHE A 163     -23.230  34.991  16.865  1.00 77.82           C  
ANISOU 1259  C   PHE A 163     9395  11516   8657    -96   -724   -394       C  
ATOM   1260  O   PHE A 163     -23.349  34.536  18.008  1.00 78.90           O  
ANISOU 1260  O   PHE A 163     9661  11625   8693     -3   -782   -405       O  
ATOM   1261  CB  PHE A 163     -25.358  36.250  16.628  1.00 77.63           C  
ANISOU 1261  CB  PHE A 163     9535  11135   8825   -361   -538   -353       C  
ATOM   1262  CG  PHE A 163     -26.156  37.537  16.518  1.00 79.47           C  
ANISOU 1262  CG  PHE A 163     9774  11235   9184   -552   -433   -366       C  
ATOM   1263  CD1 PHE A 163     -25.902  38.620  17.387  1.00 81.01           C  
ANISOU 1263  CD1 PHE A 163     9966  11435   9381   -692   -434   -479       C  
ATOM   1264  CD2 PHE A 163     -27.243  37.616  15.622  1.00 79.56           C  
ANISOU 1264  CD2 PHE A 163     9811  11113   9303   -582   -335   -267       C  
ATOM   1265  CE1 PHE A 163     -26.698  39.755  17.328  1.00 81.73           C  
ANISOU 1265  CE1 PHE A 163    10095  11370   9589   -858   -327   -492       C  
ATOM   1266  CE2 PHE A 163     -28.023  38.762  15.575  1.00 80.08           C  
ANISOU 1266  CE2 PHE A 163     9910  11038   9478   -729   -235   -266       C  
ATOM   1267  CZ  PHE A 163     -27.751  39.827  16.424  1.00 81.00           C  
ANISOU 1267  CZ  PHE A 163    10042  11131   9604   -866   -225   -377       C  
ATOM   1268  N   LEU A 164     -22.686  34.301  15.853  1.00 72.81           N  
ANISOU 1268  N   LEU A 164     8666  10987   8013     13   -737   -357       N  
ATOM   1269  CA  LEU A 164     -22.130  32.965  16.048  1.00 68.67           C  
ANISOU 1269  CA  LEU A 164     8191  10537   7363    258   -825   -335       C  
ATOM   1270  C   LEU A 164     -20.763  33.052  16.732  1.00 67.32           C  
ANISOU 1270  C   LEU A 164     7831  10656   7092    343   -943   -433       C  
ATOM   1271  O   LEU A 164     -19.969  33.942  16.423  1.00 66.77           O  
ANISOU 1271  O   LEU A 164     7537  10771   7063    278   -932   -483       O  
ATOM   1272  CB  LEU A 164     -22.037  32.217  14.701  1.00 66.52           C  
ANISOU 1272  CB  LEU A 164     7935  10217   7120    355   -776   -256       C  
ATOM   1273  CG  LEU A 164     -21.500  30.770  14.759  1.00 66.06           C  
ANISOU 1273  CG  LEU A 164     8029  10122   6948    601   -837   -215       C  
ATOM   1274  CD1 LEU A 164     -22.267  29.865  15.741  1.00 63.14           C  
ANISOU 1274  CD1 LEU A 164     7914   9495   6581    588   -791   -146       C  
ATOM   1275  CD2 LEU A 164     -21.403  30.165  13.350  1.00 66.35           C  
ANISOU 1275  CD2 LEU A 164     8013  10213   6984    721   -817   -187       C  
ATOM   1276  N   THR A 165     -20.498  32.090  17.610  1.00 68.03           N  
ANISOU 1276  N   THR A 165     8006  10799   7043    489  -1051   -460       N  
ATOM   1277  CA  THR A 165     -19.227  31.930  18.275  1.00 70.42           C  
ANISOU 1277  CA  THR A 165     8129  11400   7226    601  -1187   -558       C  
ATOM   1278  C   THR A 165     -19.189  30.504  18.843  1.00 71.00           C  
ANISOU 1278  C   THR A 165     8372  11476   7128    900  -1292   -511       C  
ATOM   1279  O   THR A 165     -20.232  29.881  19.061  1.00 69.01           O  
ANISOU 1279  O   THR A 165     8382  10978   6860    977  -1243   -409       O  
ATOM   1280  CB  THR A 165     -19.042  33.010  19.392  1.00 70.93           C  
ANISOU 1280  CB  THR A 165     8093  11571   7287    401  -1228   -680       C  
ATOM   1281  CG2 THR A 165     -20.165  33.036  20.439  1.00 65.67           C  
ANISOU 1281  CG2 THR A 165     7676  10709   6565    382  -1226   -659       C  
ATOM   1282  OG1 THR A 165     -17.825  32.882  20.109  1.00 76.24           O  
ANISOU 1282  OG1 THR A 165     8554  12578   7836    509  -1375   -789       O  
ATOM   1283  N   THR A 166     -17.979  30.008  19.080  1.00 70.58           N  
ANISOU 1283  N   THR A 166     8169  11706   6941   1067  -1435   -586       N  
ATOM   1284  CA  THR A 166     -17.737  28.870  19.964  1.00 71.62           C  
ANISOU 1284  CA  THR A 166     8463  11863   6886   1384  -1550   -540       C  
ATOM   1285  C   THR A 166     -18.031  29.278  21.423  1.00 75.34           C  
ANISOU 1285  C   THR A 166     9036  12359   7231   1360  -1635   -581       C  
ATOM   1286  O   THR A 166     -17.432  30.229  21.929  1.00 78.04           O  
ANISOU 1286  O   THR A 166     9170  12932   7551   1238  -1712   -711       O  
ATOM   1287  CB  THR A 166     -16.275  28.362  19.865  1.00 72.00           C  
ANISOU 1287  CB  THR A 166     8287  12228   6840   1635  -1667   -592       C  
ATOM   1288  CG2 THR A 166     -15.977  27.717  18.507  1.00 70.56           C  
ANISOU 1288  CG2 THR A 166     8110  11972   6730   1751  -1583   -527       C  
ATOM   1289  OG1 THR A 166     -15.329  29.391  20.097  1.00 73.54           O  
ANISOU 1289  OG1 THR A 166     8131  12736   7072   1468  -1715   -738       O  
ATOM   1290  N   VAL A 167     -18.976  28.556  22.040  1.00 74.83           N  
ANISOU 1290  N   VAL A 167     9294  12059   7078   1463  -1613   -478       N  
ATOM   1291  CA  VAL A 167     -19.396  28.727  23.427  1.00 73.00           C  
ANISOU 1291  CA  VAL A 167     9207  11834   6697   1469  -1682   -499       C  
ATOM   1292  C   VAL A 167     -18.975  27.477  24.210  1.00 73.23           C  
ANISOU 1292  C   VAL A 167     9381  11947   6496   1829  -1816   -439       C  
ATOM   1293  O   VAL A 167     -19.132  26.360  23.715  1.00 72.65           O  
ANISOU 1293  O   VAL A 167     9436  11770   6399   2048  -1799   -339       O  
ATOM   1294  CB  VAL A 167     -20.938  28.929  23.566  1.00 70.90           C  
ANISOU 1294  CB  VAL A 167     9207  11240   6492   1292  -1536   -427       C  
ATOM   1295  CG1 VAL A 167     -21.412  30.094  22.692  1.00 68.53           C  
ANISOU 1295  CG1 VAL A 167     8776  10844   6420    984  -1404   -471       C  
ATOM   1296  CG2 VAL A 167     -21.855  27.705  23.340  1.00 70.61           C  
ANISOU 1296  CG2 VAL A 167     9461  10936   6431   1443  -1457   -274       C  
ATOM   1297  N   THR A 168     -18.445  27.699  25.419  1.00 74.20           N  
ANISOU 1297  N   THR A 168     9496  12261   6437   1899  -1953   -504       N  
ATOM   1298  CA  THR A 168     -18.001  26.643  26.320  1.00 76.96           C  
ANISOU 1298  CA  THR A 168    10006  12703   6534   2257  -2094   -440       C  
ATOM   1299  C   THR A 168     -19.008  26.532  27.474  1.00 78.49           C  
ANISOU 1299  C   THR A 168    10529  12709   6585   2235  -2064   -373       C  
ATOM   1300  O   THR A 168     -19.165  27.473  28.254  1.00 81.80           O  
ANISOU 1300  O   THR A 168    10890  13245   6945   2081  -2109   -474       O  
ATOM   1301  CB  THR A 168     -16.588  26.949  26.886  1.00 79.01           C  
ANISOU 1301  CB  THR A 168     9954  13407   6661   2404  -2306   -575       C  
ATOM   1302  CG2 THR A 168     -16.078  25.975  27.963  1.00 81.55           C  
ANISOU 1302  CG2 THR A 168    10455  13824   6705   2821  -2461   -493       C  
ATOM   1303  OG1 THR A 168     -15.665  26.928  25.813  1.00 78.36           O  
ANISOU 1303  OG1 THR A 168     9550  13506   6716   2405  -2308   -639       O  
ATOM   1304  N   ILE A 169     -19.661  25.363  27.548  1.00 79.29           N  
ANISOU 1304  N   ILE A 169    10981  12516   6629   2378  -1976   -208       N  
ATOM   1305  CA  ILE A 169     -20.517  24.920  28.652  1.00 81.67           C  
ANISOU 1305  CA  ILE A 169    11635  12615   6783   2376  -1918   -116       C  
ATOM   1306  C   ILE A 169     -19.645  24.673  29.920  1.00 81.99           C  
ANISOU 1306  C   ILE A 169    11698  12921   6533   2603  -2116   -148       C  
ATOM   1307  O   ILE A 169     -18.469  24.352  29.746  1.00 79.84           O  
ANISOU 1307  O   ILE A 169    11199  12957   6180   2815  -2293   -215       O  
ATOM   1308  CB  ILE A 169     -21.220  23.599  28.206  1.00 86.89           C  
ANISOU 1308  CB  ILE A 169    12653  12928   7435   2499  -1789     65       C  
ATOM   1309  CG1 ILE A 169     -22.447  23.229  29.064  1.00 89.75           C  
ANISOU 1309  CG1 ILE A 169    13293  12992   7817   2280  -1607    137       C  
ATOM   1310  CG2 ILE A 169     -20.267  22.394  28.067  1.00 90.09           C  
ANISOU 1310  CG2 ILE A 169    13260  13378   7590   2904  -1914    165       C  
ATOM   1311  CD1 ILE A 169     -23.364  22.180  28.416  1.00 92.22           C  
ANISOU 1311  CD1 ILE A 169    13985  12975   8080   2390  -1484    309       C  
ATOM   1312  N   PRO A 170     -20.183  24.828  31.157  1.00 84.67           N  
ANISOU 1312  N   PRO A 170    12279  13186   6705   2567  -2097   -117       N  
ATOM   1313  CA  PRO A 170     -19.411  24.609  32.406  1.00 90.04           C  
ANISOU 1313  CA  PRO A 170    13003  14131   7076   2812  -2298   -139       C  
ATOM   1314  C   PRO A 170     -18.633  23.285  32.595  1.00 96.15           C  
ANISOU 1314  C   PRO A 170    13818  14928   7787   3168  -2375    -38       C  
ATOM   1315  O   PRO A 170     -17.705  23.277  33.402  1.00 97.50           O  
ANISOU 1315  O   PRO A 170    13763  15388   7894   3305  -2531   -123       O  
ATOM   1316  CB  PRO A 170     -20.442  24.827  33.521  1.00 89.55           C  
ANISOU 1316  CB  PRO A 170    13303  13851   6872   2728  -2186    -55       C  
ATOM   1317  CG  PRO A 170     -21.403  25.840  32.928  1.00 86.21           C  
ANISOU 1317  CG  PRO A 170    12806  13239   6712   2332  -1989   -119       C  
ATOM   1318  CD  PRO A 170     -21.497  25.402  31.471  1.00 83.88           C  
ANISOU 1318  CD  PRO A 170    12332  12842   6696   2261  -1910   -110       C  
ATOM   1319  N   ASN A 171     -18.977  22.221  31.843  1.00103.24           N  
ANISOU 1319  N   ASN A 171    14998  15524   8703   3319  -2264    130       N  
ATOM   1320  CA  ASN A 171     -18.185  20.987  31.718  1.00112.70           C  
ANISOU 1320  CA  ASN A 171    16235  16725   9859   3667  -2323    207       C  
ATOM   1321  C   ASN A 171     -17.123  21.103  30.594  1.00120.86           C  
ANISOU 1321  C   ASN A 171    16940  17924  11057   3727  -2373    122       C  
ATOM   1322  O   ASN A 171     -16.615  22.197  30.352  1.00118.75           O  
ANISOU 1322  O   ASN A 171    16430  17754  10936   3491  -2357     18       O  
ATOM   1323  CB  ASN A 171     -19.104  19.734  31.663  1.00111.68           C  
ANISOU 1323  CB  ASN A 171    16577  16186   9668   3798  -2174    409       C  
ATOM   1324  CG  ASN A 171     -20.175  19.734  30.566  1.00108.79           C  
ANISOU 1324  CG  ASN A 171    16362  15528   9447   3609  -2006    469       C  
ATOM   1325  ND2 ASN A 171     -20.002  18.901  29.539  1.00106.14           N  
ANISOU 1325  ND2 ASN A 171    15962  15139   9229   3726  -1993    479       N  
ATOM   1326  OD1 ASN A 171     -21.158  20.466  30.656  1.00108.52           O  
ANISOU 1326  OD1 ASN A 171    16499  15324   9409   3361  -1883    500       O  
ATOM   1327  N   GLY A 172     -16.734  19.975  29.975  1.00133.07           N  
ANISOU 1327  N   GLY A 172    18480  19508  12574   4051  -2424    162       N  
ATOM   1328  CA  GLY A 172     -15.577  19.903  29.077  1.00134.58           C  
ANISOU 1328  CA  GLY A 172    18341  19895  12898   4137  -2470     71       C  
ATOM   1329  C   GLY A 172     -15.882  20.239  27.606  1.00132.92           C  
ANISOU 1329  C   GLY A 172    18223  19444  12838   4071  -2340    127       C  
ATOM   1330  O   GLY A 172     -14.936  20.327  26.823  1.00135.02           O  
ANISOU 1330  O   GLY A 172    18590  19594  13118   4318  -2307    187       O  
ATOM   1331  N   ASP A 173     -17.158  20.395  27.210  1.00118.72           N  
ANISOU 1331  N   ASP A 173    16393  17572  11142   3747  -2264     98       N  
ATOM   1332  CA  ASP A 173     -17.572  20.549  25.805  1.00108.00           C  
ANISOU 1332  CA  ASP A 173    15095  15972   9967   3618  -2114    138       C  
ATOM   1333  C   ASP A 173     -17.358  21.979  25.273  1.00 98.22           C  
ANISOU 1333  C   ASP A 173    13503  14844   8970   3230  -2049      3       C  
ATOM   1334  O   ASP A 173     -17.236  22.929  26.047  1.00 99.29           O  
ANISOU 1334  O   ASP A 173    13579  15015   9131   2968  -2032    -57       O  
ATOM   1335  CB  ASP A 173     -19.042  20.135  25.527  1.00106.29           C  
ANISOU 1335  CB  ASP A 173    15325  15305   9755   3511  -1935    284       C  
ATOM   1336  CG  ASP A 173     -19.574  18.918  26.289  1.00106.11           C  
ANISOU 1336  CG  ASP A 173    15690  15073   9552   3875  -1942    435       C  
ATOM   1337  OD1 ASP A 173     -18.771  18.004  26.577  1.00106.51           O  
ANISOU 1337  OD1 ASP A 173    15641  15218   9611   4144  -2001    416       O  
ATOM   1338  OD2 ASP A 173     -20.806  18.886  26.498  1.00105.15           O1-
ANISOU 1338  OD2 ASP A 173    15958  14662   9332   3848  -1845    560       O1-
ATOM   1339  N   THR A 174     -17.392  22.092  23.937  1.00 85.57           N  
ANISOU 1339  N   THR A 174    11693  13284   7536   3204  -2001    -42       N  
ATOM   1340  CA  THR A 174     -17.500  23.349  23.201  1.00 78.55           C  
ANISOU 1340  CA  THR A 174    10483  12492   6871   2866  -1930   -155       C  
ATOM   1341  C   THR A 174     -18.483  23.126  22.039  1.00 75.40           C  
ANISOU 1341  C   THR A 174    10226  11758   6663   2665  -1736    -88       C  
ATOM   1342  O   THR A 174     -18.391  22.106  21.357  1.00 72.05           O  
ANISOU 1342  O   THR A 174     9999  11144   6232   2835  -1682     -6       O  
ATOM   1343  CB  THR A 174     -16.130  23.807  22.632  1.00 77.58           C  
ANISOU 1343  CB  THR A 174     9965  12733   6780   2974  -2027   -267       C  
ATOM   1344  CG2 THR A 174     -16.178  24.986  21.641  1.00 74.06           C  
ANISOU 1344  CG2 THR A 174     9193  12412   6533   2603  -1962   -386       C  
ATOM   1345  OG1 THR A 174     -15.308  24.197  23.715  1.00 78.51           O  
ANISOU 1345  OG1 THR A 174     9957  13181   6695   3225  -2226   -325       O  
ATOM   1346  N   TYR A 175     -19.411  24.069  21.871  1.00 72.38           N  
ANISOU 1346  N   TYR A 175     9749  11307   6445   2311  -1635   -131       N  
ATOM   1347  CA  TYR A 175     -20.455  24.060  20.852  1.00 70.95           C  
ANISOU 1347  CA  TYR A 175     9668  10847   6442   2106  -1464    -79       C  
ATOM   1348  C   TYR A 175     -20.307  25.351  20.037  1.00 72.75           C  
ANISOU 1348  C   TYR A 175     9589  11189   6862   1832  -1410   -168       C  
ATOM   1349  O   TYR A 175     -20.007  26.397  20.611  1.00 76.40           O  
ANISOU 1349  O   TYR A 175     9878  11803   7345   1665  -1444   -252       O  
ATOM   1350  CB  TYR A 175     -21.836  23.987  21.545  1.00 68.52           C  
ANISOU 1350  CB  TYR A 175     9656  10251   6126   1957  -1360     -2       C  
ATOM   1351  CG  TYR A 175     -22.096  22.697  22.312  1.00 67.75           C  
ANISOU 1351  CG  TYR A 175     9923   9956   5862   2183  -1359    114       C  
ATOM   1352  CD1 TYR A 175     -21.884  22.622  23.706  1.00 67.82           C  
ANISOU 1352  CD1 TYR A 175    10118   9759   5891   2301  -1292    186       C  
ATOM   1353  CD2 TYR A 175     -22.566  21.559  21.626  1.00 66.32           C  
ANISOU 1353  CD2 TYR A 175     9923   9780   5494   2272  -1416    151       C  
ATOM   1354  CE1 TYR A 175     -22.112  21.410  24.392  1.00 70.05           C  
ANISOU 1354  CE1 TYR A 175    10767   9825   6023   2492  -1275    295       C  
ATOM   1355  CE2 TYR A 175     -22.796  20.349  22.309  1.00 68.39           C  
ANISOU 1355  CE2 TYR A 175    10551   9840   5593   2475  -1400    273       C  
ATOM   1356  CZ  TYR A 175     -22.544  20.266  23.691  1.00 71.48           C  
ANISOU 1356  CZ  TYR A 175    11133  10007   6019   2580  -1325    347       C  
ATOM   1357  OH  TYR A 175     -22.693  19.069  24.332  1.00 75.72           O  
ANISOU 1357  OH  TYR A 175    12066  10310   6396   2769  -1294    471       O  
ATOM   1358  N   CYS A 176     -20.512  25.273  18.721  1.00 73.85           N  
ANISOU 1358  N   CYS A 176     9684  11247   7131   1788  -1320   -149       N  
ATOM   1359  CA  CYS A 176     -20.587  26.435  17.833  1.00 72.68           C  
ANISOU 1359  CA  CYS A 176     9291  11164   7158   1540  -1246   -204       C  
ATOM   1360  C   CYS A 176     -22.083  26.749  17.706  1.00 67.12           C  
ANISOU 1360  C   CYS A 176     8739  10187   6577   1300  -1112   -150       C  
ATOM   1361  O   CYS A 176     -22.813  25.934  17.144  1.00 66.70           O  
ANISOU 1361  O   CYS A 176     8843   9931   6568   1309  -1031    -83       O  
ATOM   1362  CB  CYS A 176     -19.913  26.071  16.492  1.00 75.56           C  
ANISOU 1362  CB  CYS A 176     9518  11624   7569   1646  -1228   -214       C  
ATOM   1363  SG  CYS A 176     -19.890  27.319  15.178  1.00 78.78           S  
ANISOU 1363  SG  CYS A 176     9699  12058   8175   1365  -1107   -242       S  
ATOM   1364  N   THR A 177     -22.554  27.823  18.349  1.00 64.75           N  
ANISOU 1364  N   THR A 177     8387   9888   6328   1091  -1090   -189       N  
ATOM   1365  CA  THR A 177     -23.974  28.158  18.486  1.00 66.82           C  
ANISOU 1365  CA  THR A 177     8785   9913   6690    893   -970   -145       C  
ATOM   1366  C   THR A 177     -24.088  29.647  18.883  1.00 66.85           C  
ANISOU 1366  C   THR A 177     8637   9977   6783    666   -944   -218       C  
ATOM   1367  O   THR A 177     -23.129  30.213  19.410  1.00 67.58           O  
ANISOU 1367  O   THR A 177     8518  10284   6876    630  -1008   -304       O  
ATOM   1368  CB  THR A 177     -24.640  27.257  19.581  1.00 71.77           C  
ANISOU 1368  CB  THR A 177     9700  10364   7207    964   -956    -82       C  
ATOM   1369  CG2 THR A 177     -26.084  27.599  19.989  1.00 73.74           C  
ANISOU 1369  CG2 THR A 177     9965  10753   7301   1044  -1062   -129       C  
ATOM   1370  OG1 THR A 177     -24.686  25.911  19.141  1.00 72.13           O  
ANISOU 1370  OG1 THR A 177     9838  10215   7353    767   -832    -52       O  
ATOM   1371  N   PHE A 178     -25.237  30.282  18.606  1.00 67.02           N  
ANISOU 1371  N   PHE A 178     8769   9813   6884    509   -843   -192       N  
ATOM   1372  CA  PHE A 178     -25.567  31.631  19.073  1.00 70.30           C  
ANISOU 1372  CA  PHE A 178     9100  10234   7375    310   -806   -260       C  
ATOM   1373  C   PHE A 178     -25.592  31.750  20.612  1.00 79.82           C  
ANISOU 1373  C   PHE A 178    10385  11500   8443    335   -874   -320       C  
ATOM   1374  O   PHE A 178     -26.361  31.069  21.294  1.00 78.67           O  
ANISOU 1374  O   PHE A 178    10448  11238   8204    404   -856   -269       O  
ATOM   1375  CB  PHE A 178     -26.844  32.194  18.398  1.00 68.08           C  
ANISOU 1375  CB  PHE A 178     8901   9740   7225    169   -672   -209       C  
ATOM   1376  CG  PHE A 178     -27.793  31.195  17.749  1.00 66.26           C  
ANISOU 1376  CG  PHE A 178     8607   9458   7111    149   -612   -148       C  
ATOM   1377  CD1 PHE A 178     -28.320  30.112  18.485  1.00 66.01           C  
ANISOU 1377  CD1 PHE A 178     8386   9553   7139    114   -626   -172       C  
ATOM   1378  CD2 PHE A 178     -28.221  31.391  16.419  1.00 64.11           C  
ANISOU 1378  CD2 PHE A 178     8460   9022   6878    157   -539    -73       C  
ATOM   1379  CE1 PHE A 178     -29.202  29.226  17.882  1.00 63.99           C  
ANISOU 1379  CE1 PHE A 178     8086   9259   6968    103   -571   -114       C  
ATOM   1380  CE2 PHE A 178     -29.111  30.498  15.837  1.00 62.89           C  
ANISOU 1380  CE2 PHE A 178     8246   8838   6810    141   -498    -27       C  
ATOM   1381  CZ  PHE A 178     -29.588  29.413  16.561  1.00 62.24           C  
ANISOU 1381  CZ  PHE A 178     7993   8879   6774    123   -514    -43       C  
ATOM   1382  N   ASN A 179     -24.713  32.615  21.118  1.00 89.97           N  
ANISOU 1382  N   ASN A 179    11507  12972   9704    266   -949   -433       N  
ATOM   1383  CA  ASN A 179     -24.445  32.865  22.536  1.00 96.18           C  
ANISOU 1383  CA  ASN A 179    12348  13855  10343    284  -1033   -512       C  
ATOM   1384  C   ASN A 179     -25.419  33.914  23.108  1.00 97.45           C  
ANISOU 1384  C   ASN A 179    12611  13854  10562    101   -929   -548       C  
ATOM   1385  O   ASN A 179     -24.997  35.014  23.463  1.00 99.21           O  
ANISOU 1385  O   ASN A 179    12737  14132  10826    -62   -930   -663       O  
ATOM   1386  CB  ASN A 179     -22.962  33.289  22.684  1.00 99.81           C  
ANISOU 1386  CB  ASN A 179    12571  14603  10749    271  -1161   -640       C  
ATOM   1387  CG  ASN A 179     -22.380  33.146  24.097  1.00103.36           C  
ANISOU 1387  CG  ASN A 179    13068  15211  10993    365  -1294   -716       C  
ATOM   1388  ND2 ASN A 179     -21.080  33.415  24.233  1.00105.59           N  
ANISOU 1388  ND2 ASN A 179    13151  15788  11178    455  -1443   -802       N  
ATOM   1389  OD1 ASN A 179     -23.078  32.818  25.056  1.00104.16           O  
ANISOU 1389  OD1 ASN A 179    13376  15188  11012    361  -1263   -701       O  
ATOM   1390  N   PHE A 180     -26.707  33.562  23.188  1.00 94.20           N  
ANISOU 1390  N   PHE A 180    12403  13236  10152    128   -832   -455       N  
ATOM   1391  CA  PHE A 180     -27.794  34.441  23.637  1.00 92.70           C  
ANISOU 1391  CA  PHE A 180    12305  12886  10030    -21   -712   -479       C  
ATOM   1392  C   PHE A 180     -27.577  35.067  25.030  1.00 97.65           C  
ANISOU 1392  C   PHE A 180    12978  13595  10527    -64   -762   -597       C  
ATOM   1393  O   PHE A 180     -27.924  36.228  25.251  1.00 99.48           O  
ANISOU 1393  O   PHE A 180    13189  13772  10836   -223   -699   -685       O  
ATOM   1394  CB  PHE A 180     -29.109  33.638  23.644  1.00 90.35           C  
ANISOU 1394  CB  PHE A 180    12198  12397   9735     25   -603   -366       C  
ATOM   1395  CG  PHE A 180     -29.554  33.092  22.298  1.00 88.05           C  
ANISOU 1395  CG  PHE A 180    11860  12003   9591     17   -534   -276       C  
ATOM   1396  CD1 PHE A 180     -29.748  33.961  21.205  1.00 86.03           C  
ANISOU 1396  CD1 PHE A 180    11498  11677   9512   -114   -451   -285       C  
ATOM   1397  CD2 PHE A 180     -29.871  31.724  22.154  1.00 86.12           C  
ANISOU 1397  CD2 PHE A 180    11697  11727   9298    145   -552   -184       C  
ATOM   1398  CE1 PHE A 180     -30.229  33.466  20.002  1.00 83.28           C  
ANISOU 1398  CE1 PHE A 180    11108  11257   9278   -112   -400   -204       C  
ATOM   1399  CE2 PHE A 180     -30.349  31.249  20.943  1.00 83.54           C  
ANISOU 1399  CE2 PHE A 180    11330  11318   9093    128   -495   -119       C  
ATOM   1400  CZ  PHE A 180     -30.520  32.116  19.872  1.00 82.14           C  
ANISOU 1400  CZ  PHE A 180    11030  11100   9081      1   -424   -129       C  
ATOM   1401  N   ALA A 181     -26.967  34.298  25.944  1.00 99.32           N  
ANISOU 1401  N   ALA A 181    13268  13939  10532     86   -878   -601       N  
ATOM   1402  CA  ALA A 181     -26.678  34.717  27.316  1.00 99.46           C  
ANISOU 1402  CA  ALA A 181    13345  14055  10392     60   -938   -714       C  
ATOM   1403  C   ALA A 181     -25.584  35.798  27.448  1.00101.13           C  
ANISOU 1403  C   ALA A 181    13348  14449  10628    -73  -1028   -881       C  
ATOM   1404  O   ALA A 181     -25.441  36.341  28.542  1.00104.66           O  
ANISOU 1404  O   ALA A 181    13829  14980  10957   -131  -1076  -1006       O  
ATOM   1405  CB  ALA A 181     -26.301  33.468  28.126  1.00 99.12           C  
ANISOU 1405  CB  ALA A 181    13441  14121  10098    280  -1053   -662       C  
ATOM   1406  N   SER A 182     -24.846  36.092  26.362  1.00 99.02           N  
ANISOU 1406  N   SER A 182    12870  14247  10506   -136  -1043   -895       N  
ATOM   1407  CA  SER A 182     -23.730  37.046  26.347  1.00 99.87           C  
ANISOU 1407  CA  SER A 182    12763  14537  10647   -289  -1116  -1054       C  
ATOM   1408  C   SER A 182     -24.021  38.322  25.535  1.00101.73           C  
ANISOU 1408  C   SER A 182    12918  14620  11116   -511   -980  -1073       C  
ATOM   1409  O   SER A 182     -23.134  39.171  25.442  1.00106.60           O  
ANISOU 1409  O   SER A 182    13331  15361  11812   -627  -1008  -1144       O  
ATOM   1410  CB  SER A 182     -22.476  36.333  25.805  1.00101.85           C  
ANISOU 1410  CB  SER A 182    12809  15065  10822   -160  -1270  -1067       C  
ATOM   1411  OG  SER A 182     -22.014  35.375  26.736  1.00103.45           O  
ANISOU 1411  OG  SER A 182    13116  15385  10806     89  -1393  -1021       O  
ATOM   1412  N   TRP A 183     -25.238  38.464  24.974  1.00100.41           N  
ANISOU 1412  N   TRP A 183    12906  14189  11054   -564   -828  -1009       N  
ATOM   1413  CA  TRP A 183     -25.672  39.649  24.218  1.00100.82           C  
ANISOU 1413  CA  TRP A 183    12921  14074  11314   -740   -694  -1010       C  
ATOM   1414  C   TRP A 183     -25.906  40.887  25.118  1.00108.76           C  
ANISOU 1414  C   TRP A 183    13989  15001  12333   -921   -645  -1163       C  
ATOM   1415  O   TRP A 183     -25.686  40.829  26.328  1.00112.77           O  
ANISOU 1415  O   TRP A 183    14521  15637  12688   -936   -736  -1292       O  
ATOM   1416  CB  TRP A 183     -26.920  39.300  23.371  1.00 94.70           C  
ANISOU 1416  CB  TRP A 183    12255  13078  10650   -670   -566   -851       C  
ATOM   1417  CG  TRP A 183     -26.782  38.313  22.242  1.00 90.17           C  
ANISOU 1417  CG  TRP A 183    11593  12554  10114   -558   -591   -727       C  
ATOM   1418  CD1 TRP A 183     -25.710  37.539  21.947  1.00 90.53           C  
ANISOU 1418  CD1 TRP A 183    11496  12811  10090   -479   -709   -735       C  
ATOM   1419  CD2 TRP A 183     -27.785  37.983  21.236  1.00 86.60           C  
ANISOU 1419  CD2 TRP A 183    11183  11950   9771   -507   -497   -588       C  
ATOM   1420  CE2 TRP A 183     -27.276  36.948  20.395  1.00 85.45           C  
ANISOU 1420  CE2 TRP A 183    10936  11920   9611   -405   -561   -523       C  
ATOM   1421  CE3 TRP A 183     -29.082  38.460  20.949  1.00 84.94           C  
ANISOU 1421  CE3 TRP A 183    11075  11535   9661   -529   -369   -523       C  
ATOM   1422  NE1 TRP A 183     -26.003  36.723  20.873  1.00 88.45           N  
ANISOU 1422  NE1 TRP A 183    11204  12519   9885   -381   -686   -611       N  
ATOM   1423  CZ2 TRP A 183     -28.033  36.391  19.349  1.00 82.51           C  
ANISOU 1423  CZ2 TRP A 183    10578  11457   9317   -343   -504   -403       C  
ATOM   1424  CZ3 TRP A 183     -29.853  37.915  19.903  1.00 82.63           C  
ANISOU 1424  CZ3 TRP A 183    10774  11174   9447   -466   -323   -401       C  
ATOM   1425  CH2 TRP A 183     -29.332  36.877  19.110  1.00 81.18           C  
ANISOU 1425  CH2 TRP A 183    10504  11100   9243   -382   -391   -345       C  
ATOM   1426  N   GLY A 184     -26.323  42.005  24.501  1.00112.55           N  
ANISOU 1426  N   GLY A 184    14510  15265  12988  -1049   -501  -1151       N  
ATOM   1427  CA  GLY A 184     -26.566  43.281  25.177  1.00118.72           C  
ANISOU 1427  CA  GLY A 184    15361  15943  13807  -1231   -439  -1302       C  
ATOM   1428  C   GLY A 184     -27.830  43.254  26.055  1.00122.29           C  
ANISOU 1428  C   GLY A 184    16021  16232  14212  -1182   -355  -1324       C  
ATOM   1429  O   GLY A 184     -28.702  42.395  25.902  1.00118.46           O  
ANISOU 1429  O   GLY A 184    15623  15698  13686  -1023   -321  -1207       O  
ATOM   1430  N   GLY A 185     -27.919  44.242  26.959  1.00131.18           N  
ANISOU 1430  N   GLY A 185    17226  17276  15342  -1333   -310  -1487       N  
ATOM   1431  CA  GLY A 185     -29.046  44.454  27.867  1.00137.59           C  
ANISOU 1431  CA  GLY A 185    18233  17936  16110  -1299   -213  -1536       C  
ATOM   1432  C   GLY A 185     -28.983  43.533  29.097  1.00143.63           C  
ANISOU 1432  C   GLY A 185    19069  18864  16639  -1189   -308  -1580       C  
ATOM   1433  O   GLY A 185     -28.069  42.723  29.259  1.00145.82           O  
ANISOU 1433  O   GLY A 185    19253  19376  16777  -1135   -464  -1587       O  
ATOM   1434  N   THR A 186     -29.995  43.679  29.966  1.00147.05           N  
ANISOU 1434  N   THR A 186    19679  19171  17021  -1142   -202  -1608       N  
ATOM   1435  CA  THR A 186     -30.253  42.856  31.155  1.00149.46           C  
ANISOU 1435  CA  THR A 186    20093  19599  17095  -1031   -255  -1628       C  
ATOM   1436  C   THR A 186     -30.679  41.408  30.774  1.00147.28           C  
ANISOU 1436  C   THR A 186    19804  19387  16769   -853   -285  -1428       C  
ATOM   1437  O   THR A 186     -31.005  41.176  29.611  1.00146.15           O  
ANISOU 1437  O   THR A 186    19588  19158  16785   -815   -233  -1286       O  
ATOM   1438  CB  THR A 186     -31.387  43.505  32.003  1.00151.89           C  
ANISOU 1438  CB  THR A 186    20590  19748  17372  -1027   -103  -1697       C  
ATOM   1439  CG2 THR A 186     -31.077  44.945  32.442  1.00153.78           C  
ANISOU 1439  CG2 THR A 186    20874  19882  17672  -1202    -59  -1902       C  
ATOM   1440  OG1 THR A 186     -32.636  43.476  31.334  1.00150.92           O  
ANISOU 1440  OG1 THR A 186    20495  19445  17402   -943     56  -1548       O  
ATOM   1441  N   PRO A 187     -30.710  40.454  31.738  1.00145.46           N  
ANISOU 1441  N   PRO A 187    19658  19303  16308   -740   -369  -1415       N  
ATOM   1442  CA  PRO A 187     -31.191  39.077  31.477  1.00142.40           C  
ANISOU 1442  CA  PRO A 187    19310  18928  15868   -577   -370  -1224       C  
ATOM   1443  C   PRO A 187     -32.623  38.943  30.918  1.00138.60           C  
ANISOU 1443  C   PRO A 187    18897  18243  15522   -553   -182  -1105       C  
ATOM   1444  O   PRO A 187     -32.872  38.005  30.162  1.00138.75           O  
ANISOU 1444  O   PRO A 187    18873  18227  15618   -483   -167   -953       O  
ATOM   1445  CB  PRO A 187     -31.037  38.363  32.829  1.00145.40           C  
ANISOU 1445  CB  PRO A 187    19837  19450  15959   -476   -451  -1251       C  
ATOM   1446  CG  PRO A 187     -29.931  39.128  33.533  1.00147.67           C  
ANISOU 1446  CG  PRO A 187    20055  19905  16146   -566   -590  -1447       C  
ATOM   1447  CD  PRO A 187     -30.190  40.565  33.103  1.00147.43           C  
ANISOU 1447  CD  PRO A 187    19966  19727  16322   -754   -488  -1572       C  
ATOM   1448  N   GLU A 188     -33.512  39.897  31.257  1.00134.96           N  
ANISOU 1448  N   GLU A 188    18530  17658  15089   -607    -39  -1181       N  
ATOM   1449  CA  GLU A 188     -34.864  40.029  30.702  1.00126.81           C  
ANISOU 1449  CA  GLU A 188    17520  16462  14200   -583    138  -1085       C  
ATOM   1450  C   GLU A 188     -34.839  40.380  29.203  1.00123.08           C  
ANISOU 1450  C   GLU A 188    16897  15898  13972   -616    157  -1017       C  
ATOM   1451  O   GLU A 188     -35.597  39.790  28.431  1.00119.69           O  
ANISOU 1451  O   GLU A 188    16428  15406  13641   -563    227   -885       O  
ATOM   1452  CB  GLU A 188     -35.654  41.042  31.573  1.00124.94           C  
ANISOU 1452  CB  GLU A 188    17395  16125  13952   -619    285  -1204       C  
ATOM   1453  CG  GLU A 188     -37.134  41.314  31.202  1.00122.61           C  
ANISOU 1453  CG  GLU A 188    17086  15683  13817   -586    469  -1128       C  
ATOM   1454  CD  GLU A 188     -37.396  42.284  30.042  1.00124.01           C  
ANISOU 1454  CD  GLU A 188    17245  15713  14162   -636    559  -1228       C  
ATOM   1455  OE1 GLU A 188     -36.518  43.126  29.750  1.00126.14           O  
ANISOU 1455  OE1 GLU A 188    17593  15966  14369   -705    545  -1393       O  
ATOM   1456  OE2 GLU A 188     -38.498  42.185  29.460  1.00123.68           O1-
ANISOU 1456  OE2 GLU A 188    17119  15566  14306   -603    642  -1144       O1-
ATOM   1457  N   GLU A 189     -33.942  41.308  28.827  1.00121.81           N  
ANISOU 1457  N   GLU A 189    16652  15732  13900   -712     98  -1107       N  
ATOM   1458  CA  GLU A 189     -33.709  41.734  27.451  1.00115.28           C  
ANISOU 1458  CA  GLU A 189    15699  14822  13283   -744    118  -1032       C  
ATOM   1459  C   GLU A 189     -33.075  40.636  26.592  1.00109.94           C  
ANISOU 1459  C   GLU A 189    14908  14259  12607   -687      9   -908       C  
ATOM   1460  O   GLU A 189     -33.576  40.402  25.495  1.00109.42           O  
ANISOU 1460  O   GLU A 189    14766  14129  12680   -660     48   -794       O  
ATOM   1461  CB  GLU A 189     -32.883  43.032  27.421  1.00115.08           C  
ANISOU 1461  CB  GLU A 189    15637  14746  13342   -886    104  -1161       C  
ATOM   1462  CG  GLU A 189     -33.630  44.232  28.029  1.00117.34           C  
ANISOU 1462  CG  GLU A 189    16057  14880  13648   -938    226  -1292       C  
ATOM   1463  CD  GLU A 189     -32.722  45.452  28.135  1.00119.66           C  
ANISOU 1463  CD  GLU A 189    16346  15094  14027  -1102    223  -1426       C  
ATOM   1464  OE1 GLU A 189     -32.664  46.213  27.145  1.00119.55           O  
ANISOU 1464  OE1 GLU A 189    16241  15019  14164  -1154    228  -1357       O  
ATOM   1465  OE2 GLU A 189     -32.082  45.583  29.201  1.00121.84           O1-
ANISOU 1465  OE2 GLU A 189    16717  15366  14210  -1190    219  -1604       O1-
ATOM   1466  N   ARG A 190     -32.045  39.949  27.120  1.00104.03           N  
ANISOU 1466  N   ARG A 190    14151  13682  11693   -652   -130   -930       N  
ATOM   1467  CA  ARG A 190     -31.378  38.804  26.487  1.00100.14           C  
ANISOU 1467  CA  ARG A 190    13572  13293  11185   -566   -227   -818       C  
ATOM   1468  C   ARG A 190     -32.322  37.629  26.173  1.00 94.49           C  
ANISOU 1468  C   ARG A 190    12927  12499  10475   -463   -154   -672       C  
ATOM   1469  O   ARG A 190     -32.133  36.977  25.147  1.00 91.32           O  
ANISOU 1469  O   ARG A 190    12455  12107  10135   -412   -182   -567       O  
ATOM   1470  CB  ARG A 190     -30.224  38.303  27.375  1.00101.86           C  
ANISOU 1470  CB  ARG A 190    13783  13715  11206   -508   -391   -871       C  
ATOM   1471  CG  ARG A 190     -29.055  39.288  27.527  1.00105.22           C  
ANISOU 1471  CG  ARG A 190    14091  14270  11616   -624   -490  -1029       C  
ATOM   1472  CD  ARG A 190     -27.855  38.621  28.207  1.00107.09           C  
ANISOU 1472  CD  ARG A 190    14265  14756  11667   -526   -675  -1057       C  
ATOM   1473  NE  ARG A 190     -26.810  39.581  28.571  1.00110.48           N  
ANISOU 1473  NE  ARG A 190    14571  15350  12057   -652   -778  -1235       N  
ATOM   1474  CZ  ARG A 190     -26.595  40.116  29.783  1.00113.43           C  
ANISOU 1474  CZ  ARG A 190    15010  15825  12261   -685   -845  -1377       C  
ATOM   1475  NH1 ARG A 190     -27.353  39.784  30.836  1.00114.32           N1+
ANISOU 1475  NH1 ARG A 190    15326  15887  12224   -587   -810  -1349       N1+
ATOM   1476  NH2 ARG A 190     -25.594  40.991  29.935  1.00115.06           N1+
ANISOU 1476  NH2 ARG A 190    15081  16194  12442   -825   -943  -1554       N1+
ATOM   1477  N   LEU A 191     -33.316  37.393  27.048  1.00 92.41           N  
ANISOU 1477  N   LEU A 191    12804  12165  10145   -446    -51   -671       N  
ATOM   1478  CA  LEU A 191     -34.307  36.325  26.917  1.00 87.88           C  
ANISOU 1478  CA  LEU A 191    12296  11525   9568   -383     33   -546       C  
ATOM   1479  C   LEU A 191     -35.259  36.536  25.725  1.00 87.77           C  
ANISOU 1479  C   LEU A 191    12186  11402   9761   -415    136   -486       C  
ATOM   1480  O   LEU A 191     -35.477  35.594  24.965  1.00 88.88           O  
ANISOU 1480  O   LEU A 191    12294  11526   9951   -379    142   -382       O  
ATOM   1481  CB  LEU A 191     -35.069  36.183  28.258  1.00 86.28           C  
ANISOU 1481  CB  LEU A 191    12261  11299   9222   -372    127   -568       C  
ATOM   1482  CG  LEU A 191     -36.077  35.014  28.337  1.00 82.06           C  
ANISOU 1482  CG  LEU A 191    11828  10720   8633   -328    210   -448       C  
ATOM   1483  CD1 LEU A 191     -35.383  33.654  28.143  1.00 81.34           C  
ANISOU 1483  CD1 LEU A 191    11836  10699   8373   -234     92   -378       C  
ATOM   1484  CD2 LEU A 191     -36.884  35.065  29.651  1.00 84.33           C  
ANISOU 1484  CD2 LEU A 191    12238  10961   8843   -357    366   -479       C  
ATOM   1485  N   LYS A 192     -35.807  37.758  25.591  1.00 85.83           N  
ANISOU 1485  N   LYS A 192    11904  11079   9631   -471    213   -556       N  
ATOM   1486  CA  LYS A 192     -36.814  38.080  24.580  1.00 83.84           C  
ANISOU 1486  CA  LYS A 192    11566  10731   9557   -470    308   -496       C  
ATOM   1487  C   LYS A 192     -36.225  38.333  23.181  1.00 80.62           C  
ANISOU 1487  C   LYS A 192    11031  10330   9270   -479    235   -443       C  
ATOM   1488  O   LYS A 192     -36.848  37.908  22.209  1.00 77.33           O  
ANISOU 1488  O   LYS A 192    10540   9881   8959   -451    270   -356       O  
ATOM   1489  CB  LYS A 192     -37.734  39.214  25.086  1.00 88.31           C  
ANISOU 1489  CB  LYS A 192    12164  11196  10192   -491    426   -581       C  
ATOM   1490  CG  LYS A 192     -37.097  40.609  25.238  1.00 92.97           C  
ANISOU 1490  CG  LYS A 192    12784  11760  10783   -561    388   -704       C  
ATOM   1491  CD  LYS A 192     -38.011  41.564  26.021  1.00 97.19           C  
ANISOU 1491  CD  LYS A 192    13393  12170  11366   -565    521   -796       C  
ATOM   1492  CE  LYS A 192     -37.474  42.998  26.122  1.00 99.58           C  
ANISOU 1492  CE  LYS A 192    13744  12414  11678   -660    494   -933       C  
ATOM   1493  NZ  LYS A 192     -38.266  43.799  27.071  1.00101.24           N1+
ANISOU 1493  NZ  LYS A 192    14061  12481  11925   -649    632  -1036       N1+
ATOM   1494  N   VAL A 193     -35.036  38.961  23.086  1.00 81.03           N  
ANISOU 1494  N   VAL A 193    11047  10442   9298   -526    135   -498       N  
ATOM   1495  CA  VAL A 193     -34.361  39.208  21.802  1.00 78.24           C  
ANISOU 1495  CA  VAL A 193    10573  10117   9040   -541     77   -443       C  
ATOM   1496  C   VAL A 193     -33.796  37.929  21.148  1.00 76.67           C  
ANISOU 1496  C   VAL A 193    10335  10017   8777   -468     -9   -359       C  
ATOM   1497  O   VAL A 193     -33.689  37.891  19.924  1.00 78.03           O  
ANISOU 1497  O   VAL A 193    10413  10210   9025   -457    -37   -294       O  
ATOM   1498  CB  VAL A 193     -33.204  40.238  21.910  1.00 78.95           C  
ANISOU 1498  CB  VAL A 193    10615  10249   9134   -639     15   -540       C  
ATOM   1499  CG1 VAL A 193     -33.705  41.624  22.355  1.00 81.77           C  
ANISOU 1499  CG1 VAL A 193    11042  10473   9554   -720    109   -636       C  
ATOM   1500  CG2 VAL A 193     -31.995  39.759  22.736  1.00 79.08           C  
ANISOU 1500  CG2 VAL A 193    10634  10429   8985   -630   -108   -609       C  
ATOM   1501  N   ALA A 194     -33.485  36.898  21.950  1.00 73.60           N  
ANISOU 1501  N   ALA A 194    10040   9680   8244   -411    -44   -355       N  
ATOM   1502  CA  ALA A 194     -33.056  35.588  21.462  1.00 72.43           C  
ANISOU 1502  CA  ALA A 194     9896   9590   8033   -326   -111   -274       C  
ATOM   1503  C   ALA A 194     -34.138  34.927  20.595  1.00 72.66           C  
ANISOU 1503  C   ALA A 194     9928   9535   8144   -312    -30   -183       C  
ATOM   1504  O   ALA A 194     -33.889  34.585  19.438  1.00 73.25           O  
ANISOU 1504  O   ALA A 194     9947   9631   8252   -276    -70   -121       O  
ATOM   1505  CB  ALA A 194     -32.705  34.695  22.661  1.00 73.46           C  
ANISOU 1505  CB  ALA A 194    10161   9778   7974   -258   -164   -287       C  
ATOM   1506  N   ILE A 195     -35.345  34.826  21.169  1.00 71.01           N  
ANISOU 1506  N   ILE A 195     9773   9247   7961   -342     84   -185       N  
ATOM   1507  CA  ILE A 195     -36.522  34.239  20.539  1.00 73.66           C  
ANISOU 1507  CA  ILE A 195    10085   9533   8369   -345    159   -117       C  
ATOM   1508  C   ILE A 195     -36.933  34.995  19.261  1.00 77.17           C  
ANISOU 1508  C   ILE A 195    10389   9965   8968   -353    167    -88       C  
ATOM   1509  O   ILE A 195     -37.219  34.358  18.246  1.00 79.14           O  
ANISOU 1509  O   ILE A 195    10581  10228   9261   -338    150    -28       O  
ATOM   1510  CB  ILE A 195     -37.734  34.201  21.525  1.00 73.58           C  
ANISOU 1510  CB  ILE A 195    10146   9473   8338   -377    288   -138       C  
ATOM   1511  CG1 ILE A 195     -37.433  33.381  22.802  1.00 74.14           C  
ANISOU 1511  CG1 ILE A 195    10384   9550   8234   -366    290   -133       C  
ATOM   1512  CG2 ILE A 195     -39.074  33.741  20.905  1.00 73.78           C  
ANISOU 1512  CG2 ILE A 195    10090   9478   8466   -399    370    -91       C  
ATOM   1513  CD1 ILE A 195     -37.409  31.861  22.587  1.00 72.79           C  
ANISOU 1513  CD1 ILE A 195    10276   9369   8013   -344    256    -55       C  
ATOM   1514  N   THR A 196     -36.947  36.332  19.306  1.00 78.95           N  
ANISOU 1514  N   THR A 196    10574  10157   9269   -375    194   -131       N  
ATOM   1515  CA  THR A 196     -37.357  37.139  18.150  1.00 80.68           C  
ANISOU 1515  CA  THR A 196    10689  10345   9621   -367    211    -88       C  
ATOM   1516  C   THR A 196     -36.320  37.172  17.005  1.00 79.41           C  
ANISOU 1516  C   THR A 196    10459  10244   9469   -362    119    -44       C  
ATOM   1517  O   THR A 196     -36.740  37.329  15.858  1.00 79.51           O  
ANISOU 1517  O   THR A 196    10397  10261   9552   -337    119     22       O  
ATOM   1518  CB  THR A 196     -37.706  38.600  18.536  1.00 80.78           C  
ANISOU 1518  CB  THR A 196    10717  10273   9702   -388    274   -143       C  
ATOM   1519  CG2 THR A 196     -38.854  38.713  19.551  1.00 82.04           C  
ANISOU 1519  CG2 THR A 196    10930  10382   9860   -369    382   -188       C  
ATOM   1520  OG1 THR A 196     -36.579  39.320  18.995  1.00 82.24           O  
ANISOU 1520  OG1 THR A 196    10943  10474   9830   -447    220   -220       O  
ATOM   1521  N   MET A 197     -35.020  36.984  17.300  1.00 75.92           N  
ANISOU 1521  N   MET A 197    10034   9868   8947   -377     40    -84       N  
ATOM   1522  CA  MET A 197     -33.982  36.794  16.279  1.00 73.07           C  
ANISOU 1522  CA  MET A 197     9592   9588   8584   -364    -37    -51       C  
ATOM   1523  C   MET A 197     -34.205  35.461  15.552  1.00 70.27           C  
ANISOU 1523  C   MET A 197     9238   9268   8192   -298    -70     13       C  
ATOM   1524  O   MET A 197     -34.269  35.433  14.323  1.00 72.85           O  
ANISOU 1524  O   MET A 197     9492   9623   8564   -280    -86     65       O  
ATOM   1525  CB  MET A 197     -32.565  36.905  16.895  1.00 74.32           C  
ANISOU 1525  CB  MET A 197     9742   9841   8657   -383   -119   -123       C  
ATOM   1526  CG  MET A 197     -31.401  37.003  15.878  1.00 79.80           C  
ANISOU 1526  CG  MET A 197    10318  10635   9368   -395   -175   -112       C  
ATOM   1527  SD  MET A 197     -30.911  35.527  14.923  1.00 82.48           S  
ANISOU 1527  SD  MET A 197    10627  11071   9641   -277   -247    -48       S  
ATOM   1528  CE  MET A 197     -30.390  34.385  16.231  1.00 84.79           C  
ANISOU 1528  CE  MET A 197    11019  11422   9775   -192   -326    -96       C  
ATOM   1529  N   LEU A 198     -34.403  34.393  16.337  1.00 66.66           N  
ANISOU 1529  N   LEU A 198     8880   8800   7647   -269    -73      6       N  
ATOM   1530  CA  LEU A 198     -34.717  33.056  15.836  1.00 64.34           C  
ANISOU 1530  CA  LEU A 198     8620   8507   7318   -225    -91     53       C  
ATOM   1531  C   LEU A 198     -36.016  33.021  15.016  1.00 66.91           C  
ANISOU 1531  C   LEU A 198     8904   8787   7729   -258    -23     90       C  
ATOM   1532  O   LEU A 198     -36.050  32.361  13.981  1.00 70.20           O  
ANISOU 1532  O   LEU A 198     9298   9221   8151   -242    -46    122       O  
ATOM   1533  CB  LEU A 198     -34.802  32.071  17.012  1.00 61.52           C  
ANISOU 1533  CB  LEU A 198     8414   8126   6834   -192    -98     45       C  
ATOM   1534  CG  LEU A 198     -33.456  31.764  17.689  1.00 57.96           C  
ANISOU 1534  CG  LEU A 198     8002   7752   6268   -118   -194     16       C  
ATOM   1535  CD1 LEU A 198     -33.682  31.080  19.051  1.00 56.99           C  
ANISOU 1535  CD1 LEU A 198     8060   7586   6007    -72   -189     25       C  
ATOM   1536  CD2 LEU A 198     -32.531  30.953  16.762  1.00 51.83           C  
ANISOU 1536  CD2 LEU A 198     7157   7053   5484    -41   -275     35       C  
ATOM   1537  N   THR A 199     -37.037  33.768  15.452  1.00 65.45           N  
ANISOU 1537  N   THR A 199     8704   8558   7606   -296     58     75       N  
ATOM   1538  CA  THR A 199     -38.297  33.932  14.727  1.00 63.79           C  
ANISOU 1538  CA  THR A 199     8416   8342   7478   -309    113    103       C  
ATOM   1539  C   THR A 199     -38.095  34.598  13.346  1.00 60.30           C  
ANISOU 1539  C   THR A 199     7865   7936   7111   -277     76    147       C  
ATOM   1540  O   THR A 199     -38.583  34.078  12.344  1.00 61.05           O  
ANISOU 1540  O   THR A 199     7900   8071   7224   -268     59    178       O  
ATOM   1541  CB  THR A 199     -39.326  34.756  15.545  1.00 65.19           C  
ANISOU 1541  CB  THR A 199     8590   8479   7701   -328    211     70       C  
ATOM   1542  CG2 THR A 199     -40.711  34.896  14.893  1.00 67.00           C  
ANISOU 1542  CG2 THR A 199     8709   8738   8011   -321    259     93       C  
ATOM   1543  OG1 THR A 199     -39.530  34.157  16.813  1.00 65.81           O  
ANISOU 1543  OG1 THR A 199     8783   8531   7691   -363    258     35       O  
ATOM   1544  N   ALA A 200     -37.328  35.697  13.307  1.00 55.18           N  
ANISOU 1544  N   ALA A 200     7197   7274   6495   -269     67    149       N  
ATOM   1545  CA  ALA A 200     -36.953  36.413  12.087  1.00 51.36           C  
ANISOU 1545  CA  ALA A 200     6637   6816   6062   -244     43    206       C  
ATOM   1546  C   ALA A 200     -36.114  35.555  11.127  1.00 55.66           C  
ANISOU 1546  C   ALA A 200     7160   7440   6549   -225    -31    228       C  
ATOM   1547  O   ALA A 200     -36.435  35.510   9.943  1.00 59.80           O  
ANISOU 1547  O   ALA A 200     7625   8009   7089   -195    -50    279       O  
ATOM   1548  CB  ALA A 200     -36.220  37.710  12.460  1.00 48.92           C  
ANISOU 1548  CB  ALA A 200     6335   6459   5792   -272     63    195       C  
ATOM   1549  N   ARG A 201     -35.115  34.837  11.662  1.00 53.23           N  
ANISOU 1549  N   ARG A 201     6907   7158   6161   -225    -76    190       N  
ATOM   1550  CA  ARG A 201     -34.297  33.878  10.915  1.00 50.12           C  
ANISOU 1550  CA  ARG A 201     6504   6835   5704   -182   -141    201       C  
ATOM   1551  C   ARG A 201     -35.119  32.681  10.394  1.00 50.21           C  
ANISOU 1551  C   ARG A 201     6541   6839   5696   -171   -145    212       C  
ATOM   1552  O   ARG A 201     -34.948  32.293   9.242  1.00 49.75           O  
ANISOU 1552  O   ARG A 201     6443   6834   5626   -143   -177    235       O  
ATOM   1553  CB  ARG A 201     -33.071  33.457  11.763  1.00 50.38           C  
ANISOU 1553  CB  ARG A 201     6594   6899   5649   -153   -190    156       C  
ATOM   1554  CG  ARG A 201     -32.116  32.447  11.084  1.00 49.25           C  
ANISOU 1554  CG  ARG A 201     6446   6831   5434    -76   -253    159       C  
ATOM   1555  CD  ARG A 201     -30.864  32.147  11.926  1.00 50.97           C  
ANISOU 1555  CD  ARG A 201     6691   7109   5565    -17   -311    116       C  
ATOM   1556  NE  ARG A 201     -29.905  31.286  11.220  1.00 55.31           N  
ANISOU 1556  NE  ARG A 201     7251   7726   6040     91   -367    114       N  
ATOM   1557  CZ  ARG A 201     -28.958  31.646  10.341  1.00 54.82           C  
ANISOU 1557  CZ  ARG A 201     7072   7781   5976    127   -391    111       C  
ATOM   1558  NH1 ARG A 201     -28.776  32.920   9.974  1.00 52.77           N1+
ANISOU 1558  NH1 ARG A 201     6690   7574   5787     41   -361    119       N1+
ATOM   1559  NH2 ARG A 201     -28.185  30.694   9.818  1.00 55.61           N1+
ANISOU 1559  NH2 ARG A 201     7190   7939   6001    247   -434    101       N1+
ATOM   1560  N   GLY A 202     -36.022  32.139  11.220  1.00 52.52           N  
ANISOU 1560  N   GLY A 202     6902   7071   5980   -207   -105    188       N  
ATOM   1561  CA  GLY A 202     -36.883  31.008  10.870  1.00 52.37           C  
ANISOU 1561  CA  GLY A 202     6906   7044   5949   -235    -98    184       C  
ATOM   1562  C   GLY A 202     -37.906  31.393   9.792  1.00 51.15           C  
ANISOU 1562  C   GLY A 202     6629   6943   5863   -249    -89    206       C  
ATOM   1563  O   GLY A 202     -38.176  30.597   8.890  1.00 52.15           O  
ANISOU 1563  O   GLY A 202     6736   7110   5971   -260   -120    199       O  
ATOM   1564  N   ILE A 203     -38.428  32.628   9.830  1.00 48.61           N  
ANISOU 1564  N   ILE A 203     6232   6624   5615   -239    -53    228       N  
ATOM   1565  CA  ILE A 203     -39.296  33.157   8.775  1.00 47.94           C  
ANISOU 1565  CA  ILE A 203     6031   6599   5585   -212    -55    263       C  
ATOM   1566  C   ILE A 203     -38.509  33.418   7.476  1.00 49.16           C  
ANISOU 1566  C   ILE A 203     6149   6815   5714   -160   -115    311       C  
ATOM   1567  O   ILE A 203     -39.014  33.089   6.406  1.00 51.49           O  
ANISOU 1567  O   ILE A 203     6386   7189   5988   -145   -155    320       O  
ATOM   1568  CB  ILE A 203     -40.048  34.442   9.242  1.00 45.59           C  
ANISOU 1568  CB  ILE A 203     5690   6267   5367   -182      7    281       C  
ATOM   1569  CG1 ILE A 203     -41.147  34.064  10.264  1.00 43.34           C  
ANISOU 1569  CG1 ILE A 203     5421   5950   5097   -230     79    228       C  
ATOM   1570  CG2 ILE A 203     -40.658  35.310   8.116  1.00 43.41           C  
ANISOU 1570  CG2 ILE A 203     5304   6056   5132   -109     -9    337       C  
ATOM   1571  CD1 ILE A 203     -41.658  35.244  11.103  1.00 44.56           C  
ANISOU 1571  CD1 ILE A 203     5562   6051   5317   -189    151    227       C  
ATOM   1572  N   ILE A 204     -37.283  33.955   7.577  1.00 47.28           N  
ANISOU 1572  N   ILE A 204     5939   6557   5469   -139   -119    335       N  
ATOM   1573  CA  ILE A 204     -36.353  34.084   6.449  1.00 45.72           C  
ANISOU 1573  CA  ILE A 204     5708   6423   5241   -100   -153    384       C  
ATOM   1574  C   ILE A 204     -36.078  32.725   5.781  1.00 47.79           C  
ANISOU 1574  C   ILE A 204     5989   6748   5420    -90   -209    352       C  
ATOM   1575  O   ILE A 204     -36.235  32.604   4.567  1.00 50.18           O  
ANISOU 1575  O   ILE A 204     6253   7128   5686    -56   -241    379       O  
ATOM   1576  CB  ILE A 204     -35.018  34.782   6.867  1.00 42.69           C  
ANISOU 1576  CB  ILE A 204     5337   6015   4866   -113   -132    398       C  
ATOM   1577  CG1 ILE A 204     -35.227  36.307   6.996  1.00 44.87           C  
ANISOU 1577  CG1 ILE A 204     5614   6208   5225   -127    -70    430       C  
ATOM   1578  CG2 ILE A 204     -33.778  34.485   5.990  1.00 40.71           C  
ANISOU 1578  CG2 ILE A 204     5053   5849   4567    -89   -153    439       C  
ATOM   1579  CD1 ILE A 204     -34.148  37.018   7.830  1.00 45.07           C  
ANISOU 1579  CD1 ILE A 204     5660   6198   5267   -181    -40    421       C  
ATOM   1580  N   ARG A 205     -35.743  31.722   6.602  1.00 45.77           N  
ANISOU 1580  N   ARG A 205     5814   6452   5123   -108   -218    293       N  
ATOM   1581  CA  ARG A 205     -35.482  30.348   6.198  1.00 48.15           C  
ANISOU 1581  CA  ARG A 205     6169   6779   5345    -86   -261    255       C  
ATOM   1582  C   ARG A 205     -36.649  29.733   5.394  1.00 49.07           C  
ANISOU 1582  C   ARG A 205     6265   6922   5459   -124   -276    232       C  
ATOM   1583  O   ARG A 205     -36.389  29.207   4.316  1.00 51.12           O  
ANISOU 1583  O   ARG A 205     6528   7238   5658   -101   -315    213       O  
ATOM   1584  CB  ARG A 205     -35.125  29.529   7.455  1.00 46.10           C  
ANISOU 1584  CB  ARG A 205     6031   6442   5040    -83   -261    207       C  
ATOM   1585  CG  ARG A 205     -34.736  28.060   7.211  1.00 46.22           C  
ANISOU 1585  CG  ARG A 205     6145   6442   4977    -52   -293    164       C  
ATOM   1586  CD  ARG A 205     -34.702  27.238   8.504  1.00 48.31           C  
ANISOU 1586  CD  ARG A 205     6568   6598   5190    -41   -282    133       C  
ATOM   1587  NE  ARG A 205     -33.570  27.593   9.367  1.00 53.48           N  
ANISOU 1587  NE  ARG A 205     7232   7272   5816     38   -301    145       N  
ATOM   1588  CZ  ARG A 205     -33.490  27.489  10.701  1.00 51.44           C  
ANISOU 1588  CZ  ARG A 205     6995   6978   5574     10   -278    152       C  
ATOM   1589  NH1 ARG A 205     -34.537  27.130  11.452  1.00 50.54           N1+
ANISOU 1589  NH1 ARG A 205     6897   6799   5507    -86   -221    154       N1+
ATOM   1590  NH2 ARG A 205     -32.325  27.746  11.294  1.00 48.79           N1+
ANISOU 1590  NH2 ARG A 205     6653   6689   5198     80   -312    147       N1+
ATOM   1591  N   PHE A 206     -37.887  29.828   5.905  1.00 47.00           N  
ANISOU 1591  N   PHE A 206     5968   6635   5253   -185   -243    224       N  
ATOM   1592  CA  PHE A 206     -39.059  29.219   5.285  1.00 53.48           C  
ANISOU 1592  CA  PHE A 206     6741   7508   6071   -242   -259    183       C  
ATOM   1593  C   PHE A 206     -39.608  30.030   4.100  1.00 60.83           C  
ANISOU 1593  C   PHE A 206     7539   8560   7013   -189   -297    229       C  
ATOM   1594  O   PHE A 206     -39.842  29.442   3.048  1.00 63.74           O  
ANISOU 1594  O   PHE A 206     7878   9016   7323   -190   -352    201       O  
ATOM   1595  CB  PHE A 206     -40.125  28.915   6.359  1.00 55.99           C  
ANISOU 1595  CB  PHE A 206     7055   7778   6441   -332   -198    146       C  
ATOM   1596  CG  PHE A 206     -41.291  28.084   5.853  1.00 56.75           C  
ANISOU 1596  CG  PHE A 206     7088   7939   6533   -426   -206     82       C  
ATOM   1597  CD1 PHE A 206     -41.099  26.711   5.599  1.00 55.89           C  
ANISOU 1597  CD1 PHE A 206     7083   7790   6364   -504   -222     12       C  
ATOM   1598  CD2 PHE A 206     -42.505  28.688   5.465  1.00 58.46           C  
ANISOU 1598  CD2 PHE A 206     7143   8260   6808   -437   -198     81       C  
ATOM   1599  CE1 PHE A 206     -42.109  25.958   5.017  1.00 56.41           C  
ANISOU 1599  CE1 PHE A 206     7088   7919   6427   -626   -228    -67       C  
ATOM   1600  CE2 PHE A 206     -43.507  27.917   4.889  1.00 59.31           C  
ANISOU 1600  CE2 PHE A 206     7160   8463   6912   -539   -213      6       C  
ATOM   1601  CZ  PHE A 206     -43.310  26.560   4.664  1.00 59.05           C  
ANISOU 1601  CZ  PHE A 206     7229   8390   6819   -651   -227    -73       C  
ATOM   1602  N   VAL A 207     -39.807  31.347   4.278  1.00 64.35           N  
ANISOU 1602  N   VAL A 207     7921   9008   7520   -136   -269    297       N  
ATOM   1603  CA  VAL A 207     -40.423  32.215   3.271  1.00 64.03           C  
ANISOU 1603  CA  VAL A 207     7775   9070   7484    -60   -301    358       C  
ATOM   1604  C   VAL A 207     -39.435  32.579   2.148  1.00 63.04           C  
ANISOU 1604  C   VAL A 207     7672   8991   7289      6   -336    418       C  
ATOM   1605  O   VAL A 207     -39.709  32.270   0.991  1.00 66.96           O  
ANISOU 1605  O   VAL A 207     8130   9600   7713     36   -396    419       O  
ATOM   1606  CB  VAL A 207     -41.024  33.516   3.882  1.00 64.32           C  
ANISOU 1606  CB  VAL A 207     7768   9063   7608     -7   -247    415       C  
ATOM   1607  CG1 VAL A 207     -41.619  34.487   2.839  1.00 65.70           C  
ANISOU 1607  CG1 VAL A 207     7848   9339   7776    103   -284    489       C  
ATOM   1608  CG2 VAL A 207     -42.096  33.190   4.939  1.00 65.18           C  
ANISOU 1608  CG2 VAL A 207     7852   9139   7776    -74   -196    348       C  
ATOM   1609  N   ILE A 208     -38.273  33.150   2.493  1.00 55.72           N  
ANISOU 1609  N   ILE A 208     6805   7992   6374     20   -296    463       N  
ATOM   1610  CA  ILE A 208     -37.288  33.585   1.501  1.00 53.44           C  
ANISOU 1610  CA  ILE A 208     6528   7755   6023     69   -303    524       C  
ATOM   1611  C   ILE A 208     -36.443  32.389   1.012  1.00 56.15           C  
ANISOU 1611  C   ILE A 208     6910   8153   6274     60   -341    460       C  
ATOM   1612  O   ILE A 208     -36.212  32.263  -0.187  1.00 62.90           O  
ANISOU 1612  O   ILE A 208     7754   9101   7043    104   -367    484       O  
ATOM   1613  CB  ILE A 208     -36.334  34.695   2.050  1.00 50.40           C  
ANISOU 1613  CB  ILE A 208     6174   7288   5687     59   -236    577       C  
ATOM   1614  CG1 ILE A 208     -37.079  35.816   2.816  1.00 51.98           C  
ANISOU 1614  CG1 ILE A 208     6366   7402   5980     73   -189    625       C  
ATOM   1615  CG2 ILE A 208     -35.428  35.313   0.965  1.00 46.82           C  
ANISOU 1615  CG2 ILE A 208     5722   6894   5172     88   -220    650       C  
ATOM   1616  CD1 ILE A 208     -38.042  36.656   1.962  1.00 53.07           C  
ANISOU 1616  CD1 ILE A 208     6466   7592   6107    165   -206    713       C  
ATOM   1617  N   GLY A 209     -36.035  31.511   1.935  1.00 53.65           N  
ANISOU 1617  N   GLY A 209     6653   7772   5960     16   -340    378       N  
ATOM   1618  CA  GLY A 209     -35.152  30.379   1.655  1.00 52.30           C  
ANISOU 1618  CA  GLY A 209     6544   7621   5704     33   -366    315       C  
ATOM   1619  C   GLY A 209     -35.897  29.138   1.141  1.00 52.06           C  
ANISOU 1619  C   GLY A 209     6548   7613   5619      3   -412    235       C  
ATOM   1620  O   GLY A 209     -35.254  28.108   0.944  1.00 55.00           O  
ANISOU 1620  O   GLY A 209     6988   8000   5909     34   -433    181       O  
ATOM   1621  N   PHE A 210     -37.223  29.193   0.937  1.00 49.32           N  
ANISOU 1621  N   PHE A 210     6151   7277   5311    -58   -426    216       N  
ATOM   1622  CA  PHE A 210     -37.982  28.079   0.372  1.00 49.94           C  
ANISOU 1622  CA  PHE A 210     6249   7385   5340   -124   -469    120       C  
ATOM   1623  C   PHE A 210     -39.207  28.507  -0.433  1.00 49.90           C  
ANISOU 1623  C   PHE A 210     6111   7514   5334   -135   -517    128       C  
ATOM   1624  O   PHE A 210     -39.226  28.235  -1.632  1.00 48.21           O  
ANISOU 1624  O   PHE A 210     5875   7412   5029   -121   -578     93       O  
ATOM   1625  CB  PHE A 210     -38.219  26.939   1.381  1.00 51.62           C  
ANISOU 1625  CB  PHE A 210     6552   7470   5593   -226   -431     47       C  
ATOM   1626  CG  PHE A 210     -39.189  25.841   0.981  1.00 57.41           C  
ANISOU 1626  CG  PHE A 210     7324   8209   6281   -332   -457    -64       C  
ATOM   1627  CD1 PHE A 210     -38.812  24.880   0.017  1.00 59.13           C  
ANISOU 1627  CD1 PHE A 210     7674   8383   6411   -321   -477   -135       C  
ATOM   1628  CD2 PHE A 210     -40.514  25.848   1.467  1.00 60.82           C  
ANISOU 1628  CD2 PHE A 210     7658   8692   6760   -448   -457   -110       C  
ATOM   1629  CE1 PHE A 210     -39.725  23.923  -0.401  1.00 61.64           C  
ANISOU 1629  CE1 PHE A 210     8048   8685   6687   -441   -495   -254       C  
ATOM   1630  CE2 PHE A 210     -41.412  24.884   1.031  1.00 64.44           C  
ANISOU 1630  CE2 PHE A 210     8143   9163   7179   -581   -477   -229       C  
ATOM   1631  CZ  PHE A 210     -41.019  23.925   0.105  1.00 64.54           C  
ANISOU 1631  CZ  PHE A 210     8312   9107   7105   -586   -496   -304       C  
ATOM   1632  N   LEU A 211     -40.192  29.186   0.178  1.00 48.60           N  
ANISOU 1632  N   LEU A 211     5854   7354   5257   -147   -492    169       N  
ATOM   1633  CA  LEU A 211     -41.446  29.518  -0.525  1.00 51.11           C  
ANISOU 1633  CA  LEU A 211     6024   7821   5573   -130   -545    174       C  
ATOM   1634  C   LEU A 211     -41.237  30.368  -1.791  1.00 51.13           C  
ANISOU 1634  C   LEU A 211     5992   7937   5499     -1   -595    265       C  
ATOM   1635  O   LEU A 211     -41.917  30.117  -2.781  1.00 54.26           O  
ANISOU 1635  O   LEU A 211     6304   8491   5821     24   -675    245       O  
ATOM   1636  CB  LEU A 211     -42.461  30.242   0.389  1.00 56.10           C  
ANISOU 1636  CB  LEU A 211     6566   8432   6314   -125   -497    210       C  
ATOM   1637  CG  LEU A 211     -43.015  29.436   1.581  1.00 59.76           C  
ANISOU 1637  CG  LEU A 211     7030   8836   6842   -263   -444    116       C  
ATOM   1638  CD1 LEU A 211     -43.887  30.352   2.469  1.00 62.62           C  
ANISOU 1638  CD1 LEU A 211     7280   9215   7299   -230   -393    152       C  
ATOM   1639  CD2 LEU A 211     -43.762  28.159   1.137  1.00 59.11           C  
ANISOU 1639  CD2 LEU A 211     6900   8850   6709   -389   -494     -6       C  
ATOM   1640  N   LEU A 212     -40.291  31.321  -1.739  1.00 47.05           N  
ANISOU 1640  N   LEU A 212     5539   7350   4988     75   -548    366       N  
ATOM   1641  CA  LEU A 212     -39.893  32.182  -2.851  1.00 49.81           C  
ANISOU 1641  CA  LEU A 212     5879   7790   5256    184   -571    468       C  
ATOM   1642  C   LEU A 212     -39.312  31.382  -4.045  1.00 56.02           C  
ANISOU 1642  C   LEU A 212     6704   8679   5903    186   -625    413       C  
ATOM   1643  O   LEU A 212     -39.945  31.416  -5.101  1.00 60.69           O  
ANISOU 1643  O   LEU A 212     7240   9421   6397    241   -699    425       O  
ATOM   1644  CB  LEU A 212     -38.992  33.317  -2.299  1.00 46.73           C  
ANISOU 1644  CB  LEU A 212     5549   7292   4912    224   -487    577       C  
ATOM   1645  CG  LEU A 212     -38.388  34.274  -3.353  1.00 49.34           C  
ANISOU 1645  CG  LEU A 212     5904   7690   5152    313   -479    693       C  
ATOM   1646  CD1 LEU A 212     -39.484  35.039  -4.121  1.00 49.95           C  
ANISOU 1646  CD1 LEU A 212     5924   7848   5205    419   -522    785       C  
ATOM   1647  CD2 LEU A 212     -37.358  35.224  -2.707  1.00 46.67           C  
ANISOU 1647  CD2 LEU A 212     5627   7240   4867    297   -381    770       C  
ATOM   1648  N   PRO A 213     -38.179  30.650  -3.896  1.00 55.89           N  
ANISOU 1648  N   PRO A 213     6781   8598   5857    145   -598    345       N  
ATOM   1649  CA  PRO A 213     -37.667  29.810  -4.995  1.00 54.77           C  
ANISOU 1649  CA  PRO A 213     6683   8554   5574    162   -643    281       C  
ATOM   1650  C   PRO A 213     -38.593  28.647  -5.402  1.00 57.88           C  
ANISOU 1650  C   PRO A 213     7055   9018   5920     87   -724    148       C  
ATOM   1651  O   PRO A 213     -38.671  28.360  -6.595  1.00 60.55           O  
ANISOU 1651  O   PRO A 213     7379   9498   6128    116   -790    114       O  
ATOM   1652  CB  PRO A 213     -36.282  29.345  -4.513  1.00 52.31           C  
ANISOU 1652  CB  PRO A 213     6475   8139   5261    158   -586    237       C  
ATOM   1653  CG  PRO A 213     -36.351  29.429  -2.997  1.00 52.72           C  
ANISOU 1653  CG  PRO A 213     6543   8044   5444     97   -544    225       C  
ATOM   1654  CD  PRO A 213     -37.256  30.632  -2.760  1.00 53.96           C  
ANISOU 1654  CD  PRO A 213     6610   8204   5688    105   -530    325       C  
ATOM   1655  N   MET A 214     -39.326  28.038  -4.455  1.00 58.40           N  
ANISOU 1655  N   MET A 214     7117   8995   6078    -25   -715     65       N  
ATOM   1656  CA  MET A 214     -40.273  26.948  -4.732  1.00 59.51           C  
ANISOU 1656  CA  MET A 214     7233   9198   6180   -139   -778    -77       C  
ATOM   1657  C   MET A 214     -41.453  27.400  -5.606  1.00 58.98           C  
ANISOU 1657  C   MET A 214     7002   9339   6069   -110   -867    -63       C  
ATOM   1658  O   MET A 214     -41.826  26.665  -6.520  1.00 55.87           O  
ANISOU 1658  O   MET A 214     6580   9080   5567   -152   -952   -165       O  
ATOM   1659  CB  MET A 214     -40.759  26.307  -3.411  1.00 61.90           C  
ANISOU 1659  CB  MET A 214     7566   9361   6594   -279   -727   -151       C  
ATOM   1660  CG  MET A 214     -41.677  25.075  -3.527  1.00 66.91           C  
ANISOU 1660  CG  MET A 214     8209  10020   7197   -443   -764   -317       C  
ATOM   1661  SD  MET A 214     -40.860  23.520  -3.988  1.00 71.36           S  
ANISOU 1661  SD  MET A 214     9001  10459   7655   -485   -757   -445       S  
ATOM   1662  CE  MET A 214     -41.078  23.500  -5.788  1.00 71.81           C  
ANISOU 1662  CE  MET A 214     8991  10747   7544   -417   -869   -490       C  
ATOM   1663  N   SER A 215     -42.000  28.599  -5.334  1.00 62.88           N  
ANISOU 1663  N   SER A 215     7389   9866   6638    -30   -857     57       N  
ATOM   1664  CA  SER A 215     -43.066  29.216  -6.128  1.00 66.44           C  
ANISOU 1664  CA  SER A 215     7684  10524   7034     50   -948     92       C  
ATOM   1665  C   SER A 215     -42.590  29.583  -7.540  1.00 64.91           C  
ANISOU 1665  C   SER A 215     7526  10462   6674    170  -1010    151       C  
ATOM   1666  O   SER A 215     -43.316  29.315  -8.493  1.00 66.18           O  
ANISOU 1666  O   SER A 215     7602  10826   6718    186  -1121     95       O  
ATOM   1667  CB  SER A 215     -43.632  30.459  -5.417  1.00 67.90           C  
ANISOU 1667  CB  SER A 215     7785  10684   7329    149   -908    222       C  
ATOM   1668  OG  SER A 215     -44.430  30.078  -4.317  1.00 69.19           O  
ANISOU 1668  OG  SER A 215     7902  10757   7630     41   -850    160       O  
ATOM   1669  N   ILE A 216     -41.364  30.128  -7.645  1.00 60.66           N  
ANISOU 1669  N   ILE A 216     7107   9828   6114    248   -938    258       N  
ATOM   1670  CA  ILE A 216     -40.689  30.421  -8.910  1.00 60.84           C  
ANISOU 1670  CA  ILE A 216     7179   9970   5969    355   -970    322       C  
ATOM   1671  C   ILE A 216     -40.476  29.154  -9.764  1.00 60.88           C  
ANISOU 1671  C   ILE A 216     7235  10055   5840    284  -1027    161       C  
ATOM   1672  O   ILE A 216     -40.875  29.154 -10.924  1.00 61.76           O  
ANISOU 1672  O   ILE A 216     7318  10357   5792    335  -1120    138       O  
ATOM   1673  CB  ILE A 216     -39.337  31.166  -8.683  1.00 60.10           C  
ANISOU 1673  CB  ILE A 216     7189   9754   5894    417   -855    457       C  
ATOM   1674  CG1 ILE A 216     -39.591  32.618  -8.218  1.00 58.17           C  
ANISOU 1674  CG1 ILE A 216     6912   9423   5767    483   -800    611       C  
ATOM   1675  CG2 ILE A 216     -38.381  31.163  -9.895  1.00 64.66           C  
ANISOU 1675  CG2 ILE A 216     7827  10454   6286    507   -864    515       C  
ATOM   1676  CD1 ILE A 216     -38.355  33.312  -7.625  1.00 58.63           C  
ANISOU 1676  CD1 ILE A 216     7061   9338   5876    489   -676    714       C  
ATOM   1677  N   VAL A 217     -39.909  28.097  -9.157  1.00 58.89           N  
ANISOU 1677  N   VAL A 217     7076   9655   5643    175   -975     45       N  
ATOM   1678  CA  VAL A 217     -39.689  26.779  -9.758  1.00 57.92           C  
ANISOU 1678  CA  VAL A 217     7042   9565   5402    113  -1013   -118       C  
ATOM   1679  C   VAL A 217     -40.994  26.126 -10.265  1.00 61.72           C  
ANISOU 1679  C   VAL A 217     7429  10188   5835      7  -1127   -262       C  
ATOM   1680  O   VAL A 217     -41.057  25.761 -11.438  1.00 65.18           O  
ANISOU 1680  O   VAL A 217     7882  10775   6108      9  -1208   -356       O  
ATOM   1681  CB  VAL A 217     -38.921  25.853  -8.760  1.00 56.35           C  
ANISOU 1681  CB  VAL A 217     6982   9150   5280     40   -926   -201       C  
ATOM   1682  CG1 VAL A 217     -39.066  24.329  -8.932  1.00 57.51           C  
ANISOU 1682  CG1 VAL A 217     7234   9289   5327    -45   -964   -394       C  
ATOM   1683  CG2 VAL A 217     -37.424  26.206  -8.744  1.00 45.69           C  
ANISOU 1683  CG2 VAL A 217     5702   7728   3928    154   -834    -93       C  
ATOM   1684  N   ALA A 218     -42.022  26.051  -9.403  1.00 58.94           N  
ANISOU 1684  N   ALA A 218     6970   9809   5615    -91  -1134   -291       N  
ATOM   1685  CA  ALA A 218     -43.330  25.469  -9.713  1.00 59.53           C  
ANISOU 1685  CA  ALA A 218     6925  10036   5658   -222  -1236   -446       C  
ATOM   1686  C   ALA A 218     -44.091  26.188 -10.842  1.00 59.76           C  
ANISOU 1686  C   ALA A 218     6798  10350   5559   -103  -1364   -398       C  
ATOM   1687  O   ALA A 218     -44.656  25.512 -11.702  1.00 58.27           O  
ANISOU 1687  O   ALA A 218     6560  10345   5236   -165  -1476   -539       O  
ATOM   1688  CB  ALA A 218     -44.177  25.422  -8.433  1.00 58.08           C  
ANISOU 1688  CB  ALA A 218     6647   9773   5650   -355  -1192   -481       C  
ATOM   1689  N   ILE A 219     -44.079  27.533 -10.829  1.00 60.46           N  
ANISOU 1689  N   ILE A 219     6821  10476   5674     73  -1353   -201       N  
ATOM   1690  CA  ILE A 219     -44.751  28.376 -11.821  1.00 61.64           C  
ANISOU 1690  CA  ILE A 219     6831  10887   5701    218  -1476   -131       C  
ATOM   1691  C   ILE A 219     -44.033  28.373 -13.184  1.00 63.56           C  
ANISOU 1691  C   ILE A 219     7177  11250   5722    325  -1526   -101       C  
ATOM   1692  O   ILE A 219     -44.707  28.235 -14.201  1.00 65.33           O  
ANISOU 1692  O   ILE A 219     7316  11726   5780    363  -1665   -163       O  
ATOM   1693  CB  ILE A 219     -44.930  29.841 -11.310  1.00 56.68           C  
ANISOU 1693  CB  ILE A 219     6137  10224   5176    383  -1433     75       C  
ATOM   1694  CG1 ILE A 219     -45.958  29.881 -10.151  1.00 56.34           C  
ANISOU 1694  CG1 ILE A 219     5954  10129   5321    287  -1402     20       C  
ATOM   1695  CG2 ILE A 219     -45.323  30.882 -12.385  1.00 55.54           C  
ANISOU 1695  CG2 ILE A 219     5902  10321   4879    590  -1549    189       C  
ATOM   1696  CD1 ILE A 219     -45.912  31.170  -9.315  1.00 56.13           C  
ANISOU 1696  CD1 ILE A 219     5907  10001   5421    433  -1326    201       C  
ATOM   1697  N   CYS A 220     -42.696  28.513 -13.183  1.00 62.38           N  
ANISOU 1697  N   CYS A 220     7203  10942   5558    374  -1415    -14       N  
ATOM   1698  CA  CYS A 220     -41.868  28.598 -14.390  1.00 64.89           C  
ANISOU 1698  CA  CYS A 220     7621  11375   5660    484  -1436     30       C  
ATOM   1699  C   CYS A 220     -41.869  27.304 -15.217  1.00 69.67           C  
ANISOU 1699  C   CYS A 220     8259  12102   6111    380  -1523   -192       C  
ATOM   1700  O   CYS A 220     -42.083  27.379 -16.425  1.00 73.51           O  
ANISOU 1700  O   CYS A 220     8712  12827   6393    452  -1640   -216       O  
ATOM   1701  CB  CYS A 220     -40.422  28.997 -14.066  1.00 64.50           C  
ANISOU 1701  CB  CYS A 220     7727  11139   5641    530  -1280    144       C  
ATOM   1702  SG  CYS A 220     -40.323  30.777 -13.731  1.00 66.70           S  
ANISOU 1702  SG  CYS A 220     8003  11322   6018    672  -1183    423       S  
ATOM   1703  N   TYR A 221     -41.661  26.150 -14.560  1.00 69.09           N  
ANISOU 1703  N   TYR A 221     8269  11860   6121    216  -1469   -359       N  
ATOM   1704  CA  TYR A 221     -41.696  24.835 -15.207  1.00 71.06           C  
ANISOU 1704  CA  TYR A 221     8581  12185   6233    102  -1540   -587       C  
ATOM   1705  C   TYR A 221     -43.122  24.372 -15.569  1.00 73.77           C  
ANISOU 1705  C   TYR A 221     8753  12730   6547    -17  -1691   -737       C  
ATOM   1706  O   TYR A 221     -43.259  23.550 -16.475  1.00 76.82           O  
ANISOU 1706  O   TYR A 221     9157  13265   6765    -87  -1789   -915       O  
ATOM   1707  CB  TYR A 221     -40.940  23.806 -14.340  1.00 72.42           C  
ANISOU 1707  CB  TYR A 221     8917  12094   6507    -27  -1432   -717       C  
ATOM   1708  CG  TYR A 221     -39.441  24.062 -14.214  1.00 72.97           C  
ANISOU 1708  CG  TYR A 221     9136  12020   6569     97  -1301   -609       C  
ATOM   1709  CD1 TYR A 221     -38.638  24.183 -15.367  1.00 74.11           C  
ANISOU 1709  CD1 TYR A 221     9372  12275   6512    210  -1297   -610       C  
ATOM   1710  CD2 TYR A 221     -38.833  24.180 -12.946  1.00 72.01           C  
ANISOU 1710  CD2 TYR A 221     9052  11676   6633    102  -1182   -516       C  
ATOM   1711  CE1 TYR A 221     -37.263  24.455 -15.256  1.00 73.66           C  
ANISOU 1711  CE1 TYR A 221     9419  12118   6449    318  -1169   -521       C  
ATOM   1712  CE2 TYR A 221     -37.457  24.450 -12.828  1.00 70.72           C  
ANISOU 1712  CE2 TYR A 221     8992  11419   6462    211  -1070   -431       C  
ATOM   1713  CZ  TYR A 221     -36.671  24.592 -13.987  1.00 72.42           C  
ANISOU 1713  CZ  TYR A 221     9276  11753   6486    316  -1061   -435       C  
ATOM   1714  OH  TYR A 221     -35.339  24.857 -13.882  1.00 74.50           O  
ANISOU 1714  OH  TYR A 221     9613  11952   6743    417   -942   -359       O  
ATOM   1715  N   GLY A 222     -44.150  24.939 -14.910  1.00 73.61           N  
ANISOU 1715  N   GLY A 222     8558  12732   6680    -43  -1710   -681       N  
ATOM   1716  CA  GLY A 222     -45.560  24.726 -15.238  1.00 73.10           C  
ANISOU 1716  CA  GLY A 222     8277  12926   6571   -119  -1862   -800       C  
ATOM   1717  C   GLY A 222     -45.972  25.545 -16.475  1.00 72.78           C  
ANISOU 1717  C   GLY A 222     8135  13192   6324     84  -2003   -705       C  
ATOM   1718  O   GLY A 222     -46.749  25.051 -17.290  1.00 74.76           O  
ANISOU 1718  O   GLY A 222     8260  13714   6432     33  -2161   -855       O  
ATOM   1719  N   LEU A 223     -45.430  26.766 -16.636  1.00 70.24           N  
ANISOU 1719  N   LEU A 223     7875  12836   5976    313  -1948   -455       N  
ATOM   1720  CA  LEU A 223     -45.629  27.630 -17.804  1.00 72.44           C  
ANISOU 1720  CA  LEU A 223     8116  13376   6031    530  -2065   -335       C  
ATOM   1721  C   LEU A 223     -44.907  27.105 -19.056  1.00 72.84           C  
ANISOU 1721  C   LEU A 223     8311  13533   5833    527  -2108   -437       C  
ATOM   1722  O   LEU A 223     -45.443  27.258 -20.153  1.00 76.51           O  
ANISOU 1722  O   LEU A 223     8708  14291   6071    610  -2264   -475       O  
ATOM   1723  CB  LEU A 223     -45.161  29.066 -17.481  1.00 71.75           C  
ANISOU 1723  CB  LEU A 223     8099  13176   5987    749  -1965    -38       C  
ATOM   1724  CG  LEU A 223     -46.164  29.900 -16.658  1.00 72.07           C  
ANISOU 1724  CG  LEU A 223     8000  13156   6229    817  -1941     86       C  
ATOM   1725  CD1 LEU A 223     -45.498  31.179 -16.119  1.00 70.69           C  
ANISOU 1725  CD1 LEU A 223     7964  12764   6132    965  -1791    344       C  
ATOM   1726  CD2 LEU A 223     -47.450  30.222 -17.447  1.00 72.70           C  
ANISOU 1726  CD2 LEU A 223     7866  13552   6203    956  -2122     97       C  
ATOM   1727  N   ILE A 224     -43.733  26.476 -18.873  1.00 68.70           N  
ANISOU 1727  N   ILE A 224     7984  12783   5335    448  -1971   -487       N  
ATOM   1728  CA  ILE A 224     -42.982  25.787 -19.925  1.00 69.74           C  
ANISOU 1728  CA  ILE A 224     8265  12999   5237    445  -1992   -606       C  
ATOM   1729  C   ILE A 224     -43.730  24.549 -20.455  1.00 75.16           C  
ANISOU 1729  C   ILE A 224     8888  13832   5839    255  -2132   -904       C  
ATOM   1730  O   ILE A 224     -43.769  24.354 -21.670  1.00 80.54           O  
ANISOU 1730  O   ILE A 224     9575  14760   6267    291  -2256  -1001       O  
ATOM   1731  CB  ILE A 224     -41.552  25.397 -19.435  1.00 68.22           C  
ANISOU 1731  CB  ILE A 224     8278  12529   5112    421  -1806   -599       C  
ATOM   1732  CG1 ILE A 224     -40.676  26.665 -19.315  1.00 66.37           C  
ANISOU 1732  CG1 ILE A 224     8091  12183   4941    587  -1672   -317       C  
ATOM   1733  CG2 ILE A 224     -40.814  24.325 -20.273  1.00 69.00           C  
ANISOU 1733  CG2 ILE A 224     8532  12710   4975    421  -1817   -750       C  
ATOM   1734  CD1 ILE A 224     -39.414  26.483 -18.459  1.00 63.71           C  
ANISOU 1734  CD1 ILE A 224     7910  11605   4692    568  -1494   -307       C  
ATOM   1735  N   ALA A 225     -44.345  23.774 -19.543  1.00 74.83           N  
ANISOU 1735  N   ALA A 225     8793  13640   5998     37  -2106  -1057       N  
ATOM   1736  CA  ALA A 225     -45.200  22.629 -19.860  1.00 76.46           C  
ANISOU 1736  CA  ALA A 225     8945  13961   6147   -192  -2221  -1353       C  
ATOM   1737  C   ALA A 225     -46.493  23.028 -20.595  1.00 80.72           C  
ANISOU 1737  C   ALA A 225     9232  14885   6552   -161  -2431  -1397       C  
ATOM   1738  O   ALA A 225     -46.890  22.325 -21.523  1.00 84.97           O  
ANISOU 1738  O   ALA A 225     9736  15627   6922   -284  -2565  -1628       O  
ATOM   1739  CB  ALA A 225     -45.526  21.868 -18.566  1.00 73.85           C  
ANISOU 1739  CB  ALA A 225     8610  13380   6071   -435  -2130  -1474       C  
ATOM   1740  N   ALA A 226     -47.102  24.157 -20.189  1.00 84.28           N  
ANISOU 1740  N   ALA A 226     9506  15445   7070      9  -2465  -1186       N  
ATOM   1741  CA  ALA A 226     -48.306  24.725 -20.797  1.00 89.71           C  
ANISOU 1741  CA  ALA A 226     9946  16524   7617     96  -2672  -1203       C  
ATOM   1742  C   ALA A 226     -48.068  25.301 -22.203  1.00 91.47           C  
ANISOU 1742  C   ALA A 226    10257  16926   7571    326  -2749  -1094       C  
ATOM   1743  O   ALA A 226     -48.941  25.161 -23.056  1.00 97.56           O  
ANISOU 1743  O   ALA A 226    10923  17907   8237    336  -2883  -1181       O  
ATOM   1744  CB  ALA A 226     -48.885  25.797 -19.862  1.00 72.89           C  
ANISOU 1744  CB  ALA A 226     7615  14416   5664    227  -2667  -1010       C  
ATOM   1745  N   LYS A 227     -46.889  25.910 -22.425  1.00 88.53           N  
ANISOU 1745  N   LYS A 227    10092  16429   7116    501  -2638   -893       N  
ATOM   1746  CA  LYS A 227     -46.450  26.452 -23.714  1.00 92.99           C  
ANISOU 1746  CA  LYS A 227    10783  17090   7459    698  -2656   -774       C  
ATOM   1747  C   LYS A 227     -46.108  25.344 -24.732  1.00 99.77           C  
ANISOU 1747  C   LYS A 227    11762  17997   8148    560  -2696  -1022       C  
ATOM   1748  O   LYS A 227     -46.416  25.504 -25.913  1.00106.28           O  
ANISOU 1748  O   LYS A 227    12588  19000   8792    644  -2794  -1035       O  
ATOM   1749  CB  LYS A 227     -45.276  27.422 -23.456  1.00 87.14           C  
ANISOU 1749  CB  LYS A 227    10232  16190   6689    881  -2496   -508       C  
ATOM   1750  CG  LYS A 227     -44.649  28.102 -24.687  1.00 85.59           C  
ANISOU 1750  CG  LYS A 227    10177  16077   6268   1079  -2485   -354       C  
ATOM   1751  CD  LYS A 227     -45.611  28.987 -25.494  1.00 85.17           C  
ANISOU 1751  CD  LYS A 227    10006  16176   6179   1282  -2585   -169       C  
ATOM   1752  CE  LYS A 227     -44.886  29.740 -26.617  1.00 89.88           C  
ANISOU 1752  CE  LYS A 227    10777  16824   6549   1480  -2551     13       C  
ATOM   1753  NZ  LYS A 227     -45.804  30.612 -27.367  1.00 94.10           N1+
ANISOU 1753  NZ  LYS A 227    11229  17485   7039   1700  -2642    204       N1+
ATOM   1754  N   ILE A 228     -45.529  24.232 -24.243  1.00103.16           N  
ANISOU 1754  N   ILE A 228    12306  18261   8627    355  -2619  -1223       N  
ATOM   1755  CA  ILE A 228     -45.294  22.996 -24.996  1.00105.59           C  
ANISOU 1755  CA  ILE A 228    12746  18582   8789    211  -2650  -1485       C  
ATOM   1756  C   ILE A 228     -46.608  22.299 -25.413  1.00111.12           C  
ANISOU 1756  C   ILE A 228    13264  19455   9501     31  -2815  -1711       C  
ATOM   1757  O   ILE A 228     -46.687  21.808 -26.537  1.00115.18           O  
ANISOU 1757  O   ILE A 228    13825  20096   9842     -2  -2903  -1856       O  
ATOM   1758  CB  ILE A 228     -44.383  22.015 -24.187  1.00102.75           C  
ANISOU 1758  CB  ILE A 228    12575  17971   8493     55  -2514  -1642       C  
ATOM   1759  CG1 ILE A 228     -42.912  22.490 -24.233  1.00 96.99           C  
ANISOU 1759  CG1 ILE A 228    12004  17043   7805    239  -2326  -1395       C  
ATOM   1760  CG2 ILE A 228     -44.470  20.519 -24.574  1.00105.64           C  
ANISOU 1760  CG2 ILE A 228    13112  18319   8708    -75  -2532  -1914       C  
ATOM   1761  CD1 ILE A 228     -42.016  21.871 -23.148  1.00 93.85           C  
ANISOU 1761  CD1 ILE A 228    11793  16288   7578    123  -2145  -1488       C  
ATOM   1762  N   HIS A 229     -47.607  22.292 -24.513  1.00113.57           N  
ANISOU 1762  N   HIS A 229    13356  19782  10012    -94  -2855  -1749       N  
ATOM   1763  CA  HIS A 229     -48.940  21.722 -24.733  1.00120.46           C  
ANISOU 1763  CA  HIS A 229    14016  20839  10913   -272  -2998  -1953       C  
ATOM   1764  C   HIS A 229     -49.797  22.558 -25.706  1.00125.84           C  
ANISOU 1764  C   HIS A 229    14546  21812  11457    -60  -3144  -1835       C  
ATOM   1765  O   HIS A 229     -50.597  21.982 -26.441  1.00128.58           O  
ANISOU 1765  O   HIS A 229    14762  22351  11740   -175  -3277  -2022       O  
ATOM   1766  CB  HIS A 229     -49.622  21.540 -23.360  1.00121.61           C  
ANISOU 1766  CB  HIS A 229    13952  20940  11313   -442  -2979  -1996       C  
ATOM   1767  CG  HIS A 229     -50.920  20.767 -23.360  1.00126.32           C  
ANISOU 1767  CG  HIS A 229    14347  21679  11969   -702  -3082  -2252       C  
ATOM   1768  CD2 HIS A 229     -51.198  19.456 -23.036  1.00127.77           C  
ANISOU 1768  CD2 HIS A 229    14528  21740  12278  -1049  -3040  -2512       C  
ATOM   1769  ND1 HIS A 229     -52.142  21.333 -23.684  1.00130.39           N  
ANISOU 1769  ND1 HIS A 229    14633  22497  12412   -617  -3236  -2255       N  
ATOM   1770  CE1 HIS A 229     -53.067  20.377 -23.564  1.00132.65           C  
ANISOU 1770  CE1 HIS A 229    14763  22859  12776   -907  -3289  -2510       C  
ATOM   1771  NE2 HIS A 229     -52.566  19.211 -23.171  1.00131.21           N  
ANISOU 1771  NE2 HIS A 229    14723  22411  12720  -1181  -3166  -2667       N  
ATOM   1772  N   LYS A 230     -49.603  23.889 -25.705  1.00129.14           N  
ANISOU 1772  N   LYS A 230    14988  22257  11822    245  -3117  -1531       N  
ATOM   1773  CA  LYS A 230     -50.282  24.846 -26.584  1.00135.91           C  
ANISOU 1773  CA  LYS A 230    15729  23367  12543    472  -3246  -1398       C  
ATOM   1774  C   LYS A 230     -49.837  24.757 -28.059  1.00140.83           C  
ANISOU 1774  C   LYS A 230    16512  24099  12896    516  -3307  -1471       C  
ATOM   1775  O   LYS A 230     -50.595  25.177 -28.934  1.00143.89           O  
ANISOU 1775  O   LYS A 230    16784  24709  13180    448  -3458  -1639       O  
ATOM   1776  CB  LYS A 230     -50.101  26.263 -25.989  1.00133.80           C  
ANISOU 1776  CB  LYS A 230    15484  23046  12309    772  -3176  -1047       C  
ATOM   1777  CG  LYS A 230     -50.786  27.401 -26.768  1.00138.24           C  
ANISOU 1777  CG  LYS A 230    15918  23843  12765   1025  -3302   -890       C  
ATOM   1778  CD  LYS A 230     -50.768  28.737 -26.014  1.00137.25           C  
ANISOU 1778  CD  LYS A 230    15855  23607  12686   1306  -3209   -546       C  
ATOM   1779  CE  LYS A 230     -51.472  29.855 -26.798  1.00142.58           C  
ANISOU 1779  CE  LYS A 230    16411  24497  13268   1569  -3332   -394       C  
ATOM   1780  NZ  LYS A 230     -51.495  31.117 -26.038  1.00142.99           N1+
ANISOU 1780  NZ  LYS A 230    16569  24405  13357   1843  -3230    -56       N1+
ATOM   1781  N   LYS A 231     -48.638  24.202 -28.307  1.00143.44           N  
ANISOU 1781  N   LYS A 231    17106  24289  13108    625  -3185  -1350       N  
ATOM   1782  CA  LYS A 231     -48.062  24.003 -29.636  1.00151.14           C  
ANISOU 1782  CA  LYS A 231    18255  25353  13819    670  -3217  -1415       C  
ATOM   1783  C   LYS A 231     -47.700  22.512 -29.810  1.00156.90           C  
ANISOU 1783  C   LYS A 231    19092  25995  14527    393  -3208  -1746       C  
ATOM   1784  O   LYS A 231     -48.245  21.663 -29.104  1.00157.51           O  
ANISOU 1784  O   LYS A 231    19074  25986  14785    155  -3211  -1935       O  
ATOM   1785  CB  LYS A 231     -46.871  24.989 -29.788  1.00147.64           C  
ANISOU 1785  CB  LYS A 231    18042  24793  13260    890  -3067  -1155       C  
ATOM   1786  CG  LYS A 231     -46.392  25.315 -31.222  1.00147.89           C  
ANISOU 1786  CG  LYS A 231    18196  24994  13004   1049  -3118  -1092       C  
ATOM   1787  CD  LYS A 231     -47.489  25.901 -32.134  1.00145.81           C  
ANISOU 1787  CD  LYS A 231    17751  24984  12667   1207  -3291   -992       C  
ATOM   1788  CE  LYS A 231     -46.964  26.413 -33.485  1.00144.93           C  
ANISOU 1788  CE  LYS A 231    17785  25026  12258   1388  -3329   -891       C  
ATOM   1789  NZ  LYS A 231     -46.465  25.318 -34.335  1.00145.34           N1+
ANISOU 1789  NZ  LYS A 231    17953  25143  12126   1233  -3370  -1160       N1+
ATOM   1790  N   GLY A 232     -46.811  22.208 -30.768  1.00161.66           N  
ANISOU 1790  N   GLY A 232    19907  26607  14910    418  -3186  -1818       N  
ATOM   1791  CA  GLY A 232     -46.277  20.869 -30.999  1.00166.36           C  
ANISOU 1791  CA  GLY A 232    20652  27087  15469    181  -3161  -2127       C  
ATOM   1792  C   GLY A 232     -45.083  20.597 -30.070  1.00167.74           C  
ANISOU 1792  C   GLY A 232    21000  26958  15775    111  -2969  -2143       C  
ATOM   1793  O   GLY A 232     -44.576  21.490 -29.389  1.00166.38           O  
ANISOU 1793  O   GLY A 232    20761  26669  15788    156  -2887  -1978       O  
ATOM   1794  N   MET A 233     -44.617  19.339 -30.086  1.00170.98           N  
ANISOU 1794  N   MET A 233    21642  27237  16085     13  -2897  -2345       N  
ATOM   1795  CA  MET A 233     -43.520  18.819 -29.263  1.00171.38           C  
ANISOU 1795  CA  MET A 233    21881  27002  16235    -32  -2714  -2386       C  
ATOM   1796  C   MET A 233     -42.112  19.097 -29.842  1.00173.14           C  
ANISOU 1796  C   MET A 233    22317  27181  16286    178  -2569  -2251       C  
ATOM   1797  O   MET A 233     -41.186  18.340 -29.555  1.00174.55           O  
ANISOU 1797  O   MET A 233    22709  27181  16432    143  -2444  -2390       O  
ATOM   1798  CB  MET A 233     -43.764  17.313 -29.004  1.00173.87           C  
ANISOU 1798  CB  MET A 233    22313  27151  16599   -312  -2715  -2737       C  
ATOM   1799  CG  MET A 233     -45.073  17.019 -28.251  1.00174.49           C  
ANISOU 1799  CG  MET A 233    22209  27173  16917   -553  -2773  -2850       C  
ATOM   1800  SD  MET A 233     -45.351  15.268 -27.870  1.00178.10           S  
ANISOU 1800  SD  MET A 233    22786  27476  17407   -920  -2807  -3271       S  
ATOM   1801  CE  MET A 233     -45.760  14.632 -29.519  1.00182.62           C  
ANISOU 1801  CE  MET A 233    23227  28389  17771   -935  -3023  -3376       C  
ATOM   1802  N   ILE A 234     -41.964  20.180 -30.629  1.00167.45           N  
ANISOU 1802  N   ILE A 234    21546  26619  15457    405  -2572  -1977       N  
ATOM   1803  CA  ILE A 234     -40.717  20.608 -31.273  1.00163.56           C  
ANISOU 1803  CA  ILE A 234    21235  26098  14810    594  -2416  -1825       C  
ATOM   1804  C   ILE A 234     -39.624  20.990 -30.249  1.00158.62           C  
ANISOU 1804  C   ILE A 234    20659  25263  14348    652  -2225  -1681       C  
ATOM   1805  O   ILE A 234     -38.493  20.521 -30.379  1.00156.09           O  
ANISOU 1805  O   ILE A 234    20513  24826  13967    703  -2064  -1712       O  
ATOM   1806  CB  ILE A 234     -40.955  21.783 -32.283  1.00164.24           C  
ANISOU 1806  CB  ILE A 234    21271  26401  14731    799  -2468  -1572       C  
ATOM   1807  CG1 ILE A 234     -41.735  21.316 -33.539  1.00166.11           C  
ANISOU 1807  CG1 ILE A 234    21597  26819  14699    798  -2568  -1722       C  
ATOM   1808  CG2 ILE A 234     -39.666  22.498 -32.754  1.00163.72           C  
ANISOU 1808  CG2 ILE A 234    21303  26263  14642    992  -2273  -1283       C  
ATOM   1809  CD1 ILE A 234     -43.219  20.994 -33.313  1.00167.63           C  
ANISOU 1809  CD1 ILE A 234    21669  27129  14895    611  -2778  -1985       C  
ATOM   1810  N   LYS A 235     -39.994  21.791 -29.233  1.00162.50           N  
ANISOU 1810  N   LYS A 235    20988  25709  15044    649  -2239  -1531       N  
ATOM   1811  CA  LYS A 235     -39.123  22.136 -28.104  1.00163.10           C  
ANISOU 1811  CA  LYS A 235    21093  25589  15288    679  -2079  -1416       C  
ATOM   1812  C   LYS A 235     -38.961  20.968 -27.108  1.00176.65           C  
ANISOU 1812  C   LYS A 235    22853  27113  17154    485  -2058  -1668       C  
ATOM   1813  O   LYS A 235     -37.934  20.892 -26.431  1.00178.70           O  
ANISOU 1813  O   LYS A 235    23179  27186  17532    511  -1911  -1620       O  
ATOM   1814  CB  LYS A 235     -39.648  23.432 -27.436  1.00151.47           C  
ANISOU 1814  CB  LYS A 235    19450  24140  13964    767  -2094  -1138       C  
ATOM   1815  CG  LYS A 235     -38.747  24.007 -26.321  1.00139.68           C  
ANISOU 1815  CG  LYS A 235    18019  22532  12521    911  -1905   -881       C  
ATOM   1816  CD  LYS A 235     -39.092  23.527 -24.898  1.00131.32           C  
ANISOU 1816  CD  LYS A 235    16972  21209  11715    812  -1788   -927       C  
ATOM   1817  CE  LYS A 235     -37.874  23.541 -23.963  1.00125.32           C  
ANISOU 1817  CE  LYS A 235    16321  20294  11001    918  -1564   -763       C  
ATOM   1818  NZ  LYS A 235     -38.247  23.174 -22.586  1.00120.69           N1+
ANISOU 1818  NZ  LYS A 235    15793  19413  10651    819  -1441   -879       N1+
ATOM   1819  N   SER A 236     -39.964  20.074 -27.059  1.00186.34           N  
ANISOU 1819  N   SER A 236    24053  28360  18389    286  -2189  -1933       N  
ATOM   1820  CA  SER A 236     -40.047  18.912 -26.175  1.00186.30           C  
ANISOU 1820  CA  SER A 236    24127  28143  18515     78  -2157  -2188       C  
ATOM   1821  C   SER A 236     -39.297  17.675 -26.724  1.00187.55           C  
ANISOU 1821  C   SER A 236    24554  28142  18561     93  -2034  -2371       C  
ATOM   1822  O   SER A 236     -39.733  16.544 -26.503  1.00189.46           O  
ANISOU 1822  O   SER A 236    24918  28248  18820    -95  -2051  -2655       O  
ATOM   1823  CB  SER A 236     -41.536  18.659 -25.869  1.00188.16           C  
ANISOU 1823  CB  SER A 236    24241  28445  18806   -166  -2323  -2405       C  
ATOM   1824  OG  SER A 236     -41.722  17.729 -24.825  1.00  0.00           O  
ATOM   1825  N   SER A 237     -38.149  17.907 -27.385  1.00182.14           N  
ANISOU 1825  N   SER A 237    23974  27463  17768    310  -1896  -2216       N  
ATOM   1826  CA  SER A 237     -37.159  16.890 -27.758  1.00180.18           C  
ANISOU 1826  CA  SER A 237    23968  27076  17415    358  -1766  -2385       C  
ATOM   1827  C   SER A 237     -36.466  16.256 -26.528  1.00172.94           C  
ANISOU 1827  C   SER A 237    23161  25807  16742    296  -1633  -2459       C  
ATOM   1828  O   SER A 237     -35.933  15.152 -26.630  1.00174.85           O  
ANISOU 1828  O   SER A 237    23619  25877  16938    277  -1559  -2681       O  
ATOM   1829  CB  SER A 237     -36.140  17.549 -28.714  1.00183.73           C  
ANISOU 1829  CB  SER A 237    24467  27622  17719    598  -1631  -2179       C  
ATOM   1830  OG  SER A 237     -35.203  16.621 -29.223  1.00  0.00           O  
ATOM   1831  N   ARG A 238     -36.514  16.966 -25.389  1.00163.65           N  
ANISOU 1831  N   ARG A 238    21855  24479  15845    278  -1587  -2258       N  
ATOM   1832  CA  ARG A 238     -36.084  16.530 -24.068  1.00157.15           C  
ANISOU 1832  CA  ARG A 238    21135  23295  15278    210  -1468  -2304       C  
ATOM   1833  C   ARG A 238     -37.291  15.851 -23.383  1.00163.95           C  
ANISOU 1833  C   ARG A 238    21965  24038  16291    -60  -1569  -2469       C  
ATOM   1834  O   ARG A 238     -38.322  16.517 -23.253  1.00163.43           O  
ANISOU 1834  O   ARG A 238    21690  24148  16257   -159  -1702  -2411       O  
ATOM   1835  CB  ARG A 238     -35.643  17.775 -23.257  1.00146.01           C  
ANISOU 1835  CB  ARG A 238    19618  21774  14085    329  -1350  -2011       C  
ATOM   1836  CG  ARG A 238     -34.486  18.579 -23.884  1.00137.88           C  
ANISOU 1836  CG  ARG A 238    18594  20859  12932    564  -1229  -1834       C  
ATOM   1837  CD  ARG A 238     -34.921  19.673 -24.879  1.00134.29           C  
ANISOU 1837  CD  ARG A 238    17979  20704  12342    637  -1304  -1630       C  
ATOM   1838  NE  ARG A 238     -33.775  20.227 -25.608  1.00133.68           N  
ANISOU 1838  NE  ARG A 238    17958  20791  12042    823  -1204  -1542       N  
ATOM   1839  CZ  ARG A 238     -33.841  21.143 -26.589  1.00135.70           C  
ANISOU 1839  CZ  ARG A 238    18163  21329  12067    904  -1265  -1431       C  
ATOM   1840  NH1 ARG A 238     -32.708  21.577 -27.156  1.00137.16           N1+
ANISOU 1840  NH1 ARG A 238    18415  21648  12051   1059  -1147  -1350       N1+
ATOM   1841  NH2 ARG A 238     -35.017  21.628 -27.018  1.00136.83           N1+
ANISOU 1841  NH2 ARG A 238    18186  21631  12173    836  -1442  -1399       N1+
ATOM   1842  N   PRO A 239     -37.169  14.564 -22.968  1.00170.87           N  
ANISOU 1842  N   PRO A 239    23050  24621  17253   -178  -1504  -2677       N  
ATOM   1843  CA  PRO A 239     -38.211  13.853 -22.194  1.00169.65           C  
ANISOU 1843  CA  PRO A 239    22879  24323  17257   -464  -1567  -2825       C  
ATOM   1844  C   PRO A 239     -38.730  14.612 -20.960  1.00162.33           C  
ANISOU 1844  C   PRO A 239    21748  23344  16586   -502  -1557  -2598       C  
ATOM   1845  O   PRO A 239     -37.931  15.167 -20.204  1.00159.53           O  
ANISOU 1845  O   PRO A 239    21396  22845  16371   -349  -1437  -2391       O  
ATOM   1846  CB  PRO A 239     -37.532  12.535 -21.787  1.00171.61           C  
ANISOU 1846  CB  PRO A 239    23442  24198  17566   -514  -1441  -3015       C  
ATOM   1847  CG  PRO A 239     -36.519  12.283 -22.887  1.00173.38           C  
ANISOU 1847  CG  PRO A 239    23835  24465  17578   -284  -1371  -3067       C  
ATOM   1848  CD  PRO A 239     -36.026  13.685 -23.221  1.00171.71           C  
ANISOU 1848  CD  PRO A 239    23424  24512  17304    -52  -1360  -2788       C  
ATOM   1849  N   LEU A 240     -40.063  14.623 -20.799  1.00153.73           N  
ANISOU 1849  N   LEU A 240    20473  22387  15552   -711  -1684  -2652       N  
ATOM   1850  CA  LEU A 240     -40.796  15.354 -19.758  1.00141.73           C  
ANISOU 1850  CA  LEU A 240    18743  20849  14259   -752  -1681  -2457       C  
ATOM   1851  C   LEU A 240     -40.504  14.888 -18.317  1.00130.52           C  
ANISOU 1851  C   LEU A 240    17466  19048  13079   -824  -1533  -2432       C  
ATOM   1852  O   LEU A 240     -40.848  15.615 -17.389  1.00129.73           O  
ANISOU 1852  O   LEU A 240    17224  18895  13173   -843  -1504  -2265       O  
ATOM   1853  CB  LEU A 240     -42.317  15.314 -20.052  1.00143.96           C  
ANISOU 1853  CB  LEU A 240    18790  21364  14543   -966  -1843  -2558       C  
ATOM   1854  CG  LEU A 240     -42.772  16.013 -21.357  1.00144.98           C  
ANISOU 1854  CG  LEU A 240    18753  21911  14422   -903  -2025  -2593       C  
ATOM   1855  CD1 LEU A 240     -42.322  17.485 -21.441  1.00142.89           C  
ANISOU 1855  CD1 LEU A 240    18475  21789  14026   -584  -2002  -2344       C  
ATOM   1856  CD2 LEU A 240     -42.449  15.211 -22.633  1.00147.37           C  
ANISOU 1856  CD2 LEU A 240    19197  22282  14516  -1059  -2107  -2919       C  
ATOM   1857  N   ARG A 241     -39.828  13.737 -18.147  1.00122.62           N  
ANISOU 1857  N   ARG A 241    16755  17777  12057   -846  -1437  -2592       N  
ATOM   1858  CA  ARG A 241     -39.280  13.268 -16.874  1.00114.72           C  
ANISOU 1858  CA  ARG A 241    15923  16414  11252   -834  -1288  -2529       C  
ATOM   1859  C   ARG A 241     -38.186  14.199 -16.312  1.00107.44           C  
ANISOU 1859  C   ARG A 241    14919  15491  10411   -572  -1208  -2247       C  
ATOM   1860  O   ARG A 241     -38.045  14.255 -15.094  1.00105.34           O  
ANISOU 1860  O   ARG A 241    14680  15014  10333   -566  -1120  -2129       O  
ATOM   1861  CB  ARG A 241     -38.750  11.824 -17.017  1.00114.81           C  
ANISOU 1861  CB  ARG A 241    16282  16150  11190   -828  -1200  -2733       C  
ATOM   1862  CG  ARG A 241     -39.844  10.741 -17.099  1.00116.63           C  
ANISOU 1862  CG  ARG A 241    16695  16119  11500  -1128  -1178  -2954       C  
ATOM   1863  CD  ARG A 241     -40.475  10.501 -18.483  1.00120.19           C  
ANISOU 1863  CD  ARG A 241    17117  16754  11797  -1367  -1306  -3220       C  
ATOM   1864  NE  ARG A 241     -39.532   9.862 -19.411  1.00125.01           N  
ANISOU 1864  NE  ARG A 241    17945  17368  12185  -1263  -1306  -3407       N  
ATOM   1865  CZ  ARG A 241     -39.826   9.429 -20.649  1.00130.26           C  
ANISOU 1865  CZ  ARG A 241    18727  18055  12713  -1480  -1374  -3706       C  
ATOM   1866  NH1 ARG A 241     -38.865   8.867 -21.393  1.00133.20           N1+
ANISOU 1866  NH1 ARG A 241    19308  18425  12875  -1359  -1365  -3870       N1+
ATOM   1867  NH2 ARG A 241     -41.064   9.543 -21.152  1.00131.86           N1+
ANISOU 1867  NH2 ARG A 241    18832  18286  12983  -1826  -1447  -3853       N1+
ATOM   1868  N   VAL A 242     -37.465  14.932 -17.181  1.00103.81           N  
ANISOU 1868  N   VAL A 242    14368  15273   9804   -369  -1234  -2140       N  
ATOM   1869  CA  VAL A 242     -36.498  15.963 -16.793  1.00100.06           C  
ANISOU 1869  CA  VAL A 242    13797  14821   9398   -152  -1154  -1879       C  
ATOM   1870  C   VAL A 242     -37.205  17.231 -16.264  1.00 95.88           C  
ANISOU 1870  C   VAL A 242    13022  14389   9018   -205  -1202  -1689       C  
ATOM   1871  O   VAL A 242     -36.741  17.807 -15.281  1.00 95.77           O  
ANISOU 1871  O   VAL A 242    12965  14257   9168   -136  -1121  -1515       O  
ATOM   1872  CB  VAL A 242     -35.574  16.364 -17.985  1.00101.61           C  
ANISOU 1872  CB  VAL A 242    13980  15245   9382     55  -1149  -1825       C  
ATOM   1873  CG1 VAL A 242     -34.583  17.508 -17.673  1.00100.22           C  
ANISOU 1873  CG1 VAL A 242    13695  15100   9283    242  -1058  -1561       C  
ATOM   1874  CG2 VAL A 242     -34.792  15.151 -18.521  1.00102.26           C  
ANISOU 1874  CG2 VAL A 242    14309  15229   9316    127  -1088  -2024       C  
ATOM   1875  N   LEU A 243     -38.324  17.615 -16.907  1.00 94.09           N  
ANISOU 1875  N   LEU A 243    12630  14388   8732   -319  -1336  -1729       N  
ATOM   1876  CA  LEU A 243     -39.152  18.772 -16.547  1.00 89.93           C  
ANISOU 1876  CA  LEU A 243    11863  13981   8324   -327  -1384  -1549       C  
ATOM   1877  C   LEU A 243     -39.890  18.595 -15.203  1.00 87.54           C  
ANISOU 1877  C   LEU A 243    11541  13464   8255   -490  -1336  -1550       C  
ATOM   1878  O   LEU A 243     -40.056  19.579 -14.483  1.00 84.60           O  
ANISOU 1878  O   LEU A 243    11061  13051   8035   -433  -1290  -1362       O  
ATOM   1879  CB  LEU A 243     -40.110  19.081 -17.726  1.00 90.47           C  
ANISOU 1879  CB  LEU A 243    11755  14370   8251   -381  -1551  -1605       C  
ATOM   1880  CG  LEU A 243     -40.975  20.356 -17.582  1.00 87.48           C  
ANISOU 1880  CG  LEU A 243    11162  14204   7871   -234  -1604  -1367       C  
ATOM   1881  CD1 LEU A 243     -40.106  21.617 -17.430  1.00 86.71           C  
ANISOU 1881  CD1 LEU A 243    11135  14111   7700     -3  -1511  -1172       C  
ATOM   1882  CD2 LEU A 243     -41.951  20.491 -18.766  1.00 88.16           C  
ANISOU 1882  CD2 LEU A 243    11090  14626   7783   -257  -1784  -1441       C  
ATOM   1883  N   THR A 244     -40.284  17.351 -14.875  1.00 88.45           N  
ANISOU 1883  N   THR A 244    11775  13434   8398   -703  -1335  -1766       N  
ATOM   1884  CA  THR A 244     -40.892  16.997 -13.591  1.00 87.42           C  
ANISOU 1884  CA  THR A 244    11655  13090   8472   -876  -1271  -1772       C  
ATOM   1885  C   THR A 244     -39.845  16.686 -12.497  1.00 85.79           C  
ANISOU 1885  C   THR A 244    11643  12573   8378   -776  -1125  -1682       C  
ATOM   1886  O   THR A 244     -40.186  16.812 -11.323  1.00 86.30           O  
ANISOU 1886  O   THR A 244    11703  12475   8611   -862  -1060  -1619       O  
ATOM   1887  CB  THR A 244     -41.840  15.776 -13.717  1.00 89.23           C  
ANISOU 1887  CB  THR A 244    11963  13254   8687  -1164  -1305  -2035       C  
ATOM   1888  CG2 THR A 244     -43.009  16.000 -14.690  1.00 90.94           C  
ANISOU 1888  CG2 THR A 244    11949  13815   8791  -1273  -1467  -2141       C  
ATOM   1889  OG1 THR A 244     -41.154  14.587 -14.062  1.00 94.09           O  
ANISOU 1889  OG1 THR A 244    12869  13686   9194  -1156  -1255  -2197       O  
ATOM   1890  N   ALA A 245     -38.603  16.318 -12.866  1.00 84.90           N  
ANISOU 1890  N   ALA A 245    11694  12395   8167   -588  -1073  -1677       N  
ATOM   1891  CA  ALA A 245     -37.523  16.034 -11.915  1.00 84.22           C  
ANISOU 1891  CA  ALA A 245    11788  12039   8171   -474   -948  -1608       C  
ATOM   1892  C   ALA A 245     -36.978  17.286 -11.213  1.00 84.06           C  
ANISOU 1892  C   ALA A 245    11620  12063   8255   -314   -905  -1363       C  
ATOM   1893  O   ALA A 245     -36.657  17.203 -10.029  1.00 85.29           O  
ANISOU 1893  O   ALA A 245    11836  12024   8546   -301   -830  -1286       O  
ATOM   1894  CB  ALA A 245     -36.384  15.274 -12.607  1.00 84.39           C  
ANISOU 1894  CB  ALA A 245    12026  11990   8048   -320   -903  -1711       C  
ATOM   1895  N   VAL A 246     -36.894  18.414 -11.937  1.00 82.22           N  
ANISOU 1895  N   VAL A 246    11210  12078   7951   -195   -952  -1242       N  
ATOM   1896  CA  VAL A 246     -36.378  19.688 -11.426  1.00 79.66           C  
ANISOU 1896  CA  VAL A 246    10765  11783   7720    -59   -901  -1021       C  
ATOM   1897  C   VAL A 246     -37.323  20.418 -10.444  1.00 78.60           C  
ANISOU 1897  C   VAL A 246    10502  11602   7760   -173   -907   -932       C  
ATOM   1898  O   VAL A 246     -36.826  21.204  -9.638  1.00 75.88           O  
ANISOU 1898  O   VAL A 246    10141  11152   7539   -115   -839   -802       O  
ATOM   1899  CB  VAL A 246     -35.997  20.654 -12.580  1.00 78.71           C  
ANISOU 1899  CB  VAL A 246    10518  11917   7473     77   -933   -910       C  
ATOM   1900  CG1 VAL A 246     -34.767  20.141 -13.350  1.00 79.98           C  
ANISOU 1900  CG1 VAL A 246    10803  12105   7478    225   -881   -964       C  
ATOM   1901  CG2 VAL A 246     -37.156  20.968 -13.545  1.00 80.12           C  
ANISOU 1901  CG2 VAL A 246    10576  12312   7556    -10  -1057   -960       C  
ATOM   1902  N   VAL A 247     -38.638  20.121 -10.485  1.00 80.39           N  
ANISOU 1902  N   VAL A 247    10626  11923   7996   -336   -988  -1009       N  
ATOM   1903  CA  VAL A 247     -39.602  20.575  -9.475  1.00 77.52           C  
ANISOU 1903  CA  VAL A 247    10125  11536   7791   -442   -985   -938       C  
ATOM   1904  C   VAL A 247     -39.709  19.582  -8.298  1.00 75.33           C  
ANISOU 1904  C   VAL A 247     9989  11003   7627   -595   -912  -1022       C  
ATOM   1905  O   VAL A 247     -39.878  20.028  -7.163  1.00 75.72           O  
ANISOU 1905  O   VAL A 247     9978  10976   7817   -641   -865   -935       O  
ATOM   1906  CB  VAL A 247     -41.031  20.813 -10.056  1.00 81.61           C  
ANISOU 1906  CB  VAL A 247    10440  12295   8273   -539  -1100   -982       C  
ATOM   1907  CG1 VAL A 247     -41.056  21.949 -11.089  1.00 82.66           C  
ANISOU 1907  CG1 VAL A 247    10463  12677   8266   -368  -1176   -883       C  
ATOM   1908  CG2 VAL A 247     -41.733  19.576 -10.642  1.00 85.43           C  
ANISOU 1908  CG2 VAL A 247    10985  12783   8693   -745  -1153  -1217       C  
ATOM   1909  N   ALA A 248     -39.599  18.269  -8.580  1.00 74.36           N  
ANISOU 1909  N   ALA A 248    10076  10736   7440   -671   -891  -1189       N  
ATOM   1910  CA  ALA A 248     -39.782  17.196  -7.602  1.00 74.09           C  
ANISOU 1910  CA  ALA A 248    10227  10429   7496   -816   -809  -1262       C  
ATOM   1911  C   ALA A 248     -38.590  17.027  -6.654  1.00 73.63           C  
ANISOU 1911  C   ALA A 248    10347  10154   7476   -647   -714  -1167       C  
ATOM   1912  O   ALA A 248     -38.812  16.927  -5.450  1.00 77.21           O  
ANISOU 1912  O   ALA A 248    10868  10430   8038   -699   -644  -1112       O  
ATOM   1913  CB  ALA A 248     -40.090  15.875  -8.322  1.00 76.95           C  
ANISOU 1913  CB  ALA A 248    10763  10706   7771   -986   -823  -1491       C  
ATOM   1914  N   SER A 249     -37.359  17.013  -7.195  1.00 71.63           N  
ANISOU 1914  N   SER A 249    10163   9929   7124   -440   -711  -1148       N  
ATOM   1915  CA  SER A 249     -36.124  16.868  -6.415  1.00 71.36           C  
ANISOU 1915  CA  SER A 249    10264   9733   7117   -257   -634  -1066       C  
ATOM   1916  C   SER A 249     -35.849  18.080  -5.513  1.00 70.37           C  
ANISOU 1916  C   SER A 249     9977   9653   7107   -192   -613   -878       C  
ATOM   1917  O   SER A 249     -35.352  17.897  -4.404  1.00 72.34           O  
ANISOU 1917  O   SER A 249    10325   9734   7428   -149   -555   -820       O  
ATOM   1918  CB  SER A 249     -34.926  16.623  -7.350  1.00 73.62           C  
ANISOU 1918  CB  SER A 249    10606  10096   7271    -47   -632  -1090       C  
ATOM   1919  OG  SER A 249     -35.013  15.345  -7.944  1.00 78.40           O  
ANISOU 1919  OG  SER A 249    11392  10634   7761    -95   -643  -1279       O  
ATOM   1920  N   PHE A 250     -36.216  19.283  -5.989  1.00 67.06           N  
ANISOU 1920  N   PHE A 250     9325   9457   6699   -180   -661   -784       N  
ATOM   1921  CA  PHE A 250     -36.147  20.527  -5.225  1.00 63.48           C  
ANISOU 1921  CA  PHE A 250     8729   9035   6354   -131   -638   -619       C  
ATOM   1922  C   PHE A 250     -37.134  20.540  -4.043  1.00 62.95           C  
ANISOU 1922  C   PHE A 250     8656   8852   6411   -288   -612   -610       C  
ATOM   1923  O   PHE A 250     -36.755  20.963  -2.952  1.00 62.12           O  
ANISOU 1923  O   PHE A 250     8568   8646   6389   -249   -560   -521       O  
ATOM   1924  CB  PHE A 250     -36.337  21.722  -6.183  1.00 62.61           C  
ANISOU 1924  CB  PHE A 250     8409   9161   6220    -85   -687   -523       C  
ATOM   1925  CG  PHE A 250     -36.155  23.084  -5.539  1.00 61.56           C  
ANISOU 1925  CG  PHE A 250     8151   9046   6192    -31   -654   -361       C  
ATOM   1926  CD1 PHE A 250     -34.855  23.564  -5.285  1.00 60.89           C  
ANISOU 1926  CD1 PHE A 250     8061   8973   6101    109   -608   -271       C  
ATOM   1927  CD2 PHE A 250     -37.260  23.796  -5.029  1.00 61.88           C  
ANISOU 1927  CD2 PHE A 250     8074   9101   6336   -126   -664   -310       C  
ATOM   1928  CE1 PHE A 250     -34.679  24.757  -4.601  1.00 60.44           C  
ANISOU 1928  CE1 PHE A 250     7902   8923   6140    134   -575   -140       C  
ATOM   1929  CE2 PHE A 250     -37.061  24.980  -4.331  1.00 61.78           C  
ANISOU 1929  CE2 PHE A 250     7970   9087   6416    -76   -627   -175       C  
ATOM   1930  CZ  PHE A 250     -35.776  25.462  -4.123  1.00 60.73           C  
ANISOU 1930  CZ  PHE A 250     7851   8948   6278     44   -585    -94       C  
ATOM   1931  N   PHE A 251     -38.362  20.036  -4.264  1.00 63.36           N  
ANISOU 1931  N   PHE A 251     8676   8931   6468   -472   -644   -712       N  
ATOM   1932  CA  PHE A 251     -39.374  19.878  -3.223  1.00 61.97           C  
ANISOU 1932  CA  PHE A 251     8469   8672   6404   -638   -604   -711       C  
ATOM   1933  C   PHE A 251     -38.995  18.819  -2.172  1.00 64.31           C  
ANISOU 1933  C   PHE A 251     9017   8695   6724   -693   -520   -755       C  
ATOM   1934  O   PHE A 251     -38.943  19.151  -0.992  1.00 65.04           O  
ANISOU 1934  O   PHE A 251     9137   8678   6896   -697   -458   -672       O  
ATOM   1935  CB  PHE A 251     -40.764  19.638  -3.856  1.00 61.61           C  
ANISOU 1935  CB  PHE A 251     8289   8767   6353   -828   -662   -820       C  
ATOM   1936  CG  PHE A 251     -41.891  19.378  -2.869  1.00 62.62           C  
ANISOU 1936  CG  PHE A 251     8375   8829   6588  -1023   -606   -843       C  
ATOM   1937  CD1 PHE A 251     -42.446  20.446  -2.131  1.00 62.23           C  
ANISOU 1937  CD1 PHE A 251     8133   8877   6636  -1005   -595   -733       C  
ATOM   1938  CD2 PHE A 251     -42.276  18.057  -2.552  1.00 63.45           C  
ANISOU 1938  CD2 PHE A 251     8645   8769   6695  -1230   -553   -978       C  
ATOM   1939  CE1 PHE A 251     -43.399  20.195  -1.153  1.00 63.02           C  
ANISOU 1939  CE1 PHE A 251     8183   8934   6827  -1181   -529   -759       C  
ATOM   1940  CE2 PHE A 251     -43.226  17.827  -1.566  1.00 65.07           C  
ANISOU 1940  CE2 PHE A 251     8808   8922   6993  -1428   -481   -998       C  
ATOM   1941  CZ  PHE A 251     -43.788  18.891  -0.874  1.00 65.87           C  
ANISOU 1941  CZ  PHE A 251     8696   9147   7186  -1399   -469   -889       C  
ATOM   1942  N   ILE A 252     -38.729  17.579  -2.617  1.00 67.15           N  
ANISOU 1942  N   ILE A 252     9584   8931   7002   -729   -513   -886       N  
ATOM   1943  CA  ILE A 252     -38.467  16.413  -1.765  1.00 67.63           C  
ANISOU 1943  CA  ILE A 252     9926   8701   7070   -776   -427   -926       C  
ATOM   1944  C   ILE A 252     -37.204  16.530  -0.885  1.00 64.16           C  
ANISOU 1944  C   ILE A 252     9586   8155   6637   -551   -388   -799       C  
ATOM   1945  O   ILE A 252     -37.212  16.003   0.227  1.00 64.13           O  
ANISOU 1945  O   ILE A 252     9738   7957   6671   -572   -318   -757       O  
ATOM   1946  CB  ILE A 252     -38.427  15.097  -2.609  1.00 72.90           C  
ANISOU 1946  CB  ILE A 252    10815   9246   7638   -834   -428  -1097       C  
ATOM   1947  CG1 ILE A 252     -39.820  14.747  -3.193  1.00 77.28           C  
ANISOU 1947  CG1 ILE A 252    11274   9896   8193  -1111   -462  -1244       C  
ATOM   1948  CG2 ILE A 252     -37.801  13.855  -1.931  1.00 74.63           C  
ANISOU 1948  CG2 ILE A 252    11375   9132   7849   -824   -332  -1118       C  
ATOM   1949  CD1 ILE A 252     -40.885  14.325  -2.167  1.00 79.84           C  
ANISOU 1949  CD1 ILE A 252    11577  10136   8622  -1359   -394  -1248       C  
ATOM   1950  N   CYS A 253     -36.165  17.234  -1.369  1.00 61.91           N  
ANISOU 1950  N   CYS A 253     9204   8011   6307   -338   -431   -738       N  
ATOM   1951  CA  CYS A 253     -34.953  17.508  -0.597  1.00 63.58           C  
ANISOU 1951  CA  CYS A 253     9478   8161   6518   -126   -405   -638       C  
ATOM   1952  C   CYS A 253     -35.201  18.560   0.497  1.00 66.08           C  
ANISOU 1952  C   CYS A 253     9639   8535   6933   -133   -393   -505       C  
ATOM   1953  O   CYS A 253     -34.913  18.286   1.662  1.00 70.36           O  
ANISOU 1953  O   CYS A 253    10286   8957   7491    -54   -357   -443       O  
ATOM   1954  CB  CYS A 253     -33.769  17.935  -1.481  1.00 62.41           C  
ANISOU 1954  CB  CYS A 253     9263   8160   6288     82   -440   -631       C  
ATOM   1955  SG  CYS A 253     -33.101  16.510  -2.384  1.00 63.08           S  
ANISOU 1955  SG  CYS A 253     9596   8130   6240    187   -430   -782       S  
ATOM   1956  N   TRP A 254     -35.748  19.720   0.107  1.00 63.51           N  
ANISOU 1956  N   TRP A 254     9078   8390   6663   -212   -425   -462       N  
ATOM   1957  CA  TRP A 254     -35.843  20.894   0.971  1.00 58.82           C  
ANISOU 1957  CA  TRP A 254     8336   7858   6154   -191   -413   -342       C  
ATOM   1958  C   TRP A 254     -37.037  20.872   1.935  1.00 53.66           C  
ANISOU 1958  C   TRP A 254     7656   7146   5586   -366   -373   -334       C  
ATOM   1959  O   TRP A 254     -36.870  21.246   3.100  1.00 49.73           O  
ANISOU 1959  O   TRP A 254     7143   6611   5143   -343   -337   -254       O  
ATOM   1960  CB  TRP A 254     -35.840  22.164   0.101  1.00 59.38           C  
ANISOU 1960  CB  TRP A 254     8181   8147   6232   -134   -459   -278       C  
ATOM   1961  CG  TRP A 254     -34.509  22.481  -0.515  1.00 63.75           C  
ANISOU 1961  CG  TRP A 254     8722   8776   6723     44   -470   -243       C  
ATOM   1962  CD1 TRP A 254     -33.971  21.936  -1.633  1.00 66.04           C  
ANISOU 1962  CD1 TRP A 254     8998   9174   6920    116   -497   -284       C  
ATOM   1963  CD2 TRP A 254     -33.485  23.361   0.026  1.00 63.42           C  
ANISOU 1963  CD2 TRP A 254     8670   8727   6700    168   -447   -171       C  
ATOM   1964  CE2 TRP A 254     -32.332  23.292  -0.815  1.00 62.73           C  
ANISOU 1964  CE2 TRP A 254     8544   8754   6537    303   -457   -171       C  
ATOM   1965  CE3 TRP A 254     -33.418  24.216   1.151  1.00 61.75           C  
ANISOU 1965  CE3 TRP A 254     8471   8440   6552    172   -422   -114       C  
ATOM   1966  NE1 TRP A 254     -32.696  22.427  -1.825  1.00 65.34           N  
ANISOU 1966  NE1 TRP A 254     8882   9148   6796    273   -482   -237       N  
ATOM   1967  CZ2 TRP A 254     -31.167  24.025  -0.545  1.00 61.92           C  
ANISOU 1967  CZ2 TRP A 254     8393   8705   6430    431   -441   -123       C  
ATOM   1968  CZ3 TRP A 254     -32.271  24.990   1.407  1.00 60.07           C  
ANISOU 1968  CZ3 TRP A 254     8219   8276   6327    303   -421    -69       C  
ATOM   1969  CH2 TRP A 254     -31.148  24.888   0.566  1.00 61.00           C  
ANISOU 1969  CH2 TRP A 254     8277   8520   6380    427   -430    -76       C  
ATOM   1970  N   PHE A 255     -38.218  20.446   1.462  1.00 54.83           N  
ANISOU 1970  N   PHE A 255     7790   7301   5742   -544   -373   -423       N  
ATOM   1971  CA  PHE A 255     -39.466  20.522   2.233  1.00 55.94           C  
ANISOU 1971  CA  PHE A 255     7856   7432   5967   -715   -324   -421       C  
ATOM   1972  C   PHE A 255     -39.502  19.806   3.607  1.00 57.17           C  
ANISOU 1972  C   PHE A 255     8210   7372   6138   -762   -232   -397       C  
ATOM   1973  O   PHE A 255     -40.037  20.410   4.534  1.00 54.87           O  
ANISOU 1973  O   PHE A 255     7845   7092   5913   -793   -187   -331       O  
ATOM   1974  CB  PHE A 255     -40.713  20.237   1.361  1.00 58.01           C  
ANISOU 1974  CB  PHE A 255     8043   7771   6226   -910   -345   -541       C  
ATOM   1975  CG  PHE A 255     -42.048  20.286   2.091  1.00 58.55           C  
ANISOU 1975  CG  PHE A 255     7999   7867   6379  -1091   -289   -553       C  
ATOM   1976  CD1 PHE A 255     -42.597  21.528   2.471  1.00 57.90           C  
ANISOU 1976  CD1 PHE A 255     7685   7946   6368  -1046   -301   -473       C  
ATOM   1977  CD2 PHE A 255     -42.659  19.098   2.548  1.00 62.34           C  
ANISOU 1977  CD2 PHE A 255     8612   8209   6867  -1309   -210   -644       C  
ATOM   1978  CE1 PHE A 255     -43.754  21.573   3.238  1.00 60.89           C  
ANISOU 1978  CE1 PHE A 255     7944   8369   6823  -1195   -241   -491       C  
ATOM   1979  CE2 PHE A 255     -43.817  19.164   3.310  1.00 64.91           C  
ANISOU 1979  CE2 PHE A 255     8813   8582   7267  -1485   -142   -659       C  
ATOM   1980  CZ  PHE A 255     -44.364  20.395   3.651  1.00 65.26           C  
ANISOU 1980  CZ  PHE A 255     8603   8810   7381  -1419   -159   -586       C  
ATOM   1981  N   PRO A 256     -38.892  18.606   3.763  1.00 55.12           N  
ANISOU 1981  N   PRO A 256     8217   6911   5814   -761   -196   -446       N  
ATOM   1982  CA  PRO A 256     -38.769  17.948   5.082  1.00 53.52           C  
ANISOU 1982  CA  PRO A 256     8223   6501   5610   -787   -107   -400       C  
ATOM   1983  C   PRO A 256     -37.976  18.749   6.131  1.00 53.45           C  
ANISOU 1983  C   PRO A 256     8180   6519   5611   -612   -113   -279       C  
ATOM   1984  O   PRO A 256     -38.416  18.822   7.278  1.00 53.51           O  
ANISOU 1984  O   PRO A 256     8190   6488   5653   -678    -50   -228       O  
ATOM   1985  CB  PRO A 256     -38.114  16.593   4.767  1.00 46.88           C  
ANISOU 1985  CB  PRO A 256     7688   5444   4680   -743    -87   -461       C  
ATOM   1986  CG  PRO A 256     -38.521  16.317   3.331  1.00 51.33           C  
ANISOU 1986  CG  PRO A 256     8195   6084   5223   -831   -135   -585       C  
ATOM   1987  CD  PRO A 256     -38.470  17.700   2.697  1.00 52.34           C  
ANISOU 1987  CD  PRO A 256     8014   6493   5382   -749   -225   -550       C  
ATOM   1988  N   PHE A 257     -36.859  19.367   5.716  1.00 54.51           N  
ANISOU 1988  N   PHE A 257     8273   6732   5708   -402   -183   -242       N  
ATOM   1989  CA  PHE A 257     -36.074  20.278   6.558  1.00 48.02           C  
ANISOU 1989  CA  PHE A 257     7394   5959   4892   -256   -197   -148       C  
ATOM   1990  C   PHE A 257     -36.872  21.531   6.927  1.00 46.12           C  
ANISOU 1990  C   PHE A 257     6915   5866   4743   -327   -196   -102       C  
ATOM   1991  O   PHE A 257     -37.019  21.854   8.106  1.00 45.45           O  
ANISOU 1991  O   PHE A 257     6828   5760   4682   -325   -161    -48       O  
ATOM   1992  CB  PHE A 257     -34.698  20.578   5.903  1.00 46.02           C  
ANISOU 1992  CB  PHE A 257     7109   5791   4585    -41   -265   -134       C  
ATOM   1993  CG  PHE A 257     -33.948  21.797   6.426  1.00 44.35           C  
ANISOU 1993  CG  PHE A 257     6768   5691   4395     72   -292    -57       C  
ATOM   1994  CD1 PHE A 257     -33.270  21.742   7.662  1.00 45.20           C  
ANISOU 1994  CD1 PHE A 257     6988   5718   4467    142   -278    -12       C  
ATOM   1995  CD2 PHE A 257     -34.074  23.041   5.773  1.00 41.01           C  
ANISOU 1995  CD2 PHE A 257     6117   5450   4013     97   -330    -32       C  
ATOM   1996  CE1 PHE A 257     -32.700  22.894   8.192  1.00 43.49           C  
ANISOU 1996  CE1 PHE A 257     6644   5616   4265    225   -310     37       C  
ATOM   1997  CE2 PHE A 257     -33.524  24.185   6.332  1.00 42.84           C  
ANISOU 1997  CE2 PHE A 257     6238   5772   4269    168   -346     23       C  
ATOM   1998  CZ  PHE A 257     -32.830  24.110   7.534  1.00 43.86           C  
ANISOU 1998  CZ  PHE A 257     6464   5834   4368    225   -340     47       C  
ATOM   1999  N   GLN A 258     -37.422  22.175   5.894  1.00 49.09           N  
ANISOU 1999  N   GLN A 258     7100   6391   5162   -375   -232   -125       N  
ATOM   2000  CA  GLN A 258     -38.167  23.420   6.007  1.00 48.92           C  
ANISOU 2000  CA  GLN A 258     6868   6494   5224   -418   -228    -80       C  
ATOM   2001  C   GLN A 258     -39.424  23.322   6.882  1.00 51.05           C  
ANISOU 2001  C   GLN A 258     7140   6711   5546   -576   -151    -95       C  
ATOM   2002  O   GLN A 258     -39.701  24.235   7.658  1.00 48.22           O  
ANISOU 2002  O   GLN A 258     6679   6397   5247   -579   -120    -48       O  
ATOM   2003  CB  GLN A 258     -38.473  23.932   4.585  1.00 43.58           C  
ANISOU 2003  CB  GLN A 258     6014   5983   4561   -418   -287    -94       C  
ATOM   2004  CG  GLN A 258     -37.232  24.482   3.854  1.00 45.56           C  
ANISOU 2004  CG  GLN A 258     6226   6319   4764   -265   -342    -59       C  
ATOM   2005  CD  GLN A 258     -36.772  25.834   4.404  1.00 48.07           C  
ANISOU 2005  CD  GLN A 258     6453   6683   5126   -179   -336     30       C  
ATOM   2006  NE2 GLN A 258     -35.905  26.540   3.694  1.00 45.77           N  
ANISOU 2006  NE2 GLN A 258     6139   6457   4794    -64   -364     58       N  
ATOM   2007  OE1 GLN A 258     -37.218  26.278   5.456  1.00 54.72           O  
ANISOU 2007  OE1 GLN A 258     7247   7506   6036   -223   -299     64       O  
ATOM   2008  N   LEU A 259     -40.124  22.189   6.794  1.00 54.61           N  
ANISOU 2008  N   LEU A 259     7710   7064   5973   -718   -108   -165       N  
ATOM   2009  CA  LEU A 259     -41.301  21.883   7.608  1.00 56.21           C  
ANISOU 2009  CA  LEU A 259     7922   7217   6218   -890    -12   -184       C  
ATOM   2010  C   LEU A 259     -40.941  21.688   9.091  1.00 60.25           C  
ANISOU 2010  C   LEU A 259     8611   7583   6697   -852     59   -122       C  
ATOM   2011  O   LEU A 259     -41.596  22.287   9.940  1.00 59.89           O  
ANISOU 2011  O   LEU A 259     8502   7561   6692   -902    123    -92       O  
ATOM   2012  CB  LEU A 259     -42.029  20.659   7.002  1.00 55.52           C  
ANISOU 2012  CB  LEU A 259     7922   7061   6113  -1084     25   -287       C  
ATOM   2013  CG  LEU A 259     -43.303  20.186   7.739  1.00 53.41           C  
ANISOU 2013  CG  LEU A 259     7656   6752   5885  -1303    144   -319       C  
ATOM   2014  CD1 LEU A 259     -44.368  21.296   7.852  1.00 52.53           C  
ANISOU 2014  CD1 LEU A 259     7233   6864   5861  -1361    138   -335       C  
ATOM   2015  CD2 LEU A 259     -43.863  18.903   7.087  1.00 54.56           C  
ANISOU 2015  CD2 LEU A 259     7966   6768   5995  -1507    196   -422       C  
ATOM   2016  N   VAL A 260     -39.892  20.902   9.377  1.00 61.12           N  
ANISOU 2016  N   VAL A 260     8950   7550   6723   -747     45   -104       N  
ATOM   2017  CA  VAL A 260     -39.372  20.700  10.734  1.00 57.72           C  
ANISOU 2017  CA  VAL A 260     8700   6996   6234   -679     92    -38       C  
ATOM   2018  C   VAL A 260     -38.837  22.017  11.341  1.00 57.63           C  
ANISOU 2018  C   VAL A 260     8543   7107   6248   -551     50     22       C  
ATOM   2019  O   VAL A 260     -39.137  22.326  12.496  1.00 62.21           O  
ANISOU 2019  O   VAL A 260     9154   7663   6819   -570    107     58       O  
ATOM   2020  CB  VAL A 260     -38.282  19.582  10.752  1.00 53.43           C  
ANISOU 2020  CB  VAL A 260     8423   6294   5585   -547     67    -30       C  
ATOM   2021  CG1 VAL A 260     -37.406  19.493  12.020  1.00 52.39           C  
ANISOU 2021  CG1 VAL A 260     8460   6073   5372   -430     90     49       C  
ATOM   2022  CG2 VAL A 260     -38.935  18.210  10.504  1.00 54.89           C  
ANISOU 2022  CG2 VAL A 260     8802   6308   5744   -700    134    -95       C  
ATOM   2023  N   ALA A 261     -38.130  22.811  10.528  1.00 54.93           N  
ANISOU 2023  N   ALA A 261     8049   6893   5928   -431    -42     27       N  
ATOM   2024  CA  ALA A 261     -37.650  24.139  10.889  1.00 54.03           C  
ANISOU 2024  CA  ALA A 261     7801   6884   5844   -340    -74     72       C  
ATOM   2025  C   ALA A 261     -38.784  25.126  11.218  1.00 57.22           C  
ANISOU 2025  C   ALA A 261     8041   7359   6340   -442    -22     75       C  
ATOM   2026  O   ALA A 261     -38.689  25.846  12.213  1.00 61.39           O  
ANISOU 2026  O   ALA A 261     8537   7905   6882   -413     -2    101       O  
ATOM   2027  CB  ALA A 261     -36.766  24.681   9.765  1.00 50.18           C  
ANISOU 2027  CB  ALA A 261     7193   6513   5363   -219   -161     77       C  
ATOM   2028  N   LEU A 262     -39.854  25.126  10.411  1.00 56.89           N  
ANISOU 2028  N   LEU A 262     7891   7368   6355   -554     -2     37       N  
ATOM   2029  CA  LEU A 262     -41.053  25.940  10.624  1.00 55.15           C  
ANISOU 2029  CA  LEU A 262     7506   7229   6220   -625     49     36       C  
ATOM   2030  C   LEU A 262     -41.778  25.575  11.935  1.00 55.32           C  
ANISOU 2030  C   LEU A 262     7618   7170   6229   -731    161     27       C  
ATOM   2031  O   LEU A 262     -42.162  26.469  12.689  1.00 57.80           O  
ANISOU 2031  O   LEU A 262     7865   7516   6579   -722    210     43       O  
ATOM   2032  CB  LEU A 262     -41.975  25.828   9.387  1.00 55.60           C  
ANISOU 2032  CB  LEU A 262     7403   7397   6325   -697     24     -7       C  
ATOM   2033  CG  LEU A 262     -43.233  26.727   9.408  1.00 57.22           C  
ANISOU 2033  CG  LEU A 262     7417   7710   6615   -746     72    -15       C  
ATOM   2034  CD1 LEU A 262     -42.871  28.228   9.439  1.00 56.56           C  
ANISOU 2034  CD1 LEU A 262     7255   7659   6574   -615     61     46       C  
ATOM   2035  CD2 LEU A 262     -44.175  26.371   8.237  1.00 60.38           C  
ANISOU 2035  CD2 LEU A 262     7646   8252   7043   -794     22    -61       C  
ATOM   2036  N   LEU A 263     -41.882  24.269  12.219  1.00 55.60           N  
ANISOU 2036  N   LEU A 263     7822   7093   6211   -837    213     -0       N  
ATOM   2037  CA  LEU A 263     -42.431  23.732  13.467  1.00 54.38           C  
ANISOU 2037  CA  LEU A 263     7777   6855   6029   -954    339      0       C  
ATOM   2038  C   LEU A 263     -41.583  24.121  14.692  1.00 56.80           C  
ANISOU 2038  C   LEU A 263     8212   7101   6268   -844    352     58       C  
ATOM   2039  O   LEU A 263     -42.154  24.393  15.745  1.00 56.97           O  
ANISOU 2039  O   LEU A 263     8230   7129   6289   -893    445     64       O  
ATOM   2040  CB  LEU A 263     -42.573  22.201  13.361  1.00 53.27           C  
ANISOU 2040  CB  LEU A 263     7839   6570   5832  -1091    399    -29       C  
ATOM   2041  CG  LEU A 263     -43.727  21.732  12.450  1.00 54.49           C  
ANISOU 2041  CG  LEU A 263     7868   6790   6046  -1268    413   -115       C  
ATOM   2042  CD1 LEU A 263     -43.573  20.242  12.107  1.00 57.84           C  
ANISOU 2042  CD1 LEU A 263     8541   7030   6406  -1409    475   -151       C  
ATOM   2043  CD2 LEU A 263     -45.110  22.030  13.065  1.00 51.14           C  
ANISOU 2043  CD2 LEU A 263     7224   6505   5702  -1399    500   -150       C  
ATOM   2044  N   GLY A 264     -40.255  24.179  14.528  1.00 57.60           N  
ANISOU 2044  N   GLY A 264     8418   7164   6304   -690    260     91       N  
ATOM   2045  CA  GLY A 264     -39.343  24.666  15.558  1.00 57.39           C  
ANISOU 2045  CA  GLY A 264     8483   7119   6204   -579    246    132       C  
ATOM   2046  C   GLY A 264     -39.529  26.174  15.776  1.00 59.46           C  
ANISOU 2046  C   GLY A 264     8558   7497   6535   -543    234    125       C  
ATOM   2047  O   GLY A 264     -39.501  26.624  16.917  1.00 64.48           O  
ANISOU 2047  O   GLY A 264     9250   8125   7124   -523    270    133       O  
ATOM   2048  N   THR A 265     -39.766  26.944  14.706  1.00 57.08           N  
ANISOU 2048  N   THR A 265     8055   7297   6338   -533    188    110       N  
ATOM   2049  CA  THR A 265     -39.914  28.403  14.735  1.00 56.95           C  
ANISOU 2049  CA  THR A 265     7887   7359   6392   -497    187    108       C  
ATOM   2050  C   THR A 265     -41.152  28.887  15.533  1.00 57.90           C  
ANISOU 2050  C   THR A 265     7956   7489   6557   -585    305     85       C  
ATOM   2051  O   THR A 265     -41.068  29.896  16.230  1.00 57.99           O  
ANISOU 2051  O   THR A 265     7954   7505   6571   -554    340     76       O  
ATOM   2052  CB  THR A 265     -39.961  28.990  13.296  1.00 55.64           C  
ANISOU 2052  CB  THR A 265     7548   7281   6311   -455    119    114       C  
ATOM   2053  CG2 THR A 265     -39.969  30.525  13.212  1.00 54.71           C  
ANISOU 2053  CG2 THR A 265     7313   7208   6267   -411    129    120       C  
ATOM   2054  OG1 THR A 265     -38.822  28.563  12.565  1.00 54.52           O  
ANISOU 2054  OG1 THR A 265     7448   7146   6121   -373     26    130       O  
ATOM   2055  N   VAL A 266     -42.262  28.142  15.478  1.00 56.19           N  
ANISOU 2055  N   VAL A 266     7700   7282   6369   -699    370     63       N  
ATOM   2056  CA  VAL A 266     -43.470  28.416  16.265  1.00 56.75           C  
ANISOU 2056  CA  VAL A 266     7696   7389   6478   -784    494     33       C  
ATOM   2057  C   VAL A 266     -43.414  27.822  17.692  1.00 58.63           C  
ANISOU 2057  C   VAL A 266     8127   7537   6613   -844    597     38       C  
ATOM   2058  O   VAL A 266     -44.184  28.267  18.542  1.00 63.37           O  
ANISOU 2058  O   VAL A 266     8686   8168   7225   -891    711     14       O  
ATOM   2059  CB  VAL A 266     -44.753  27.900  15.553  1.00 56.29           C  
ANISOU 2059  CB  VAL A 266     7495   7410   6483   -903    530     -7       C  
ATOM   2060  CG1 VAL A 266     -44.990  28.637  14.223  1.00 54.60           C  
ANISOU 2060  CG1 VAL A 266     7143   7277   6327   -838    408     -3       C  
ATOM   2061  CG2 VAL A 266     -44.810  26.375  15.344  1.00 56.67           C  
ANISOU 2061  CG2 VAL A 266     7705   7366   6463  -1057    597    -21       C  
ATOM   2062  N   TRP A 267     -42.500  26.866  17.938  1.00 58.96           N  
ANISOU 2062  N   TRP A 267     8385   7471   6545   -827    564     73       N  
ATOM   2063  CA  TRP A 267     -42.284  26.212  19.233  1.00 60.50           C  
ANISOU 2063  CA  TRP A 267     8803   7570   6614   -860    651     97       C  
ATOM   2064  C   TRP A 267     -40.959  26.642  19.895  1.00 63.23           C  
ANISOU 2064  C   TRP A 267     9265   7898   6863   -710    569    125       C  
ATOM   2065  O   TRP A 267     -40.416  25.884  20.699  1.00 66.27           O  
ANISOU 2065  O   TRP A 267     9875   8198   7108   -683    584    163       O  
ATOM   2066  CB  TRP A 267     -42.403  24.677  19.066  1.00 60.44           C  
ANISOU 2066  CB  TRP A 267     8989   7437   6537   -955    692    121       C  
ATOM   2067  CG  TRP A 267     -43.735  24.131  18.627  1.00 62.80           C  
ANISOU 2067  CG  TRP A 267     9199   7755   6908  -1154    804     78       C  
ATOM   2068  CD1 TRP A 267     -44.946  24.673  18.898  1.00 62.00           C  
ANISOU 2068  CD1 TRP A 267     8913   7764   6882  -1255    913     32       C  
ATOM   2069  CD2 TRP A 267     -44.016  22.875  17.933  1.00 65.25           C  
ANISOU 2069  CD2 TRP A 267     9588   7982   7219  -1279    819     60       C  
ATOM   2070  CE2 TRP A 267     -45.429  22.747  17.775  1.00 63.94           C  
ANISOU 2070  CE2 TRP A 267     9263   7900   7133  -1477    934     -1       C  
ATOM   2071  CE3 TRP A 267     -43.219  21.824  17.419  1.00 66.16           C  
ANISOU 2071  CE3 TRP A 267     9896   7966   7277  -1241    749     81       C  
ATOM   2072  NE1 TRP A 267     -45.943  23.874  18.379  1.00 62.43           N  
ANISOU 2072  NE1 TRP A 267     8902   7835   6985  -1446    989    -13       N  
ATOM   2073  CZ2 TRP A 267     -46.020  21.646  17.130  1.00 65.71           C  
ANISOU 2073  CZ2 TRP A 267     9509   8079   7378  -1665    977    -50       C  
ATOM   2074  CZ3 TRP A 267     -43.800  20.710  16.780  1.00 68.13           C  
ANISOU 2074  CZ3 TRP A 267    10197   8145   7547  -1414    798     35       C  
ATOM   2075  CH2 TRP A 267     -45.197  20.622  16.629  1.00 67.72           C  
ANISOU 2075  CH2 TRP A 267     9979   8178   7573  -1639    909    -33       C  
ATOM   2076  N   LEU A 268     -40.469  27.857  19.604  1.00 61.57           N  
ANISOU 2076  N   LEU A 268     8906   7770   6717   -614    480    103       N  
ATOM   2077  CA  LEU A 268     -39.266  28.413  20.237  1.00 59.36           C  
ANISOU 2077  CA  LEU A 268     8698   7503   6353   -495    391    105       C  
ATOM   2078  C   LEU A 268     -39.445  28.616  21.749  1.00 60.63           C  
ANISOU 2078  C   LEU A 268     8983   7649   6405   -506    472     94       C  
ATOM   2079  O   LEU A 268     -38.578  28.221  22.525  1.00 62.15           O  
ANISOU 2079  O   LEU A 268     9352   7813   6449   -436    430    118       O  
ATOM   2080  CB  LEU A 268     -38.857  29.744  19.571  1.00 56.10           C  
ANISOU 2080  CB  LEU A 268     8098   7175   6044   -436    310     76       C  
ATOM   2081  CG  LEU A 268     -38.285  29.592  18.151  1.00 54.96           C  
ANISOU 2081  CG  LEU A 268     7878   7063   5942   -374    192     95       C  
ATOM   2082  CD1 LEU A 268     -38.151  30.965  17.476  1.00 52.82           C  
ANISOU 2082  CD1 LEU A 268     7428   6858   5783   -353    156     76       C  
ATOM   2083  CD2 LEU A 268     -36.957  28.807  18.129  1.00 54.31           C  
ANISOU 2083  CD2 LEU A 268     7922   6979   5734   -271     96    110       C  
ATOM   2084  N   LYS A 269     -40.593  29.178  22.149  1.00 62.36           N  
ANISOU 2084  N   LYS A 269     9111   7896   6686   -576    585     54       N  
ATOM   2085  CA  LYS A 269     -40.943  29.383  23.556  1.00 65.71           C  
ANISOU 2085  CA  LYS A 269     9652   8316   7001   -588    677     32       C  
ATOM   2086  C   LYS A 269     -41.205  28.065  24.308  1.00 66.55           C  
ANISOU 2086  C   LYS A 269     9978   8343   6965   -650    772     85       C  
ATOM   2087  O   LYS A 269     -40.953  28.002  25.510  1.00 64.91           O  
ANISOU 2087  O   LYS A 269     9945   8120   6599   -617    798     95       O  
ATOM   2088  CB  LYS A 269     -42.157  30.326  23.654  1.00 69.23           C  
ANISOU 2088  CB  LYS A 269     9946   8810   7548   -635    793    -29       C  
ATOM   2089  CG  LYS A 269     -41.851  31.752  23.161  1.00 69.10           C  
ANISOU 2089  CG  LYS A 269     9773   8836   7647   -562    719    -76       C  
ATOM   2090  CD  LYS A 269     -43.052  32.695  23.310  1.00 70.45           C  
ANISOU 2090  CD  LYS A 269     9837   9034   7896   -573    844   -136       C  
ATOM   2091  CE  LYS A 269     -42.753  34.110  22.797  1.00 72.85           C  
ANISOU 2091  CE  LYS A 269    10049   9336   8295   -496    781   -182       C  
ATOM   2092  NZ  LYS A 269     -43.925  34.990  22.944  1.00 75.54           N1+
ANISOU 2092  NZ  LYS A 269    10315   9683   8703   -473    905   -245       N1+
ATOM   2093  N   GLU A 270     -41.668  27.032  23.585  1.00 69.43           N  
ANISOU 2093  N   GLU A 270    10352   8654   7376   -746    826    119       N  
ATOM   2094  CA  GLU A 270     -41.895  25.685  24.107  1.00 69.93           C  
ANISOU 2094  CA  GLU A 270    10659   8606   7305   -820    922    179       C  
ATOM   2095  C   GLU A 270     -40.574  24.966  24.433  1.00 70.09           C  
ANISOU 2095  C   GLU A 270    10908   8550   7174   -681    804    244       C  
ATOM   2096  O   GLU A 270     -40.475  24.361  25.499  1.00 70.37           O  
ANISOU 2096  O   GLU A 270    11196   8502   7038   -673    866    302       O  
ATOM   2097  CB  GLU A 270     -42.751  24.885  23.104  1.00 72.51           C  
ANISOU 2097  CB  GLU A 270    10937   8886   7726   -976   1001    182       C  
ATOM   2098  CG  GLU A 270     -44.119  25.511  22.763  1.00 76.64           C  
ANISOU 2098  CG  GLU A 270    11213   9518   8390  -1105   1116    115       C  
ATOM   2099  CD  GLU A 270     -45.072  25.508  23.958  1.00 84.79           C  
ANISOU 2099  CD  GLU A 270    12312  10560   9344  -1207   1309    108       C  
ATOM   2100  OE1 GLU A 270     -45.753  24.474  24.136  1.00 89.10           O  
ANISOU 2100  OE1 GLU A 270    13029  11015   9810  -1349   1437    145       O  
ATOM   2101  OE2 GLU A 270     -45.089  26.529  24.679  1.00 86.80           O1-
ANISOU 2101  OE2 GLU A 270    12464  10904   9611  -1148   1341     62       O1-
ATOM   2102  N   MET A 271     -39.582  25.114  23.545  1.00 71.56           N  
ANISOU 2102  N   MET A 271    11008   8771   7411   -561    636    237       N  
ATOM   2103  CA  MET A 271     -38.214  24.640  23.747  1.00 72.90           C  
ANISOU 2103  CA  MET A 271    11355   8903   7441   -398    511    287       C  
ATOM   2104  C   MET A 271     -37.457  25.447  24.824  1.00 72.77           C  
ANISOU 2104  C   MET A 271    11358   8984   7308   -275    429    265       C  
ATOM   2105  O   MET A 271     -36.612  24.875  25.508  1.00 75.64           O  
ANISOU 2105  O   MET A 271    11917   9326   7495   -144    362    314       O  
ATOM   2106  CB  MET A 271     -37.452  24.649  22.403  1.00 71.53           C  
ANISOU 2106  CB  MET A 271    11064   8754   7361   -317    377    278       C  
ATOM   2107  CG  MET A 271     -37.929  23.560  21.423  1.00 73.44           C  
ANISOU 2107  CG  MET A 271    11306   8902   7695   -430    434    286       C  
ATOM   2108  SD  MET A 271     -37.015  23.469  19.857  1.00 72.88           S  
ANISOU 2108  SD  MET A 271    11124   8866   7703   -319    283    271       S  
ATOM   2109  CE  MET A 271     -37.656  24.920  18.988  1.00 70.76           C  
ANISOU 2109  CE  MET A 271    10524   8780   7579   -313    215    209       C  
ATOM   2110  N   LEU A 272     -37.784  26.737  24.983  1.00 69.95           N  
ANISOU 2110  N   LEU A 272    10808   8732   7037   -309    430    188       N  
ATOM   2111  CA  LEU A 272     -37.168  27.650  25.947  1.00 68.71           C  
ANISOU 2111  CA  LEU A 272    10653   8674   6778   -217    344    140       C  
ATOM   2112  C   LEU A 272     -37.612  27.350  27.389  1.00 69.51           C  
ANISOU 2112  C   LEU A 272    10950   8757   6704   -235    446    149       C  
ATOM   2113  O   LEU A 272     -36.773  26.981  28.209  1.00 70.98           O  
ANISOU 2113  O   LEU A 272    11273   8990   6705   -121    361    157       O  
ATOM   2114  CB  LEU A 272     -37.468  29.112  25.529  1.00 67.46           C  
ANISOU 2114  CB  LEU A 272    10252   8605   6777   -256    319     48       C  
ATOM   2115  CG  LEU A 272     -36.866  30.217  26.428  1.00 69.57           C  
ANISOU 2115  CG  LEU A 272    10504   8967   6963   -211    252    -35       C  
ATOM   2116  CD1 LEU A 272     -35.326  30.179  26.437  1.00 69.11           C  
ANISOU 2116  CD1 LEU A 272    10475   8996   6789    -78     72    -33       C  
ATOM   2117  CD2 LEU A 272     -37.408  31.605  26.031  1.00 68.58           C  
ANISOU 2117  CD2 LEU A 272    10174   8874   7011   -274    266   -119       C  
ATOM   2118  N   PHE A 273     -38.908  27.561  27.673  1.00 66.88           N  
ANISOU 2118  N   PHE A 273    10620   8374   6415   -373    627    147       N  
ATOM   2119  CA  PHE A 273     -39.467  27.545  29.025  1.00 62.72           C  
ANISOU 2119  CA  PHE A 273    10258   7845   5730   -408    754    146       C  
ATOM   2120  C   PHE A 273     -39.740  26.145  29.601  1.00 63.53           C  
ANISOU 2120  C   PHE A 273    10640   7828   5671   -435    857    257       C  
ATOM   2121  O   PHE A 273     -39.801  26.026  30.824  1.00 68.06           O  
ANISOU 2121  O   PHE A 273    11404   8400   6057   -430    941    278       O  
ATOM   2122  CB  PHE A 273     -40.749  28.407  29.072  1.00 61.18           C  
ANISOU 2122  CB  PHE A 273     9904   7679   5661   -536    916     74       C  
ATOM   2123  CG  PHE A 273     -40.519  29.901  28.898  1.00 60.67           C  
ANISOU 2123  CG  PHE A 273     9662   7706   5683   -495    852    -38       C  
ATOM   2124  CD1 PHE A 273     -39.848  30.636  29.900  1.00 61.42           C  
ANISOU 2124  CD1 PHE A 273     9845   7857   5635   -451    847   -104       C  
ATOM   2125  CD2 PHE A 273     -40.901  30.557  27.709  1.00 61.14           C  
ANISOU 2125  CD2 PHE A 273     9486   7786   5958   -505    801    -77       C  
ATOM   2126  CE1 PHE A 273     -39.599  31.990  29.718  1.00 61.68           C  
ANISOU 2126  CE1 PHE A 273     9740   7947   5749   -432    799   -219       C  
ATOM   2127  CE2 PHE A 273     -40.647  31.912  27.548  1.00 60.74           C  
ANISOU 2127  CE2 PHE A 273     9308   7785   5986   -476    757   -173       C  
ATOM   2128  CZ  PHE A 273     -40.002  32.626  28.550  1.00 61.58           C  
ANISOU 2128  CZ  PHE A 273     9510   7929   5959   -447    760   -249       C  
ATOM   2129  N   TYR A 274     -39.921  25.132  28.736  1.00 62.35           N  
ANISOU 2129  N   TYR A 274    10541   7569   5579   -467    860    326       N  
ATOM   2130  CA  TYR A 274     -40.345  23.787  29.145  1.00 63.08           C  
ANISOU 2130  CA  TYR A 274    10928   7510   5528   -516    981    433       C  
ATOM   2131  C   TYR A 274     -39.442  22.670  28.595  1.00 65.71           C  
ANISOU 2131  C   TYR A 274    11425   7723   5819   -408    876    516       C  
ATOM   2132  O   TYR A 274     -39.508  21.557  29.117  1.00 67.82           O  
ANISOU 2132  O   TYR A 274    11994   7836   5937   -416    962    616       O  
ATOM   2133  CB  TYR A 274     -41.802  23.548  28.692  1.00 64.03           C  
ANISOU 2133  CB  TYR A 274    10993   7573   5766   -754   1198    425       C  
ATOM   2134  CG  TYR A 274     -42.805  24.599  29.137  1.00 66.09           C  
ANISOU 2134  CG  TYR A 274    11062   7956   6093   -850   1319    336       C  
ATOM   2135  CD1 TYR A 274     -43.180  24.689  30.493  1.00 69.87           C  
ANISOU 2135  CD1 TYR A 274    11696   8444   6406   -892   1472    349       C  
ATOM   2136  CD2 TYR A 274     -43.355  25.496  28.198  1.00 65.78           C  
ANISOU 2136  CD2 TYR A 274    10699   8022   6274   -882   1288    243       C  
ATOM   2137  CE1 TYR A 274     -44.096  25.674  30.909  1.00 70.71           C  
ANISOU 2137  CE1 TYR A 274    11630   8666   6572   -962   1593    258       C  
ATOM   2138  CE2 TYR A 274     -44.271  26.481  28.612  1.00 66.61           C  
ANISOU 2138  CE2 TYR A 274    10641   8229   6440   -939   1402    161       C  
ATOM   2139  CZ  TYR A 274     -44.641  26.572  29.968  1.00 69.36           C  
ANISOU 2139  CZ  TYR A 274    11137   8588   6629   -978   1555    163       C  
ATOM   2140  OH  TYR A 274     -45.527  27.529  30.370  1.00 70.44           O  
ANISOU 2140  OH  TYR A 274    11112   8828   6823  -1016   1677     72       O  
ATOM   2141  N   GLY A 275     -38.646  22.951  27.546  1.00 66.70           N  
ANISOU 2141  N   GLY A 275    11381   7902   6058   -306    706    479       N  
ATOM   2142  CA  GLY A 275     -37.841  21.948  26.843  1.00 67.13           C  
ANISOU 2142  CA  GLY A 275    11585   7841   6082   -199    625    545       C  
ATOM   2143  C   GLY A 275     -38.693  21.014  25.960  1.00 70.09           C  
ANISOU 2143  C   GLY A 275    12028   8051   6555   -376    758    570       C  
ATOM   2144  O   GLY A 275     -38.189  19.976  25.534  1.00 72.69           O  
ANISOU 2144  O   GLY A 275    12599   8213   6806   -317    755    642       O  
ATOM   2145  N   LYS A 276     -39.970  21.357  25.704  1.00 69.97           N  
ANISOU 2145  N   LYS A 276    11805   8078   6703   -588    875    504       N  
ATOM   2146  CA  LYS A 276     -40.918  20.610  24.876  1.00 72.68           C  
ANISOU 2146  CA  LYS A 276    12169   8302   7145   -789   1000    501       C  
ATOM   2147  C   LYS A 276     -40.519  20.591  23.393  1.00 69.62           C  
ANISOU 2147  C   LYS A 276    11627   7925   6901   -751    873    455       C  
ATOM   2148  O   LYS A 276     -39.925  21.552  22.909  1.00 67.25           O  
ANISOU 2148  O   LYS A 276    11163   7742   6645   -590    708    425       O  
ATOM   2149  CB  LYS A 276     -42.317  21.237  25.036  1.00 73.84           C  
ANISOU 2149  CB  LYS A 276    12117   8535   7404  -1015   1164    437       C  
ATOM   2150  CG  LYS A 276     -42.997  20.927  26.379  1.00 77.75           C  
ANISOU 2150  CG  LYS A 276    12765   9022   7755  -1077   1324    474       C  
ATOM   2151  CD  LYS A 276     -44.254  21.781  26.638  1.00 80.23           C  
ANISOU 2151  CD  LYS A 276    12818   9475   8192  -1247   1464    390       C  
ATOM   2152  CE  LYS A 276     -45.380  21.633  25.599  1.00 83.20           C  
ANISOU 2152  CE  LYS A 276    13150   9797   8664  -1506   1627    369       C  
ATOM   2153  NZ  LYS A 276     -45.905  20.259  25.538  1.00 86.90           N1+
ANISOU 2153  NZ  LYS A 276    13944  10102   8972  -1646   1821    450       N1+
ATOM   2154  N   TYR A 277     -40.916  19.509  22.703  1.00 68.88           N  
ANISOU 2154  N   TYR A 277    11591   7708   6871   -918    960    446       N  
ATOM   2155  CA  TYR A 277     -40.698  19.251  21.275  1.00 70.55           C  
ANISOU 2155  CA  TYR A 277    11669   7926   7209   -919    864    390       C  
ATOM   2156  C   TYR A 277     -39.217  18.993  20.932  1.00 70.60           C  
ANISOU 2156  C   TYR A 277    11788   7894   7141   -660    696    425       C  
ATOM   2157  O   TYR A 277     -38.703  19.551  19.963  1.00 70.80           O  
ANISOU 2157  O   TYR A 277    11603   8043   7256   -557    560    378       O  
ATOM   2158  CB  TYR A 277     -41.358  20.328  20.376  1.00 69.78           C  
ANISOU 2158  CB  TYR A 277    11183   8040   7290   -971    816    301       C  
ATOM   2159  CG  TYR A 277     -42.839  20.541  20.635  1.00 69.52           C  
ANISOU 2159  CG  TYR A 277    10998   8078   7340  -1199    973    254       C  
ATOM   2160  CD1 TYR A 277     -43.787  19.615  20.154  1.00 69.38           C  
ANISOU 2160  CD1 TYR A 277    10964   8009   7390  -1426   1078    210       C  
ATOM   2161  CD2 TYR A 277     -43.273  21.670  21.359  1.00 68.24           C  
ANISOU 2161  CD2 TYR A 277    10697   8045   7186  -1186   1018    241       C  
ATOM   2162  CE1 TYR A 277     -45.160  19.820  20.392  1.00 68.80           C  
ANISOU 2162  CE1 TYR A 277    10714   8037   7391  -1630   1222    156       C  
ATOM   2163  CE2 TYR A 277     -44.644  21.872  21.603  1.00 67.54           C  
ANISOU 2163  CE2 TYR A 277    10452   8040   7171  -1368   1168    192       C  
ATOM   2164  CZ  TYR A 277     -45.589  20.949  21.116  1.00 67.74           C  
ANISOU 2164  CZ  TYR A 277    10436   8037   7264  -1587   1268    151       C  
ATOM   2165  OH  TYR A 277     -46.918  21.151  21.348  1.00 68.00           O  
ANISOU 2165  OH  TYR A 277    10279   8188   7370  -1764   1415     93       O  
ATOM   2166  N   LYS A 278     -38.578  18.096  21.708  1.00 69.15           N  
ANISOU 2166  N   LYS A 278    11945   7544   6787   -544    711    514       N  
ATOM   2167  CA  LYS A 278     -37.241  17.546  21.435  1.00 70.28           C  
ANISOU 2167  CA  LYS A 278    12208   7646   6848   -281    561    546       C  
ATOM   2168  C   LYS A 278     -37.177  16.713  20.139  1.00 74.28           C  
ANISOU 2168  C   LYS A 278    12751   8039   7433   -310    545    504       C  
ATOM   2169  O   LYS A 278     -36.089  16.544  19.593  1.00 76.76           O  
ANISOU 2169  O   LYS A 278    13088   8362   7715    -89    414    504       O  
ATOM   2170  CB  LYS A 278     -36.776  16.673  22.619  1.00 71.37           C  
ANISOU 2170  CB  LYS A 278    12719   7630   6767   -122    583    661       C  
ATOM   2171  CG  LYS A 278     -36.621  17.433  23.944  1.00 73.26           C  
ANISOU 2171  CG  LYS A 278    12940   8002   6890    -43    565    697       C  
ATOM   2172  CD  LYS A 278     -36.004  16.553  25.044  1.00 76.36           C  
ANISOU 2172  CD  LYS A 278    13707   8267   7042    164    551    817       C  
ATOM   2173  CE  LYS A 278     -35.704  17.305  26.350  1.00 78.71           C  
ANISOU 2173  CE  LYS A 278    14004   8700   7200    218    544    844       C  
ATOM   2174  NZ  LYS A 278     -36.932  17.776  27.011  1.00 81.72           N1+
ANISOU 2174  NZ  LYS A 278    14373   9058   7617    -61    745    834       N1+
ATOM   2175  N   ILE A 279     -38.340  16.236  19.659  1.00 73.85           N  
ANISOU 2175  N   ILE A 279    12693   7894   7473   -579    674    455       N  
ATOM   2176  CA  ILE A 279     -38.529  15.543  18.386  1.00 68.51           C  
ANISOU 2176  CA  ILE A 279    12032   7128   6871   -637    656    388       C  
ATOM   2177  C   ILE A 279     -38.091  16.371  17.156  1.00 67.54           C  
ANISOU 2177  C   ILE A 279    11569   7225   6867   -547    506    311       C  
ATOM   2178  O   ILE A 279     -37.603  15.778  16.197  1.00 67.43           O  
ANISOU 2178  O   ILE A 279    11580   7169   6873   -480    441    266       O  
ATOM   2179  CB  ILE A 279     -40.015  15.103  18.215  1.00 64.96           C  
ANISOU 2179  CB  ILE A 279    11610   6576   6498   -980    826    333       C  
ATOM   2180  CG1 ILE A 279     -40.230  14.175  16.996  1.00 67.24           C  
ANISOU 2180  CG1 ILE A 279    12013   6712   6821  -1047    820    262       C  
ATOM   2181  CG2 ILE A 279     -41.019  16.281  18.185  1.00 57.91           C  
ANISOU 2181  CG2 ILE A 279    10327   5925   5749  -1152    842    259       C  
ATOM   2182  CD1 ILE A 279     -41.538  13.375  17.043  1.00 70.57           C  
ANISOU 2182  CD1 ILE A 279    12484   7025   7305  -1406    985    193       C  
ATOM   2183  N   ILE A 280     -38.212  17.704  17.242  1.00 65.60           N  
ANISOU 2183  N   ILE A 280    11027   7206   6694   -544    459    296       N  
ATOM   2184  CA  ILE A 280     -37.733  18.632  16.224  1.00 65.53           C  
ANISOU 2184  CA  ILE A 280    10719   7394   6785   -457    330    241       C  
ATOM   2185  C   ILE A 280     -36.197  18.616  16.147  1.00 71.60           C  
ANISOU 2185  C   ILE A 280    11538   8194   7472   -176    194    269       C  
ATOM   2186  O   ILE A 280     -35.668  18.472  15.049  1.00 77.98           O  
ANISOU 2186  O   ILE A 280    12253   9056   8318    -92    110    227       O  
ATOM   2187  CB  ILE A 280     -38.260  20.079  16.474  1.00 63.36           C  
ANISOU 2187  CB  ILE A 280    10154   7318   6601   -519    329    224       C  
ATOM   2188  CG1 ILE A 280     -39.804  20.148  16.378  1.00 61.66           C  
ANISOU 2188  CG1 ILE A 280     9855   7105   6470   -778    463    184       C  
ATOM   2189  CG2 ILE A 280     -37.618  21.177  15.597  1.00 62.44           C  
ANISOU 2189  CG2 ILE A 280     9765   7383   6577   -427    205    184       C  
ATOM   2190  CD1 ILE A 280     -40.390  19.733  15.017  1.00 60.01           C  
ANISOU 2190  CD1 ILE A 280     9560   6892   6348   -919    468    109       C  
ATOM   2191  N   ASP A 281     -35.529  18.670  17.311  1.00 73.07           N  
ANISOU 2191  N   ASP A 281    11868   8363   7534    -22    169    338       N  
ATOM   2192  CA  ASP A 281     -34.068  18.598  17.470  1.00 75.70           C  
ANISOU 2192  CA  ASP A 281    12230   8754   7778    258     35    360       C  
ATOM   2193  C   ASP A 281     -33.499  17.314  16.853  1.00 72.31           C  
ANISOU 2193  C   ASP A 281    12052   8142   7279    376     31    368       C  
ATOM   2194  O   ASP A 281     -32.582  17.371  16.036  1.00 72.43           O  
ANISOU 2194  O   ASP A 281    12002   8234   7284    569    -74    343       O  
ATOM   2195  CB  ASP A 281     -33.573  18.699  18.940  1.00 82.75           C  
ANISOU 2195  CB  ASP A 281    13228   9682   8531    396      4    424       C  
ATOM   2196  CG  ASP A 281     -34.223  19.773  19.815  1.00 87.09           C  
ANISOU 2196  CG  ASP A 281    13566  10388   9136    279     20    403       C  
ATOM   2197  OD1 ASP A 281     -34.784  20.736  19.253  1.00 88.28           O  
ANISOU 2197  OD1 ASP A 281    13542  10574   9425     77     89    357       O  
ATOM   2198  OD2 ASP A 281     -34.087  19.642  21.050  1.00 88.56           O1-
ANISOU 2198  OD2 ASP A 281    13763  10666   9219    399    -40    427       O1-
ATOM   2199  N   ILE A 282     -34.112  16.183  17.215  1.00 70.36           N  
ANISOU 2199  N   ILE A 282    12100   7648   6987    257    155    398       N  
ATOM   2200  CA  ILE A 282     -33.784  14.847  16.706  1.00 70.60           C  
ANISOU 2200  CA  ILE A 282    12423   7456   6946    364    168    403       C  
ATOM   2201  C   ILE A 282     -34.021  14.693  15.185  1.00 67.74           C  
ANISOU 2201  C   ILE A 282    11910   7132   6696    305    137    300       C  
ATOM   2202  O   ILE A 282     -33.292  13.938  14.542  1.00 68.54           O  
ANISOU 2202  O   ILE A 282    12107   7183   6751    502     74    278       O  
ATOM   2203  CB  ILE A 282     -34.535  13.753  17.541  1.00 74.40           C  
ANISOU 2203  CB  ILE A 282    13268   7642   7359    200    333    457       C  
ATOM   2204  CG1 ILE A 282     -33.705  13.305  18.768  1.00 76.90           C  
ANISOU 2204  CG1 ILE A 282    13905   7831   7483    430    329    581       C  
ATOM   2205  CG2 ILE A 282     -35.011  12.490  16.786  1.00 78.44           C  
ANISOU 2205  CG2 ILE A 282    13970   7929   7904     94    400    394       C  
ATOM   2206  CD1 ILE A 282     -33.183  14.435  19.670  1.00 78.06           C  
ANISOU 2206  CD1 ILE A 282    13903   8184   7572    505    274    632       C  
ATOM   2207  N   LEU A 283     -34.995  15.440  14.637  1.00 64.41           N  
ANISOU 2207  N   LEU A 283    11245   6816   6411     51    175    232       N  
ATOM   2208  CA  LEU A 283     -35.304  15.494  13.208  1.00 60.69           C  
ANISOU 2208  CA  LEU A 283    10635   6395   6031    -27    146    132       C  
ATOM   2209  C   LEU A 283     -34.469  16.526  12.426  1.00 60.79           C  
ANISOU 2209  C   LEU A 283    10339   6665   6091    126     16    103       C  
ATOM   2210  O   LEU A 283     -34.634  16.565  11.207  1.00 63.05           O  
ANISOU 2210  O   LEU A 283    10517   7011   6430     97    -17     27       O  
ATOM   2211  CB  LEU A 283     -36.818  15.739  13.006  1.00 58.10           C  
ANISOU 2211  CB  LEU A 283    10174   6087   5815   -356    237     69       C  
ATOM   2212  CG  LEU A 283     -37.692  14.484  13.211  1.00 62.24           C  
ANISOU 2212  CG  LEU A 283    10973   6365   6312   -581    391     70       C  
ATOM   2213  CD1 LEU A 283     -39.187  14.855  13.225  1.00 61.00           C  
ANISOU 2213  CD1 LEU A 283    10615   6290   6274   -900    459    -20       C  
ATOM   2214  CD2 LEU A 283     -37.395  13.380  12.174  1.00 64.99           C  
ANISOU 2214  CD2 LEU A 283    11677   6443   6572   -506    416     53       C  
ATOM   2215  N   VAL A 284     -33.564  17.294  13.058  1.00 57.69           N  
ANISOU 2215  N   VAL A 284     9812   6432   5676    276    -55    157       N  
ATOM   2216  CA  VAL A 284     -32.683  18.226  12.342  1.00 54.84           C  
ANISOU 2216  CA  VAL A 284     9159   6312   5364    389   -160    130       C  
ATOM   2217  C   VAL A 284     -31.708  17.488  11.400  1.00 56.19           C  
ANISOU 2217  C   VAL A 284     9389   6479   5481    588   -220     93       C  
ATOM   2218  O   VAL A 284     -31.800  17.673  10.186  1.00 56.98           O  
ANISOU 2218  O   VAL A 284     9332   6680   5638    561   -247     32       O  
ATOM   2219  CB  VAL A 284     -31.886  19.186  13.280  1.00 53.22           C  
ANISOU 2219  CB  VAL A 284     8834   6258   5129    503   -220    182       C  
ATOM   2220  CG1 VAL A 284     -30.777  20.015  12.590  1.00 52.55           C  
ANISOU 2220  CG1 VAL A 284     8496   6399   5073    638   -320    152       C  
ATOM   2221  CG2 VAL A 284     -32.834  20.155  14.005  1.00 50.90           C  
ANISOU 2221  CG2 VAL A 284     8423   6008   4908    306   -161    195       C  
ATOM   2222  N   ASN A 285     -30.804  16.661  11.948  1.00 57.60           N  
ANISOU 2222  N   ASN A 285     9802   6544   5539    808   -242    130       N  
ATOM   2223  CA  ASN A 285     -29.712  16.042  11.174  1.00 56.97           C  
ANISOU 2223  CA  ASN A 285     9776   6471   5399   1043   -297     91       C  
ATOM   2224  C   ASN A 285     -30.183  15.140  10.012  1.00 61.11           C  
ANISOU 2224  C   ASN A 285    10432   6842   5945    946   -242     12       C  
ATOM   2225  O   ASN A 285     -29.647  15.316   8.914  1.00 59.95           O  
ANISOU 2225  O   ASN A 285    10144   6819   5815   1019   -285    -54       O  
ATOM   2226  CB  ASN A 285     -28.680  15.306  12.070  1.00 59.63           C  
ANISOU 2226  CB  ASN A 285    10358   6707   5590   1322   -330    154       C  
ATOM   2227  CG  ASN A 285     -27.850  16.211  12.981  1.00 62.55           C  
ANISOU 2227  CG  ASN A 285    10531   7316   5919   1484   -429    196       C  
ATOM   2228  ND2 ASN A 285     -27.108  15.618  13.906  1.00 63.02           N  
ANISOU 2228  ND2 ASN A 285    10754   7349   5841   1770   -485    243       N  
ATOM   2229  OD1 ASN A 285     -27.865  17.431  12.859  1.00 64.09           O  
ANISOU 2229  OD1 ASN A 285    10436   7715   6202   1355   -454    182       O  
ATOM   2230  N   PRO A 286     -31.203  14.261  10.207  1.00 63.50           N  
ANISOU 2230  N   PRO A 286    11000   6887   6243    773   -144      5       N  
ATOM   2231  CA  PRO A 286     -31.809  13.505   9.093  1.00 63.30           C  
ANISOU 2231  CA  PRO A 286    11087   6730   6236    661   -100    -97       C  
ATOM   2232  C   PRO A 286     -32.312  14.382   7.935  1.00 64.89           C  
ANISOU 2232  C   PRO A 286    10975   7140   6541    482   -128   -174       C  
ATOM   2233  O   PRO A 286     -31.868  14.190   6.803  1.00 70.14           O  
ANISOU 2233  O   PRO A 286    11605   7852   7194    540   -159   -257       O  
ATOM   2234  CB  PRO A 286     -32.935  12.687   9.753  1.00 52.52           C  
ANISOU 2234  CB  PRO A 286    10023   5073   4859    444     23    -86       C  
ATOM   2235  CG  PRO A 286     -32.479  12.517  11.192  1.00 67.31           C  
ANISOU 2235  CG  PRO A 286    12060   6867   6650    582     35     38       C  
ATOM   2236  CD  PRO A 286     -31.801  13.848  11.482  1.00 64.44           C  
ANISOU 2236  CD  PRO A 286    11354   6810   6321    675    -61     81       C  
ATOM   2237  N   THR A 287     -33.177  15.359   8.231  1.00 62.88           N  
ANISOU 2237  N   THR A 287    10498   7016   6377    285   -117   -147       N  
ATOM   2238  CA  THR A 287     -33.763  16.217   7.207  1.00 60.63           C  
ANISOU 2238  CA  THR A 287     9924   6933   6180    144   -149   -204       C  
ATOM   2239  C   THR A 287     -32.731  17.180   6.575  1.00 61.07           C  
ANISOU 2239  C   THR A 287     9739   7229   6235    330   -238   -189       C  
ATOM   2240  O   THR A 287     -32.779  17.381   5.362  1.00 61.98           O  
ANISOU 2240  O   THR A 287     9693   7480   6374    292   -269   -243       O  
ATOM   2241  CB  THR A 287     -34.958  17.018   7.771  1.00 57.95           C  
ANISOU 2241  CB  THR A 287     9419   6667   5934    -83   -109   -175       C  
ATOM   2242  CG2 THR A 287     -36.099  16.124   8.273  1.00 57.04           C  
ANISOU 2242  CG2 THR A 287     9524   6331   5815   -291     -1   -191       C  
ATOM   2243  OG1 THR A 287     -34.582  17.905   8.810  1.00 58.98           O  
ANISOU 2243  OG1 THR A 287     9434   6900   6074     15   -133    -85       O  
ATOM   2244  N   SER A 288     -31.765  17.677   7.362  1.00 61.51           N  
ANISOU 2244  N   SER A 288     9764   7351   6256    522   -276   -119       N  
ATOM   2245  CA  SER A 288     -30.666  18.512   6.873  1.00 59.79           C  
ANISOU 2245  CA  SER A 288     9318   7364   6035    681   -347   -113       C  
ATOM   2246  C   SER A 288     -29.773  17.750   5.877  1.00 61.59           C  
ANISOU 2246  C   SER A 288     9621   7591   6190    848   -366   -183       C  
ATOM   2247  O   SER A 288     -29.430  18.304   4.837  1.00 60.86           O  
ANISOU 2247  O   SER A 288     9341   7673   6109    864   -392   -216       O  
ATOM   2248  CB  SER A 288     -29.835  19.052   8.052  1.00 59.09           C  
ANISOU 2248  CB  SER A 288     9182   7356   5914    838   -388    -45       C  
ATOM   2249  OG  SER A 288     -30.647  19.825   8.916  1.00 60.99           O  
ANISOU 2249  OG  SER A 288     9311   7640   6224    689   -372      4       O  
ATOM   2250  N   SER A 289     -29.469  16.471   6.160  1.00 62.59           N  
ANISOU 2250  N   SER A 289    10036   7513   6232    982   -346   -202       N  
ATOM   2251  CA  SER A 289     -28.680  15.621   5.266  1.00 62.27           C  
ANISOU 2251  CA  SER A 289    10094   7451   6115   1165   -354   -278       C  
ATOM   2252  C   SER A 289     -29.370  15.385   3.901  1.00 62.18           C  
ANISOU 2252  C   SER A 289    10069   7430   6125    992   -330   -375       C  
ATOM   2253  O   SER A 289     -28.714  15.472   2.864  1.00 61.62           O  
ANISOU 2253  O   SER A 289     9934   7470   6009   1104   -349   -440       O  
ATOM   2254  CB  SER A 289     -28.266  14.334   6.019  1.00 65.83           C  
ANISOU 2254  CB  SER A 289    10905   7638   6471   1340   -326   -275       C  
ATOM   2255  OG  SER A 289     -29.304  13.378   6.165  1.00 65.79           O  
ANISOU 2255  OG  SER A 289    11157   7361   6481   1125   -251   -291       O  
ATOM   2256  N   LEU A 290     -30.695  15.183   3.925  1.00 62.53           N  
ANISOU 2256  N   LEU A 290    10161   7368   6231    719   -290   -392       N  
ATOM   2257  CA  LEU A 290     -31.561  15.074   2.748  1.00 62.90           C  
ANISOU 2257  CA  LEU A 290    10157   7448   6294    539   -287   -492       C  
ATOM   2258  C   LEU A 290     -31.657  16.393   1.949  1.00 64.47           C  
ANISOU 2258  C   LEU A 290    10022   7944   6530    522   -339   -475       C  
ATOM   2259  O   LEU A 290     -31.698  16.347   0.720  1.00 69.51           O  
ANISOU 2259  O   LEU A 290    10607   8682   7123    542   -359   -550       O  
ATOM   2260  CB  LEU A 290     -32.938  14.535   3.210  1.00 60.35           C  
ANISOU 2260  CB  LEU A 290     9915   6984   6032    244   -234   -516       C  
ATOM   2261  CG  LEU A 290     -34.063  14.465   2.152  1.00 61.50           C  
ANISOU 2261  CG  LEU A 290     9970   7199   6196     27   -244   -629       C  
ATOM   2262  CD1 LEU A 290     -33.689  13.630   0.909  1.00 64.27           C  
ANISOU 2262  CD1 LEU A 290    10525   7439   6454     91   -240   -759       C  
ATOM   2263  CD2 LEU A 290     -35.368  13.961   2.785  1.00 61.61           C  
ANISOU 2263  CD2 LEU A 290    10016   7114   6279   -267   -189   -649       C  
ATOM   2264  N   ALA A 291     -31.671  17.539   2.649  1.00 60.32           N  
ANISOU 2264  N   ALA A 291     9290   7552   6078    487   -355   -376       N  
ATOM   2265  CA  ALA A 291     -31.632  18.871   2.043  1.00 60.47           C  
ANISOU 2265  CA  ALA A 291     9023   7822   6129    480   -392   -343       C  
ATOM   2266  C   ALA A 291     -30.285  19.137   1.358  1.00 63.23           C  
ANISOU 2266  C   ALA A 291     9297   8314   6414    706   -413   -339       C  
ATOM   2267  O   ALA A 291     -30.261  19.467   0.174  1.00 65.34           O  
ANISOU 2267  O   ALA A 291     9412   8754   6660    717   -426   -351       O  
ATOM   2268  CB  ALA A 291     -31.967  19.949   3.086  1.00 61.00           C  
ANISOU 2268  CB  ALA A 291     8923   7962   6293    387   -392   -246       C  
ATOM   2269  N   PHE A 292     -29.186  18.904   2.085  1.00 64.15           N  
ANISOU 2269  N   PHE A 292     9512   8373   6491    894   -413   -319       N  
ATOM   2270  CA  PHE A 292     -27.812  19.018   1.589  1.00 62.83           C  
ANISOU 2270  CA  PHE A 292     9257   8359   6255   1121   -429   -332       C  
ATOM   2271  C   PHE A 292     -27.507  18.119   0.374  1.00 65.43           C  
ANISOU 2271  C   PHE A 292     9703   8663   6496   1205   -413   -436       C  
ATOM   2272  O   PHE A 292     -26.732  18.517  -0.498  1.00 67.16           O  
ANISOU 2272  O   PHE A 292     9782   9069   6665   1312   -411   -459       O  
ATOM   2273  CB  PHE A 292     -26.822  18.714   2.734  1.00 62.98           C  
ANISOU 2273  CB  PHE A 292     9360   8332   6237   1327   -447   -298       C  
ATOM   2274  CG  PHE A 292     -26.760  19.696   3.902  1.00 63.45           C  
ANISOU 2274  CG  PHE A 292     9282   8465   6361   1273   -471   -211       C  
ATOM   2275  CD1 PHE A 292     -26.960  21.085   3.727  1.00 62.03           C  
ANISOU 2275  CD1 PHE A 292     8926   8366   6278   1061   -463   -165       C  
ATOM   2276  CD2 PHE A 292     -26.272  19.243   5.146  1.00 62.76           C  
ANISOU 2276  CD2 PHE A 292     9246   8370   6229   1450   -504   -179       C  
ATOM   2277  CE1 PHE A 292     -26.731  21.964   4.777  1.00 59.72           C  
ANISOU 2277  CE1 PHE A 292     8527   8126   6039   1011   -479   -100       C  
ATOM   2278  CE2 PHE A 292     -26.049  20.135   6.186  1.00 62.36           C  
ANISOU 2278  CE2 PHE A 292     9076   8395   6222   1395   -531   -115       C  
ATOM   2279  CZ  PHE A 292     -26.281  21.491   6.002  1.00 60.47           C  
ANISOU 2279  CZ  PHE A 292     8675   8219   6084   1168   -513    -81       C  
ATOM   2280  N   PHE A 293     -28.151  16.947   0.312  1.00 64.81           N  
ANISOU 2280  N   PHE A 293     9885   8349   6390   1144   -392   -507       N  
ATOM   2281  CA  PHE A 293     -28.074  15.991  -0.794  1.00 65.21           C  
ANISOU 2281  CA  PHE A 293    10088   8340   6350   1211   -374   -629       C  
ATOM   2282  C   PHE A 293     -28.589  16.531  -2.147  1.00 66.40           C  
ANISOU 2282  C   PHE A 293    10064   8680   6485   1090   -387   -673       C  
ATOM   2283  O   PHE A 293     -28.214  15.981  -3.179  1.00 70.86           O  
ANISOU 2283  O   PHE A 293    10680   9290   6954   1191   -375   -767       O  
ATOM   2284  CB  PHE A 293     -28.717  14.661  -0.329  1.00 67.12           C  
ANISOU 2284  CB  PHE A 293    10653   8268   6581   1106   -341   -699       C  
ATOM   2285  CG  PHE A 293     -28.865  13.535  -1.339  1.00 69.33           C  
ANISOU 2285  CG  PHE A 293    11132   8445   6768   1149   -318   -846       C  
ATOM   2286  CD1 PHE A 293     -27.756  12.727  -1.668  1.00 70.29           C  
ANISOU 2286  CD1 PHE A 293    11388   8525   6793   1441   -300   -895       C  
ATOM   2287  CD2 PHE A 293     -30.073  13.363  -2.046  1.00 68.71           C  
ANISOU 2287  CD2 PHE A 293    11102   8314   6691    901   -316   -946       C  
ATOM   2288  CE1 PHE A 293     -27.876  11.746  -2.643  1.00 72.30           C  
ANISOU 2288  CE1 PHE A 293    11844   8670   6955   1486   -271  -1043       C  
ATOM   2289  CE2 PHE A 293     -30.174  12.371  -3.013  1.00 70.76           C  
ANISOU 2289  CE2 PHE A 293    11555   8476   6856    925   -297  -1101       C  
ATOM   2290  CZ  PHE A 293     -29.081  11.567  -3.311  1.00 72.69           C  
ANISOU 2290  CZ  PHE A 293    11956   8658   7006   1218   -269  -1149       C  
ATOM   2291  N   ASN A 294     -29.363  17.633  -2.134  1.00 63.79           N  
ANISOU 2291  N   ASN A 294     9539   8465   6235    896   -408   -605       N  
ATOM   2292  CA  ASN A 294     -29.775  18.390  -3.323  1.00 61.88           C  
ANISOU 2292  CA  ASN A 294     9133   8414   5965    804   -429   -624       C  
ATOM   2293  C   ASN A 294     -28.585  18.910  -4.154  1.00 60.26           C  
ANISOU 2293  C   ASN A 294     8763   8437   5697    973   -416   -593       C  
ATOM   2294  O   ASN A 294     -28.654  18.854  -5.380  1.00 60.03           O  
ANISOU 2294  O   ASN A 294     8673   8548   5589    961   -417   -634       O  
ATOM   2295  CB  ASN A 294     -30.682  19.571  -2.899  1.00 62.44           C  
ANISOU 2295  CB  ASN A 294     9035   8554   6136    602   -454   -540       C  
ATOM   2296  CG  ASN A 294     -31.496  20.180  -4.047  1.00 63.84           C  
ANISOU 2296  CG  ASN A 294     9057   8928   6273    529   -483   -543       C  
ATOM   2297  ND2 ASN A 294     -32.451  19.427  -4.593  1.00 65.60           N  
ANISOU 2297  ND2 ASN A 294     9370   9125   6432    430   -509   -658       N  
ATOM   2298  OD1 ASN A 294     -31.272  21.328  -4.424  1.00 63.23           O  
ANISOU 2298  OD1 ASN A 294     8791   9023   6211    557   -482   -444       O  
ATOM   2299  N   SER A 295     -27.516  19.375  -3.481  1.00 62.27           N  
ANISOU 2299  N   SER A 295     8940   8746   5974   1124   -400   -527       N  
ATOM   2300  CA  SER A 295     -26.315  19.931  -4.109  1.00 63.55           C  
ANISOU 2300  CA  SER A 295     8919   9143   6084   1258   -372   -502       C  
ATOM   2301  C   SER A 295     -25.543  18.935  -4.996  1.00 62.72           C  
ANISOU 2301  C   SER A 295     8916   9067   5846   1442   -341   -615       C  
ATOM   2302  O   SER A 295     -25.035  19.346  -6.038  1.00 63.14           O  
ANISOU 2302  O   SER A 295     8820   9336   5834   1524   -304   -612       O  
ATOM   2303  CB  SER A 295     -25.400  20.544  -3.029  1.00 63.88           C  
ANISOU 2303  CB  SER A 295     8836   9255   6183   1360   -370   -426       C  
ATOM   2304  OG  SER A 295     -25.885  21.809  -2.630  1.00 65.38           O  
ANISOU 2304  OG  SER A 295     8892   9466   6482   1193   -385   -324       O  
ATOM   2305  N   CYS A 296     -25.500  17.650  -4.598  1.00 64.58           N  
ANISOU 2305  N   CYS A 296     9414   9086   6039   1508   -345   -717       N  
ATOM   2306  CA  CYS A 296     -24.861  16.579  -5.372  1.00 67.60           C  
ANISOU 2306  CA  CYS A 296     9927   9467   6292   1688   -310   -843       C  
ATOM   2307  C   CYS A 296     -25.768  15.991  -6.477  1.00 66.76           C  
ANISOU 2307  C   CYS A 296     9968   9283   6116   1549   -319   -958       C  
ATOM   2308  O   CYS A 296     -25.242  15.277  -7.329  1.00 69.40           O  
ANISOU 2308  O   CYS A 296    10400   9642   6328   1675   -287  -1075       O  
ATOM   2309  CB  CYS A 296     -24.239  15.501  -4.455  1.00 71.73           C  
ANISOU 2309  CB  CYS A 296    10673   9790   6792   1910   -299   -891       C  
ATOM   2310  SG  CYS A 296     -25.438  14.326  -3.767  1.00 74.62           S  
ANISOU 2310  SG  CYS A 296    11403   9758   7190   1776   -310   -948       S  
ATOM   2311  N   LEU A 297     -27.078  16.307  -6.471  1.00 65.67           N  
ANISOU 2311  N   LEU A 297     9835   9069   6046   1294   -361   -939       N  
ATOM   2312  CA  LEU A 297     -28.028  15.930  -7.527  1.00 67.31           C  
ANISOU 2312  CA  LEU A 297    10130   9260   6184   1138   -386  -1054       C  
ATOM   2313  C   LEU A 297     -28.038  16.924  -8.701  1.00 71.04           C  
ANISOU 2313  C   LEU A 297    10380  10016   6595   1085   -403  -1013       C  
ATOM   2314  O   LEU A 297     -28.383  16.518  -9.810  1.00 73.87           O  
ANISOU 2314  O   LEU A 297    10797  10436   6837   1045   -420  -1124       O  
ATOM   2315  CB  LEU A 297     -29.459  15.828  -6.954  1.00 64.88           C  
ANISOU 2315  CB  LEU A 297     9905   8777   5971    886   -422  -1065       C  
ATOM   2316  CG  LEU A 297     -29.696  14.673  -5.961  1.00 65.64           C  
ANISOU 2316  CG  LEU A 297    10295   8547   6096    870   -394  -1136       C  
ATOM   2317  CD1 LEU A 297     -31.049  14.864  -5.241  1.00 64.68           C  
ANISOU 2317  CD1 LEU A 297    10202   8313   6059    574   -417  -1152       C  
ATOM   2318  CD2 LEU A 297     -29.563  13.288  -6.631  1.00 69.06           C  
ANISOU 2318  CD2 LEU A 297    10987   8847   6404    986   -360  -1305       C  
ATOM   2319  N   ASN A 298     -27.682  18.196  -8.444  1.00 72.92           N  
ANISOU 2319  N   ASN A 298    10385  10421   6902   1083   -399   -858       N  
ATOM   2320  CA  ASN A 298     -27.750  19.306  -9.404  1.00 75.84           C  
ANISOU 2320  CA  ASN A 298    10569  11035   7211   1032   -406   -792       C  
ATOM   2321  C   ASN A 298     -26.914  19.174 -10.703  1.00 81.08           C  
ANISOU 2321  C   ASN A 298    11240  11864   7705   1178   -358   -864       C  
ATOM   2322  O   ASN A 298     -27.396  19.675 -11.721  1.00 82.64           O  
ANISOU 2322  O   ASN A 298    11388  12212   7799   1112   -381   -870       O  
ATOM   2323  CB  ASN A 298     -27.471  20.648  -8.688  1.00 72.47           C  
ANISOU 2323  CB  ASN A 298     9926  10718   6891   1012   -387   -616       C  
ATOM   2324  CG  ASN A 298     -28.539  21.078  -7.673  1.00 71.95           C  
ANISOU 2324  CG  ASN A 298     9830  10534   6973    846   -435   -543       C  
ATOM   2325  ND2 ASN A 298     -28.180  21.997  -6.777  1.00 71.78           N  
ANISOU 2325  ND2 ASN A 298     9689  10523   7061    851   -413   -425       N  
ATOM   2326  OD1 ASN A 298     -29.674  20.607  -7.694  1.00 72.48           O  
ANISOU 2326  OD1 ASN A 298     9972  10516   7051    709   -487   -602       O  
ATOM   2327  N   PRO A 299     -25.765  18.452 -10.719  1.00 82.80           N  
ANISOU 2327  N   PRO A 299    11504  12081   7874   1386   -293   -915       N  
ATOM   2328  CA  PRO A 299     -25.092  18.069 -11.977  1.00 85.49           C  
ANISOU 2328  CA  PRO A 299    11864  12581   8037   1525   -238  -1004       C  
ATOM   2329  C   PRO A 299     -25.946  17.209 -12.923  1.00 86.54           C  
ANISOU 2329  C   PRO A 299    12192  12647   8044   1464   -278  -1170       C  
ATOM   2330  O   PRO A 299     -25.972  17.492 -14.117  1.00 89.24           O  
ANISOU 2330  O   PRO A 299    12497  13175   8235   1468   -266  -1202       O  
ATOM   2331  CB  PRO A 299     -23.824  17.326 -11.519  1.00 88.59           C  
ANISOU 2331  CB  PRO A 299    12299  12936   8423   1772   -172  -1053       C  
ATOM   2332  CG  PRO A 299     -23.537  17.904 -10.148  1.00 86.85           C  
ANISOU 2332  CG  PRO A 299    11951  12682   8366   1756   -184   -920       C  
ATOM   2333  CD  PRO A 299     -24.928  18.109  -9.570  1.00 83.85           C  
ANISOU 2333  CD  PRO A 299    11623  12136   8099   1525   -263   -873       C  
ATOM   2334  N   MET A 300     -26.639  16.196 -12.378  1.00 86.51           N  
ANISOU 2334  N   MET A 300    12401  12381   8087   1395   -321  -1279       N  
ATOM   2335  CA  MET A 300     -27.472  15.267 -13.143  1.00 89.07           C  
ANISOU 2335  CA  MET A 300    12915  12634   8294   1304   -360  -1460       C  
ATOM   2336  C   MET A 300     -28.841  15.854 -13.533  1.00 88.69           C  
ANISOU 2336  C   MET A 300    12758  12697   8243   1063   -451  -1431       C  
ATOM   2337  O   MET A 300     -29.349  15.495 -14.594  1.00 92.11           O  
ANISOU 2337  O   MET A 300    13226  13249   8524   1014   -489  -1538       O  
ATOM   2338  CB  MET A 300     -27.643  13.941 -12.372  1.00 93.59           C  
ANISOU 2338  CB  MET A 300    13768  12873   8919   1285   -359  -1590       C  
ATOM   2339  CG  MET A 300     -26.318  13.250 -11.999  1.00 99.36           C  
ANISOU 2339  CG  MET A 300    14691  13485   9575   1554   -279  -1694       C  
ATOM   2340  SD  MET A 300     -25.593  13.734 -10.405  1.00102.15           S  
ANISOU 2340  SD  MET A 300    14962  13802  10050   1788   -227  -1542       S  
ATOM   2341  CE  MET A 300     -26.624  12.749  -9.284  1.00100.32           C  
ANISOU 2341  CE  MET A 300    14903  13233   9981   1612   -269  -1506       C  
ATOM   2342  N   LEU A 301     -29.406  16.731 -12.686  1.00 86.77           N  
ANISOU 2342  N   LEU A 301    12380  12430   8159    927   -492  -1292       N  
ATOM   2343  CA  LEU A 301     -30.706  17.375 -12.896  1.00 85.50           C  
ANISOU 2343  CA  LEU A 301    12112  12367   8007    719   -584  -1268       C  
ATOM   2344  C   LEU A 301     -30.678  18.437 -14.006  1.00 81.85           C  
ANISOU 2344  C   LEU A 301    11473  12199   7425    759   -600  -1172       C  
ATOM   2345  O   LEU A 301     -31.553  18.415 -14.871  1.00 81.65           O  
ANISOU 2345  O   LEU A 301    11432  12305   7285    667   -678  -1235       O  
ATOM   2346  CB  LEU A 301     -31.189  18.024 -11.578  1.00 84.81           C  
ANISOU 2346  CB  LEU A 301    11927  12179   8118    593   -607  -1143       C  
ATOM   2347  CG  LEU A 301     -31.748  17.045 -10.527  1.00 86.80           C  
ANISOU 2347  CG  LEU A 301    12359  12140   8482    504   -596  -1221       C  
ATOM   2348  CD1 LEU A 301     -31.925  17.756  -9.173  1.00 85.41           C  
ANISOU 2348  CD1 LEU A 301    12084  11887   8480    485   -575  -1061       C  
ATOM   2349  CD2 LEU A 301     -33.063  16.383 -10.986  1.00 89.03           C  
ANISOU 2349  CD2 LEU A 301    12708  12371   8748    271   -666  -1364       C  
ATOM   2350  N   TYR A 302     -29.714  19.371 -13.922  1.00 80.32           N  
ANISOU 2350  N   TYR A 302    11150  12118   7249    889   -525  -1019       N  
ATOM   2351  CA  TYR A 302     -29.718  20.603 -14.715  1.00 81.27           C  
ANISOU 2351  CA  TYR A 302    11112  12488   7280    908   -520   -884       C  
ATOM   2352  C   TYR A 302     -28.703  20.588 -15.866  1.00 83.00           C  
ANISOU 2352  C   TYR A 302    11359  12876   7300   1062   -443   -929       C  
ATOM   2353  O   TYR A 302     -29.008  21.165 -16.908  1.00 83.83           O  
ANISOU 2353  O   TYR A 302    11452  13164   7234   1052   -473   -934       O  
ATOM   2354  CB  TYR A 302     -29.488  21.817 -13.783  1.00 79.35           C  
ANISOU 2354  CB  TYR A 302    10699  12261   7190    907   -474   -676       C  
ATOM   2355  CG  TYR A 302     -30.579  22.006 -12.740  1.00 78.27           C  
ANISOU 2355  CG  TYR A 302    10502  12020   7218    756   -548   -606       C  
ATOM   2356  CD1 TYR A 302     -30.415  21.499 -11.434  1.00 78.10           C  
ANISOU 2356  CD1 TYR A 302    10543  11781   7352    706   -553   -647       C  
ATOM   2357  CD2 TYR A 302     -31.785  22.651 -13.083  1.00 78.48           C  
ANISOU 2357  CD2 TYR A 302    10414  12168   7236    680   -607   -495       C  
ATOM   2358  CE1 TYR A 302     -31.468  21.582 -10.502  1.00 78.90           C  
ANISOU 2358  CE1 TYR A 302    10585  11800   7596    569   -606   -588       C  
ATOM   2359  CE2 TYR A 302     -32.833  22.747 -12.148  1.00 77.76           C  
ANISOU 2359  CE2 TYR A 302    10256  11996   7294    563   -666   -439       C  
ATOM   2360  CZ  TYR A 302     -32.684  22.189 -10.863  1.00 78.92           C  
ANISOU 2360  CZ  TYR A 302    10455  11937   7594    499   -660   -491       C  
ATOM   2361  OH  TYR A 302     -33.715  22.218  -9.969  1.00 79.76           O  
ANISOU 2361  OH  TYR A 302    10490  11975   7840    382   -704   -441       O  
ATOM   2362  N   VAL A 303     -27.527  19.966 -15.669  1.00 82.01           N  
ANISOU 2362  N   VAL A 303    11268  12710   7182   1216   -343   -963       N  
ATOM   2363  CA  VAL A 303     -26.380  20.139 -16.564  1.00 83.37           C  
ANISOU 2363  CA  VAL A 303    11427  13070   7181   1373   -243   -987       C  
ATOM   2364  C   VAL A 303     -26.218  18.934 -17.509  1.00 86.67           C  
ANISOU 2364  C   VAL A 303    12046  13459   7425   1441   -254  -1212       C  
ATOM   2365  O   VAL A 303     -26.438  19.080 -18.710  1.00 90.32           O  
ANISOU 2365  O   VAL A 303    12536  14089   7692   1432   -270  -1261       O  
ATOM   2366  CB  VAL A 303     -25.056  20.360 -15.774  1.00 83.07           C  
ANISOU 2366  CB  VAL A 303    11293  13045   7224   1520   -128   -928       C  
ATOM   2367  CG1 VAL A 303     -23.880  20.743 -16.695  1.00 82.32           C  
ANISOU 2367  CG1 VAL A 303    11120  13199   6959   1651     -5   -913       C  
ATOM   2368  CG2 VAL A 303     -25.244  21.403 -14.659  1.00 81.46           C  
ANISOU 2368  CG2 VAL A 303    10925  12808   7217   1425   -134   -743       C  
ATOM   2369  N   PHE A 304     -25.860  17.769 -16.945  1.00 88.57           N  
ANISOU 2369  N   PHE A 304    12448  13481   7724   1513   -243  -1352       N  
ATOM   2370  CA  PHE A 304     -25.594  16.517 -17.658  1.00 91.18           C  
ANISOU 2370  CA  PHE A 304    13000  13748   7898   1608   -227  -1578       C  
ATOM   2371  C   PHE A 304     -26.860  15.767 -18.115  1.00 90.22           C  
ANISOU 2371  C   PHE A 304    13034  13521   7723   1420   -343  -1729       C  
ATOM   2372  O   PHE A 304     -26.727  14.738 -18.778  1.00 90.71           O  
ANISOU 2372  O   PHE A 304    13320  13464   7682   1460   -336  -1942       O  
ATOM   2373  CB  PHE A 304     -24.658  15.630 -16.808  1.00 93.33           C  
ANISOU 2373  CB  PHE A 304    13406  13807   8248   1786   -161  -1660       C  
ATOM   2374  CG  PHE A 304     -23.283  16.232 -16.547  1.00 95.49           C  
ANISOU 2374  CG  PHE A 304    13520  14235   8525   2003    -46  -1567       C  
ATOM   2375  CD1 PHE A 304     -22.449  16.597 -17.625  1.00 97.05           C  
ANISOU 2375  CD1 PHE A 304    13602  14717   8557   2097     41  -1551       C  
ATOM   2376  CD2 PHE A 304     -22.814  16.412 -15.227  1.00 95.45           C  
ANISOU 2376  CD2 PHE A 304    13471  14116   8681   2105    -23  -1499       C  
ATOM   2377  CE1 PHE A 304     -21.201  17.157 -17.383  1.00 98.85           C  
ANISOU 2377  CE1 PHE A 304    13656  15113   8790   2273    157  -1476       C  
ATOM   2378  CE2 PHE A 304     -21.554  16.957 -15.007  1.00 97.65           C  
ANISOU 2378  CE2 PHE A 304    13569  14574   8960   2294     75  -1430       C  
ATOM   2379  CZ  PHE A 304     -20.757  17.335 -16.080  1.00 99.47           C  
ANISOU 2379  CZ  PHE A 304    13666  15090   9036   2369    169  -1422       C  
ATOM   2380  N   ALA A 305     -28.053  16.320 -17.822  1.00 90.97           N  
ANISOU 2380  N   ALA A 305    13016  13663   7887   1216   -444  -1636       N  
ATOM   2381  CA  ALA A 305     -29.315  15.983 -18.485  1.00 97.80           C  
ANISOU 2381  CA  ALA A 305    13965  14527   8665   1033   -562  -1781       C  
ATOM   2382  C   ALA A 305     -29.316  16.378 -19.976  1.00106.51           C  
ANISOU 2382  C   ALA A 305    15034  15917   9518   1061   -590  -1818       C  
ATOM   2383  O   ALA A 305     -29.919  15.668 -20.783  1.00106.67           O  
ANISOU 2383  O   ALA A 305    15135  15975   9418    934   -691  -1978       O  
ATOM   2384  CB  ALA A 305     -30.476  16.677 -17.753  1.00 94.40           C  
ANISOU 2384  CB  ALA A 305    13404  14064   8400    823   -663  -1674       C  
ATOM   2385  N   GLY A 306     -28.599  17.466 -20.314  1.00114.24           N  
ANISOU 2385  N   GLY A 306    15896  17103  10408   1216   -500  -1678       N  
ATOM   2386  CA  GLY A 306     -28.356  17.912 -21.683  1.00122.57           C  
ANISOU 2386  CA  GLY A 306    16933  18434  11204   1262   -505  -1688       C  
ATOM   2387  C   GLY A 306     -27.315  16.998 -22.341  1.00128.90           C  
ANISOU 2387  C   GLY A 306    17882  19277  11819   1444   -393  -1849       C  
ATOM   2388  O   GLY A 306     -26.324  16.614 -21.716  1.00132.41           O  
ANISOU 2388  O   GLY A 306    18392  19575  12345   1580   -290  -1898       O  
ATOM   2389  N   GLN A 307     -27.558  16.674 -23.621  1.00127.21           N  
ANISOU 2389  N   GLN A 307    17716  19280  11337   1461   -419  -1932       N  
ATOM   2390  CA  GLN A 307     -26.741  15.799 -24.465  1.00134.65           C  
ANISOU 2390  CA  GLN A 307    18817  20273  12069   1627   -319  -2119       C  
ATOM   2391  C   GLN A 307     -25.322  16.348 -24.690  1.00136.57           C  
ANISOU 2391  C   GLN A 307    18945  20677  12270   1828   -137  -1977       C  
ATOM   2392  O   GLN A 307     -24.362  15.585 -24.602  1.00137.76           O  
ANISOU 2392  O   GLN A 307    19181  20766  12395   2007    -15  -2093       O  
ATOM   2393  CB  GLN A 307     -27.436  15.574 -25.831  1.00140.10           C  
ANISOU 2393  CB  GLN A 307    19600  21164  12469   1573   -409  -2260       C  
ATOM   2394  CG  GLN A 307     -28.784  14.813 -25.798  1.00144.49           C  
ANISOU 2394  CG  GLN A 307    20256  21603  13041   1357   -591  -2443       C  
ATOM   2395  CD  GLN A 307     -30.014  15.643 -25.402  1.00145.35           C  
ANISOU 2395  CD  GLN A 307    20174  21788  13263   1181   -733  -2267       C  
ATOM   2396  NE2 GLN A 307     -31.140  14.967 -25.171  1.00147.55           N  
ANISOU 2396  NE2 GLN A 307    20494  22039  13531    984   -897  -2425       N  
ATOM   2397  OE1 GLN A 307     -29.966  16.868 -25.315  1.00143.08           O  
ANISOU 2397  OE1 GLN A 307    19703  21588  13073   1220   -695  -2002       O  
ATOM   2398  N   ASP A 308     -25.245  17.663 -24.951  1.00137.21           N  
ANISOU 2398  N   ASP A 308    18833  20960  12341   1801   -109  -1730       N  
ATOM   2399  CA  ASP A 308     -24.042  18.446 -25.240  1.00137.59           C  
ANISOU 2399  CA  ASP A 308    18762  21196  12319   1951     76  -1602       C  
ATOM   2400  C   ASP A 308     -23.004  18.429 -24.105  1.00136.38           C  
ANISOU 2400  C   ASP A 308    18523  20902  12393   2052    182  -1567       C  
ATOM   2401  O   ASP A 308     -21.818  18.275 -24.389  1.00137.58           O  
ANISOU 2401  O   ASP A 308    18643  21157  12473   2229    338  -1605       O  
ATOM   2402  CB  ASP A 308     -24.340  19.907 -25.680  1.00137.94           C  
ANISOU 2402  CB  ASP A 308    18645  21440  12325   1868     85  -1333       C  
ATOM   2403  CG  ASP A 308     -25.346  20.726 -24.846  1.00137.94           C  
ANISOU 2403  CG  ASP A 308    18537  21297  12576   1709    -29  -1169       C  
ATOM   2404  OD1 ASP A 308     -26.114  20.136 -24.053  1.00138.07           O  
ANISOU 2404  OD1 ASP A 308    18628  21142  12692   1606   -180  -1280       O  
ATOM   2405  OD2 ASP A 308     -25.357  21.957 -25.055  1.00137.75           O1-
ANISOU 2405  OD2 ASP A 308    18359  21332  12648   1680     41   -936       O1-
ATOM   2406  N   PHE A 309     -23.462  18.562 -22.849  1.00127.80           N  
ANISOU 2406  N   PHE A 309    17391  19599  11570   1949     98  -1498       N  
ATOM   2407  CA  PHE A 309     -22.615  18.497 -21.654  1.00120.28           C  
ANISOU 2407  CA  PHE A 309    16349  18532  10821   2047    179  -1453       C  
ATOM   2408  C   PHE A 309     -22.084  17.081 -21.385  1.00115.75           C  
ANISOU 2408  C   PHE A 309    15957  17781  10241   2216    207  -1681       C  
ATOM   2409  O   PHE A 309     -20.929  16.936 -20.987  1.00114.88           O  
ANISOU 2409  O   PHE A 309    15784  17698  10167   2405    323  -1692       O  
ATOM   2410  CB  PHE A 309     -23.393  19.001 -20.423  1.00119.95           C  
ANISOU 2410  CB  PHE A 309    16220  18315  11041   1890     82  -1313       C  
ATOM   2411  CG  PHE A 309     -23.786  20.464 -20.471  1.00122.14           C  
ANISOU 2411  CG  PHE A 309    16333  18730  11346   1747     62  -1084       C  
ATOM   2412  CD1 PHE A 309     -22.880  21.461 -20.054  1.00123.81           C  
ANISOU 2412  CD1 PHE A 309    16352  19073  11616   1767    182   -902       C  
ATOM   2413  CD2 PHE A 309     -24.996  20.848 -21.084  1.00123.05           C  
ANISOU 2413  CD2 PHE A 309    16485  18841  11427   1593    -75  -1055       C  
ATOM   2414  CE1 PHE A 309     -23.217  22.800 -20.189  1.00124.05           C  
ANISOU 2414  CE1 PHE A 309    16269  19191  11672   1637    176   -689       C  
ATOM   2415  CE2 PHE A 309     -25.308  22.192 -21.224  1.00123.23           C  
ANISOU 2415  CE2 PHE A 309    16377  18973  11470   1494    -92   -838       C  
ATOM   2416  CZ  PHE A 309     -24.427  23.163 -20.770  1.00123.47           C  
ANISOU 2416  CZ  PHE A 309    16255  19099  11561   1517     38   -652       C  
ATOM   2417  N   ARG A 310     -22.947  16.072 -21.595  1.00112.57           N  
ANISOU 2417  N   ARG A 310    15784  17198   9789   2152    103  -1867       N  
ATOM   2418  CA  ARG A 310     -22.671  14.666 -21.306  1.00112.70           C  
ANISOU 2418  CA  ARG A 310    16019  16973   9827   2295    125  -2073       C  
ATOM   2419  C   ARG A 310     -21.654  14.039 -22.276  1.00115.78           C  
ANISOU 2419  C   ARG A 310    16487  17499  10002   2540    260  -2225       C  
ATOM   2420  O   ARG A 310     -20.792  13.286 -21.824  1.00116.66           O  
ANISOU 2420  O   ARG A 310    16673  17499  10152   2762    341  -2313       O  
ATOM   2421  CB  ARG A 310     -24.008  13.897 -21.269  1.00113.09           C  
ANISOU 2421  CB  ARG A 310    16303  16780   9885   2119    -10  -2239       C  
ATOM   2422  CG  ARG A 310     -23.888  12.463 -20.723  1.00114.23           C  
ANISOU 2422  CG  ARG A 310    16716  16602  10086   2233     13  -2429       C  
ATOM   2423  CD  ARG A 310     -25.236  11.763 -20.497  1.00113.67           C  
ANISOU 2423  CD  ARG A 310    16823  16245  10122   1992   -112  -2521       C  
ATOM   2424  NE  ARG A 310     -26.045  11.665 -21.720  1.00115.74           N  
ANISOU 2424  NE  ARG A 310    17177  16583  10216   1805   -203  -2673       N  
ATOM   2425  CZ  ARG A 310     -27.060  12.468 -22.081  1.00115.73           C  
ANISOU 2425  CZ  ARG A 310    17032  16711  10230   1565   -325  -2590       C  
ATOM   2426  NH1 ARG A 310     -27.468  13.487 -21.312  1.00114.17           N1+
ANISOU 2426  NH1 ARG A 310    16610  16556  10212   1483   -358  -2354       N1+
ATOM   2427  NH2 ARG A 310     -27.689  12.236 -23.239  1.00117.20           N1+
ANISOU 2427  NH2 ARG A 310    17298  16991  10244   1417   -418  -2751       N1+
ATOM   2428  N   GLU A 311     -21.746  14.377 -23.575  1.00115.91           N  
ANISOU 2428  N   GLU A 311    16493  17765   9781   2522    286  -2255       N  
ATOM   2429  CA  GLU A 311     -20.805  13.928 -24.604  1.00116.85           C  
ANISOU 2429  CA  GLU A 311    16688  18035   9677   2752    426  -2406       C  
ATOM   2430  C   GLU A 311     -19.455  14.665 -24.520  1.00115.51           C  
ANISOU 2430  C   GLU A 311    16260  18139   9490   2906    595  -2252       C  
ATOM   2431  O   GLU A 311     -18.431  14.039 -24.783  1.00118.74           O  
ANISOU 2431  O   GLU A 311    16688  18630   9797   3153    734  -2370       O  
ATOM   2432  CB  GLU A 311     -21.470  14.028 -25.996  1.00117.39           C  
ANISOU 2432  CB  GLU A 311    16883  18255   9463   2671    385  -2530       C  
ATOM   2433  CG  GLU A 311     -21.634  15.457 -26.558  1.00116.25           C  
ANISOU 2433  CG  GLU A 311    16564  18361   9245   2494    332  -2323       C  
ATOM   2434  CD  GLU A 311     -22.469  15.496 -27.838  1.00118.26           C  
ANISOU 2434  CD  GLU A 311    16951  18681   9299   2358    231  -2433       C  
ATOM   2435  OE1 GLU A 311     -21.936  16.002 -28.849  1.00120.23           O  
ANISOU 2435  OE1 GLU A 311    17112  19173   9398   2337    278  -2318       O  
ATOM   2436  OE2 GLU A 311     -23.629  15.034 -27.782  1.00118.78           O1-
ANISOU 2436  OE2 GLU A 311    17213  18547   9372   2257    105  -2631       O1-
ATOM   2437  N   ARG A 312     -19.465  15.951 -24.114  1.00111.76           N  
ANISOU 2437  N   ARG A 312    15543  17810   9109   2762    594  -2001       N  
ATOM   2438  CA  ARG A 312     -18.258  16.757 -23.909  1.00112.99           C  
ANISOU 2438  CA  ARG A 312    15441  18197   9293   2866    758  -1856       C  
ATOM   2439  C   ARG A 312     -17.411  16.259 -22.724  1.00116.02           C  
ANISOU 2439  C   ARG A 312    15755  18450   9875   3039    795  -1885       C  
ATOM   2440  O   ARG A 312     -16.187  16.286 -22.825  1.00116.56           O  
ANISOU 2440  O   ARG A 312    15666  18710   9913   3227    947  -1889       O  
ATOM   2441  CB  ARG A 312     -18.640  18.247 -23.760  1.00112.28           C  
ANISOU 2441  CB  ARG A 312    15144  18229   9290   2650    742  -1585       C  
ATOM   2442  CG  ARG A 312     -17.453  19.230 -23.801  1.00114.04           C  
ANISOU 2442  CG  ARG A 312    15094  18693   9542   2699    919  -1432       C  
ATOM   2443  CD  ARG A 312     -16.946  19.473 -25.232  1.00119.15           C  
ANISOU 2443  CD  ARG A 312    15704  19648   9922   2705   1066  -1387       C  
ATOM   2444  NE  ARG A 312     -15.696  20.244 -25.262  1.00122.39           N  
ANISOU 2444  NE  ARG A 312    15863  20298  10340   2775   1271  -1300       N  
ATOM   2445  CZ  ARG A 312     -15.164  20.833 -26.348  1.00125.83           C  
ANISOU 2445  CZ  ARG A 312    16205  21013  10591   2735   1436  -1194       C  
ATOM   2446  NH1 ARG A 312     -14.003  21.490 -26.237  1.00127.28           N1+
ANISOU 2446  NH1 ARG A 312    16142  21395  10824   2766   1623  -1126       N1+
ATOM   2447  NH2 ARG A 312     -15.770  20.771 -27.542  1.00127.26           N1+
ANISOU 2447  NH2 ARG A 312    16530  21218  10607   2624   1395  -1138       N1+
ATOM   2448  N   LEU A 313     -18.080  15.774 -21.661  1.00118.07           N  
ANISOU 2448  N   LEU A 313    16130  18402  10329   2983    659  -1907       N  
ATOM   2449  CA  LEU A 313     -17.485  15.122 -20.492  1.00119.14           C  
ANISOU 2449  CA  LEU A 313    16242  18394  10633   3166    675  -1936       C  
ATOM   2450  C   LEU A 313     -16.753  13.813 -20.847  1.00125.22           C  
ANISOU 2450  C   LEU A 313    17198  19104  11274   3466    753  -2168       C  
ATOM   2451  O   LEU A 313     -15.653  13.586 -20.345  1.00126.78           O  
ANISOU 2451  O   LEU A 313    17283  19381  11508   3716    847  -2187       O  
ATOM   2452  CB  LEU A 313     -18.603  14.908 -19.440  1.00115.82           C  
ANISOU 2452  CB  LEU A 313    15934  17648  10425   3019    518  -1896       C  
ATOM   2453  CG  LEU A 313     -18.220  14.145 -18.149  1.00114.97           C  
ANISOU 2453  CG  LEU A 313    15905  17314  10464   3212    505  -1950       C  
ATOM   2454  CD1 LEU A 313     -17.082  14.826 -17.373  1.00113.97           C  
ANISOU 2454  CD1 LEU A 313    15480  17330  10493   3256    538  -1778       C  
ATOM   2455  CD2 LEU A 313     -19.451  13.931 -17.246  1.00113.26           C  
ANISOU 2455  CD2 LEU A 313    15941  16728  10364   3067    366  -1993       C  
ATOM   2456  N   ILE A 314     -17.366  12.990 -21.716  1.00129.81           N  
ANISOU 2456  N   ILE A 314    18067  19553  11703   3451    714  -2354       N  
ATOM   2457  CA  ILE A 314     -16.808  11.723 -22.198  1.00135.21           C  
ANISOU 2457  CA  ILE A 314    18985  20120  12269   3732    785  -2592       C  
ATOM   2458  C   ILE A 314     -15.583  11.932 -23.111  1.00140.19           C  
ANISOU 2458  C   ILE A 314    19445  21060  12762   3936    958  -2613       C  
ATOM   2459  O   ILE A 314     -14.602  11.203 -22.967  1.00142.07           O  
ANISOU 2459  O   ILE A 314    19671  21268  13042   4209   1039  -2684       O  
ATOM   2460  CB  ILE A 314     -17.890  10.870 -22.936  1.00136.80           C  
ANISOU 2460  CB  ILE A 314    19535  20100  12345   3614    698  -2794       C  
ATOM   2461  CG1 ILE A 314     -18.976  10.397 -21.940  1.00134.53           C  
ANISOU 2461  CG1 ILE A 314    19394  19467  12254   3387    536  -2764       C  
ATOM   2462  CG2 ILE A 314     -17.352   9.656 -23.731  1.00140.68           C  
ANISOU 2462  CG2 ILE A 314    20249  20423  12780   3838    775  -3001       C  
ATOM   2463  CD1 ILE A 314     -20.279   9.931 -22.609  1.00135.66           C  
ANISOU 2463  CD1 ILE A 314    19855  19396  12293   3222    446  -2970       C  
ATOM   2464  N   HIS A 315     -15.654  12.931 -24.008  1.00141.94           N  
ANISOU 2464  N   HIS A 315    19517  21560  12852   3786   1011  -2525       N  
ATOM   2465  CA  HIS A 315     -14.592  13.267 -24.959  1.00147.66           C  
ANISOU 2465  CA  HIS A 315    20071  22560  13474   3920   1181  -2521       C  
ATOM   2466  C   HIS A 315     -13.387  13.980 -24.318  1.00149.29           C  
ANISOU 2466  C   HIS A 315    19933  22999  13792   4038   1290  -2380       C  
ATOM   2467  O   HIS A 315     -12.279  13.835 -24.831  1.00153.20           O  
ANISOU 2467  O   HIS A 315    20287  23676  14248   4218   1431  -2415       O  
ATOM   2468  CB  HIS A 315     -15.168  14.111 -26.117  1.00149.34           C  
ANISOU 2468  CB  HIS A 315    20248  22988  13506   3714   1208  -2451       C  
ATOM   2469  CG  HIS A 315     -16.236  13.456 -26.965  1.00152.99           C  
ANISOU 2469  CG  HIS A 315    21013  23295  13823   3633   1126  -2624       C  
ATOM   2470  CD2 HIS A 315     -17.108  13.991 -27.890  1.00154.24           C  
ANISOU 2470  CD2 HIS A 315    21231  23579  13794   3475   1113  -2623       C
[truncated: 11,607 more chars]
