# Supplementary material for: Structural basis of ligand binding modes at the human formyl peptide receptor 2
Source: Nat Commun. 2020 Mar 5;11:1208. doi: 10.1038/s41467-020-15009-1 (PMC7058083; doi:10.1038/s41467-020-15009-1)
Supplement: Supplementary file 6 — Supplementary Data 3 [file 41467_2020_15009_MOESM6_ESM.txt]

ATOM      1  N   THR A   3     -28.726  29.519  29.425  1.00 75.39           N1+
ANISOU    1  N   THR A   3    11263  10585   6798    640   -574   -144       N1+
ATOM      2  CA  THR A   3     -27.475  28.877  28.888  1.00 75.90           C  
ANISOU    2  CA  THR A   3    11321  10776   6740    857   -720    -91       C  
ATOM      3  C   THR A   3     -27.875  27.657  28.019  1.00 75.91           C  
ANISOU    3  C   THR A   3    11533  10589   6721    978   -642     70       C  
ATOM      4  O   THR A   3     -27.235  27.450  26.991  1.00 74.23           O  
ANISOU    4  O   THR A   3    11265  10386   6555   1091   -700    115       O  
ATOM      5  CB  THR A   3     -26.434  28.449  29.962  1.00 77.44           C  
ANISOU    5  CB  THR A   3    11570  11188   6665   1004   -861   -134       C  
ATOM      6  CG2 THR A   3     -25.858  29.646  30.734  1.00 76.98           C  
ANISOU    6  CG2 THR A   3    11279  11336   6633    870   -958   -319       C  
ATOM      7  OG1 THR A   3     -26.986  27.556  30.918  1.00 78.83           O  
ANISOU    7  OG1 THR A   3    12016  11259   6677   1022   -762    -73       O  
ATOM      8  N   ASN A   4     -28.882  26.862  28.435  1.00 76.47           N  
ANISOU    8  N   ASN A   4    11851  10481   6721    947   -498    153       N  
ATOM      9  CA  ASN A   4     -29.289  25.597  27.802  1.00 77.68           C  
ANISOU    9  CA  ASN A   4    12222  10418   6874   1007   -394    295       C  
ATOM     10  C   ASN A   4     -29.844  25.742  26.371  1.00 74.64           C  
ANISOU   10  C   ASN A   4    11710   9902   6747    867   -316    292       C  
ATOM     11  O   ASN A   4     -29.778  24.771  25.620  1.00 74.54           O  
ANISOU   11  O   ASN A   4    11821   9745   6756    928   -273    379       O  
ATOM     12  CB  ASN A   4     -30.314  24.868  28.706  1.00 79.91           C  
ANISOU   12  CB  ASN A   4    12775  10543   7044    946   -227    370       C  
ATOM     13  CG  ASN A   4     -29.749  24.457  30.072  1.00 85.70           C  
ANISOU   13  CG  ASN A   4    13723  11367   7473   1141   -295    424       C  
ATOM     14  ND2 ASN A   4     -29.673  23.152  30.336  1.00 87.24           N  
ANISOU   14  ND2 ASN A   4    13785  11812   7552   1291   -496    355       N  
ATOM     15  OD1 ASN A   4     -29.398  25.309  30.887  1.00 87.75           O  
ANISOU   15  OD1 ASN A   4    14264  11483   7593   1154   -166    529       O  
ATOM     16  N   SER A   5     -30.364  26.931  26.059  1.00 70.74           N  
ANISOU   16  N   SER A   5    10985   9453   6438    687   -297    192       N  
ATOM     17  CA  SER A   5     -30.868  27.364  24.764  1.00 65.20           C  
ANISOU   17  CA  SER A   5    10147   8656   5970    556   -233    185       C  
ATOM     18  C   SER A   5     -29.761  27.508  23.705  1.00 64.67           C  
ANISOU   18  C   SER A   5     9888   8705   5979    631   -360    155       C  
ATOM     19  O   SER A   5     -30.015  27.261  22.528  1.00 66.49           O  
ANISOU   19  O   SER A   5    10111   8847   6307    634   -334    197       O  
ATOM     20  CB  SER A   5     -31.610  28.691  25.022  1.00  0.00           C  
ATOM     21  OG  SER A   5     -30.847  29.551  25.869  1.00  0.00           O  
ATOM     22  N   SER A   6     -28.548  27.860  24.145  1.00 63.07           N  
ANISOU   22  N   SER A   6     9527   8710   5728    680   -493     74       N  
ATOM     23  CA  SER A   6     -27.368  27.964  23.298  1.00 66.34           C  
ANISOU   23  CA  SER A   6     9740   9264   6201    747   -604     41       C  
ATOM     24  C   SER A   6     -26.583  26.638  23.241  1.00 67.41           C  
ANISOU   24  C   SER A   6     9979   9435   6199    993   -685    111       C  
ATOM     25  O   SER A   6     -25.547  26.612  22.587  1.00 66.94           O  
ANISOU   25  O   SER A   6     9793   9441   6201   1062   -736    107       O  
ATOM     26  CB  SER A   6     -26.482  29.120  23.811  1.00 73.70           C  
ANISOU   26  CB  SER A   6    10462  10418   7122    696   -711    -81       C  
ATOM     27  OG  SER A   6     -27.120  30.372  23.604  1.00 78.95           O  
ANISOU   27  OG  SER A   6    11073  11023   7899    489   -629   -149       O  
ATOM     28  N   LEU A   7     -27.040  25.565  23.903  1.00 71.40           N  
ANISOU   28  N   LEU A   7    10721   9896   6510   1139   -688    181       N  
ATOM     29  CA  LEU A   7     -26.352  24.274  23.921  1.00 73.94           C  
ANISOU   29  CA  LEU A   7    11188  10220   6687   1406   -754    264       C  
ATOM     30  C   LEU A   7     -27.131  23.290  23.023  1.00 75.59           C  
ANISOU   30  C   LEU A   7    11589  10159   6972   1395   -626    355       C  
ATOM     31  O   LEU A   7     -28.276  22.986  23.364  1.00 72.26           O  
ANISOU   31  O   LEU A   7    11384   9531   6543   1294   -491    416       O  
ATOM     32  CB  LEU A   7     -26.309  23.762  25.381  1.00  0.00           C  
ATOM     33  CG  LEU A   7     -25.375  24.571  26.312  1.00  0.00           C  
ATOM     34  CD1 LEU A   7     -25.591  24.192  27.794  1.00  0.00           C  
ATOM     35  CD2 LEU A   7     -23.891  24.472  25.892  1.00  0.00           C  
ATOM     36  N   PRO A   8     -26.545  22.808  21.899  1.00 78.50           N  
ANISOU   36  N   PRO A   8    11885  10529   7413   1483   -657    356       N  
ATOM     37  CA  PRO A   8     -27.190  21.760  21.091  1.00 82.05           C  
ANISOU   37  CA  PRO A   8    12530  10720   7928   1463   -540    422       C  
ATOM     38  C   PRO A   8     -27.289  20.440  21.872  1.00 89.09           C  
ANISOU   38  C   PRO A   8    13776  11443   8633   1660   -506    536       C  
ATOM     39  O   PRO A   8     -26.300  20.008  22.465  1.00 92.79           O  
ANISOU   39  O   PRO A   8    14303  12032   8920   1919   -616    570       O  
ATOM     40  CB  PRO A   8     -26.298  21.639  19.845  1.00 81.07           C  
ANISOU   40  CB  PRO A   8    12225  10687   7891   1545   -603    379       C  
ATOM     41  CG  PRO A   8     -24.926  22.101  20.300  1.00 80.85           C  
ANISOU   41  CG  PRO A   8    12003  10953   7764   1722   -763    332       C  
ATOM     42  CD  PRO A   8     -25.253  23.187  21.321  1.00 80.56           C  
ANISOU   42  CD  PRO A   8    11883  11035   7692   1598   -792    287       C  
ATOM     43  N   THR A   9     -28.492  19.862  21.897  1.00 94.45           N  
ANISOU   43  N   THR A   9    14691  11842   9352   1535   -349    594       N  
ATOM     44  CA  THR A   9     -28.781  18.596  22.580  1.00102.53           C  
ANISOU   44  CA  THR A   9    16099  12651  10208   1677   -277    714       C  
ATOM     45  C   THR A   9     -27.912  17.417  22.085  1.00106.44           C  
ANISOU   45  C   THR A   9    16723  13068  10651   1933   -322    750       C  
ATOM     46  O   THR A   9     -27.917  17.097  20.896  1.00105.91           O  
ANISOU   46  O   THR A   9    16609  12909  10723   1859   -281    706       O  
ATOM     47  CB  THR A   9     -30.296  18.236  22.525  1.00  0.00           C  
ATOM     48  CG2 THR A   9     -30.919  18.152  21.119  1.00  0.00           C  
ATOM     49  OG1 THR A   9     -30.558  16.999  23.166  1.00  0.00           O  
ATOM     50  N   ASN A  10     -27.170  16.812  23.029  1.00104.46           N  
ANISOU   50  N   ASN A  10    16637  12862  10189   2250   -408    828       N  
ATOM     51  CA  ASN A  10     -26.264  15.692  22.786  1.00103.95           C  
ANISOU   51  CA  ASN A  10    16709  12739  10047   2559   -458    869       C  
ATOM     52  C   ASN A  10     -27.042  14.371  22.910  1.00102.64           C  
ANISOU   52  C   ASN A  10    16984  12174   9841   2555   -289    972       C  
ATOM     53  O   ASN A  10     -26.901  13.652  23.900  1.00106.21           O  
ANISOU   53  O   ASN A  10    17762  12487  10104   2705   -250   1097       O  
ATOM     54  CB  ASN A  10     -25.054  15.793  23.751  1.00108.45           C  
ANISOU   54  CB  ASN A  10    17260  13546  10398   2921   -628    911       C  
ATOM     55  CG  ASN A  10     -23.814  15.050  23.236  1.00113.42           C  
ANISOU   55  CG  ASN A  10    18001  14149  10943   3287   -689    948       C  
ATOM     56  ND2 ASN A  10     -22.710  15.773  23.037  1.00114.76           N  
ANISOU   56  ND2 ASN A  10    17832  14631  11140   3435   -837    856       N  
ATOM     57  OD1 ASN A  10     -23.850  13.841  23.017  1.00116.40           O  
ANISOU   57  OD1 ASN A  10    18772  14227  11227   3436   -596   1057       O  
ATOM     58  N   ILE A  11     -27.862  14.087  21.885  1.00 99.14           N  
ANISOU   58  N   ILE A  11    16565  11542   9564   2378   -186    919       N  
ATOM     59  CA  ILE A  11     -28.667  12.870  21.776  1.00100.69           C  
ANISOU   59  CA  ILE A  11    17172  11344   9741   2320    -12    992       C  
ATOM     60  C   ILE A  11     -27.820  11.602  21.510  1.00105.11           C  
ANISOU   60  C   ILE A  11    18033  11747  10157   2693    -34   1067       C  
ATOM     61  O   ILE A  11     -28.283  10.505  21.819  1.00107.56           O  
ANISOU   61  O   ILE A  11    18735  11696  10435   2670    116   1131       O  
ATOM     62  CB  ILE A  11     -29.763  13.029  20.682  1.00  0.00           C  
ATOM     63  CG1 ILE A  11     -30.871  11.955  20.768  1.00  0.00           C  
ATOM     64  CG2 ILE A  11     -29.201  13.104  19.246  1.00  0.00           C  
ATOM     65  CD1 ILE A  11     -31.631  11.943  22.104  1.00  0.00           C  
ATOM     66  N   SER A  12     -26.579  11.776  21.018  1.00107.74           N  
ANISOU   66  N   SER A  12    18193  12340  10401   3034   -209   1055       N  
ATOM     67  CA  SER A  12     -25.576  10.722  20.833  1.00111.23           C  
ANISOU   67  CA  SER A  12    18926  12664  10673   3454   -242   1143       C  
ATOM     68  C   SER A  12     -25.196  10.006  22.148  1.00116.35           C  
ANISOU   68  C   SER A  12    19878  13252  11077   3679   -251   1306       C  
ATOM     69  O   SER A  12     -24.898   8.813  22.112  1.00122.24           O  
ANISOU   69  O   SER A  12    20988  13794  11666   4005   -230   1417       O  
ATOM     70  CB  SER A  12     -24.323  11.339  20.179  1.00  0.00           C  
ATOM     71  OG  SER A  12     -24.624  11.878  18.907  1.00  0.00           O  
ATOM     72  N   GLY A  13     -25.251  10.738  23.276  1.00115.59           N  
ANISOU   72  N   GLY A  13    19659  13325  10936   3523   -279   1323       N  
ATOM     73  CA  GLY A  13     -25.071  10.220  24.633  1.00119.98           C  
ANISOU   73  CA  GLY A  13    20502  13844  11243   3708   -284   1475       C  
ATOM     74  C   GLY A  13     -26.370  10.328  25.454  1.00118.77           C  
ANISOU   74  C   GLY A  13    20612  13427  11090   3380    -82   1547       C  
ATOM     75  O   GLY A  13     -26.319  10.141  26.669  1.00121.53           O  
ANISOU   75  O   GLY A  13    21228  13664  11286   3482    -24   1654       O  
ATOM     76  N   GLY A  14     -27.515  10.653  24.822  1.00113.17           N  
ANISOU   76  N   GLY A  14    19743  12649  10607   2955     36   1446       N  
ATOM     77  CA  GLY A  14     -28.797  10.890  25.483  1.00112.75           C  
ANISOU   77  CA  GLY A  14    19900  12373  10564   2630    240   1500       C  
ATOM     78  C   GLY A  14     -29.460   9.567  25.888  1.00113.95           C  
ANISOU   78  C   GLY A  14    20574  12073  10649   2646    435   1624       C  
ATOM     79  O   GLY A  14     -29.407   8.584  25.148  1.00116.15           O  
ANISOU   79  O   GLY A  14    20974  12162  10996   2730    460   1599       O  
ATOM     80  N   THR A  15     -30.123   9.576  27.059  1.00113.26           N  
ANISOU   80  N   THR A  15    20809  11806  10420   2556    587   1754       N  
ATOM     81  CA  THR A  15     -30.772   8.412  27.664  1.00113.30           C  
ANISOU   81  CA  THR A  15    21231  11404  10415   2516    790   1820       C  
ATOM     82  C   THR A  15     -32.007   7.793  26.943  1.00111.87           C  
ANISOU   82  C   THR A  15    21161  10936  10410   2099    998   1775       C  
ATOM     83  O   THR A  15     -32.138   6.571  27.034  1.00114.31           O  
ANISOU   83  O   THR A  15    21762  10910  10761   2066   1131   1775       O  
ATOM     84  CB  THR A  15     -31.053   8.625  29.183  1.00  0.00           C  
ATOM     85  CG2 THR A  15     -32.071   9.729  29.507  1.00  0.00           C  
ATOM     86  OG1 THR A  15     -31.525   7.448  29.811  1.00  0.00           O  
ATOM     87  N   PRO A  16     -32.835   8.544  26.164  1.00108.92           N  
ANISOU   87  N   PRO A  16    20438  10744  10205   1747   1018   1661       N  
ATOM     88  CA  PRO A  16     -33.916   7.901  25.386  1.00108.81           C  
ANISOU   88  CA  PRO A  16    20388  10549  10407   1317   1196   1558       C  
ATOM     89  C   PRO A  16     -33.458   7.303  24.037  1.00104.56           C  
ANISOU   89  C   PRO A  16    19757   9940  10031   1323   1141   1432       C  
ATOM     90  O   PRO A  16     -34.241   6.586  23.415  1.00102.43           O  
ANISOU   90  O   PRO A  16    19549   9464   9907   1003   1291   1352       O  
ATOM     91  CB  PRO A  16     -34.935   9.033  25.193  1.00  0.00           C  
ATOM     92  CG  PRO A  16     -34.081  10.283  25.095  1.00  0.00           C  
ATOM     93  CD  PRO A  16     -32.941  10.008  26.070  1.00  0.00           C  
ATOM     94  N   ALA A  17     -32.219   7.612  23.616  1.00104.99           N  
ANISOU   94  N   ALA A  17    19655  10177  10057   1669    934   1403       N  
ATOM     95  CA  ALA A  17     -31.649   7.236  22.324  1.00106.59           C  
ANISOU   95  CA  ALA A  17    19772  10340  10388   1718    877   1285       C  
ATOM     96  C   ALA A  17     -30.607   6.108  22.403  1.00111.51           C  
ANISOU   96  C   ALA A  17    20713  10808  10849   2164    818   1374       C  
ATOM     97  O   ALA A  17     -29.985   5.806  21.385  1.00110.77           O  
ANISOU   97  O   ALA A  17    20439  10860  10788   2397    675   1298       O  
ATOM     98  CB  ALA A  17     -31.060   8.496  21.681  1.00  0.00           C  
ATOM     99  N   VAL A  18     -30.451   5.483  23.584  1.00117.30           N  
ANISOU   99  N   VAL A  18    21929  11242  11396   2301    939   1543       N  
ATOM    100  CA  VAL A  18     -29.565   4.337  23.822  1.00119.64           C  
ANISOU  100  CA  VAL A  18    22529  11392  11538   2741    897   1623       C  
ATOM    101  C   VAL A  18     -29.979   3.049  23.073  1.00120.04           C  
ANISOU  101  C   VAL A  18    22890  11053  11664   2676   1044   1558       C  
ATOM    102  O   VAL A  18     -29.139   2.164  22.905  1.00122.32           O  
ANISOU  102  O   VAL A  18    23283  11301  11891   3028    981   1544       O  
ATOM    103  CB  VAL A  18     -29.466   4.003  25.337  1.00  0.00           C  
ATOM    104  CG1 VAL A  18     -28.850   5.169  26.127  1.00  0.00           C  
ATOM    105  CG2 VAL A  18     -30.788   3.533  25.979  1.00  0.00           C  
ATOM    106  N   SER A  19     -31.244   2.978  22.620  1.00113.88           N  
ANISOU  106  N   SER A  19    22238  10012  11017   2225   1240   1504       N  
ATOM    107  CA  SER A  19     -31.774   1.919  21.762  1.00112.76           C  
ANISOU  107  CA  SER A  19    22402   9495  10945   2089   1401   1421       C  
ATOM    108  C   SER A  19     -31.166   1.961  20.347  1.00105.08           C  
ANISOU  108  C   SER A  19    21368   8529  10027   2329   1285   1317       C  
ATOM    109  O   SER A  19     -30.773   3.029  19.872  1.00104.60           O  
ANISOU  109  O   SER A  19    20885   8826  10033   2432   1096   1243       O  
ATOM    110  CB  SER A  19     -33.315   2.024  21.749  1.00116.84           C  
ANISOU  110  CB  SER A  19    22926   9841  11628   1519   1589   1336       C  
ATOM    111  OG  SER A  19     -33.787   3.126  20.995  1.00116.84           O  
ANISOU  111  OG  SER A  19    22440  10146  11809   1315   1473   1183       O  
ATOM    112  N   ALA A  20     -31.127   0.785  19.698  1.00 97.13           N  
ANISOU  112  N   ALA A  20    20678   7220   9007   2383   1395   1260       N  
ATOM    113  CA  ALA A  20     -30.577   0.582  18.356  1.00 99.48           C  
ANISOU  113  CA  ALA A  20    20939   7514   9343   2626   1303   1149       C  
ATOM    114  C   ALA A  20     -31.254   1.407  17.246  1.00 93.48           C  
ANISOU  114  C   ALA A  20    19878   6851   8789   2313   1266    973       C  
ATOM    115  O   ALA A  20     -30.581   1.741  16.274  1.00 93.27           O  
ANISOU  115  O   ALA A  20    19571   7060   8808   2505   1121    860       O  
ATOM    116  CB  ALA A  20     -30.623  -0.916  18.019  1.00107.55           C  
ANISOU  116  CB  ALA A  20    22373   8184  10307   2686   1456   1112       C  
ATOM    117  N   GLY A  21     -32.548   1.741  17.415  1.00 87.71           N  
ANISOU  117  N   GLY A  21    19068   6070   8187   1795   1389    905       N  
ATOM    118  CA  GLY A  21     -33.344   2.519  16.465  1.00 82.02           C  
ANISOU  118  CA  GLY A  21    17901   5603   7661   1465   1329    701       C  
ATOM    119  C   GLY A  21     -32.786   3.939  16.304  1.00 75.13           C  
ANISOU  119  C   GLY A  21    16459   5255   6832   1559   1117    689       C  
ATOM    120  O   GLY A  21     -32.393   4.311  15.200  1.00 72.93           O  
ANISOU  120  O   GLY A  21    15841   5229   6639   1599    989    556       O  
ATOM    121  N   TYR A  22     -32.715   4.707  17.407  1.00 77.98           N  
ANISOU  121  N   TYR A  22    16724   5779   7125   1591   1086    824       N  
ATOM    122  CA  TYR A  22     -32.166   6.068  17.432  1.00 79.14           C  
ANISOU  122  CA  TYR A  22    16362   6400   7307   1673    894    810       C  
ATOM    123  C   TYR A  22     -30.651   6.132  17.178  1.00 81.27           C  
ANISOU  123  C   TYR A  22    16512   6877   7490   2143    712    820       C  
ATOM    124  O   TYR A  22     -30.193   7.117  16.599  1.00 68.22           O  
ANISOU  124  O   TYR A  22    14411   5603   5907   2181    557    747       O  
ATOM    125  CB  TYR A  22     -32.502   6.741  18.772  1.00 80.84           C  
ANISOU  125  CB  TYR A  22    16551   6719   7445   1622    908    944       C  
ATOM    126  CG  TYR A  22     -33.959   7.118  18.956  1.00 83.00           C  
ANISOU  126  CG  TYR A  22    16612   7065   7858   1154   1000    883       C  
ATOM    127  CD1 TYR A  22     -34.524   8.144  18.167  1.00 81.68           C  
ANISOU  127  CD1 TYR A  22    15951   7235   7848    983    892    758       C  
ATOM    128  CD2 TYR A  22     -34.749   6.473  19.930  1.00 86.09           C  
ANISOU  128  CD2 TYR A  22    17295   7195   8220    896   1202    957       C  
ATOM    129  CE1 TYR A  22     -35.870   8.516  18.347  1.00 83.51           C  
ANISOU  129  CE1 TYR A  22    15981   7546   8203    593    971    703       C  
ATOM    130  CE2 TYR A  22     -36.094   6.847  20.112  1.00 87.65           C  
ANISOU  130  CE2 TYR A  22    17271   7487   8543    484   1289    894       C  
ATOM    131  CZ  TYR A  22     -36.656   7.869  19.320  1.00 87.60           C  
ANISOU  131  CZ  TYR A  22    16766   7824   8692    348   1168    766       C  
ATOM    132  OH  TYR A  22     -37.958   8.235  19.495  1.00 89.76           O  
ANISOU  132  OH  TYR A  22    16813   8204   9087    -25   1251    705       O  
ATOM    133  N   LEU A  23     -29.910   5.088  17.590  1.00 85.26           N  
ANISOU  133  N   LEU A  23    17410   7141   7844   2507    737    913       N  
ATOM    134  CA  LEU A  23     -28.469   4.956  17.370  1.00 83.48           C  
ANISOU  134  CA  LEU A  23    17060   7134   7522   2983    568    925       C  
ATOM    135  C   LEU A  23     -28.115   4.826  15.877  1.00 83.99           C  
ANISOU  135  C   LEU A  23    16915   7296   7700   2994    518    750       C  
ATOM    136  O   LEU A  23     -27.202   5.515  15.422  1.00 81.91           O  
ANISOU  136  O   LEU A  23    16261   7409   7455   3172    357    695       O  
ATOM    137  CB  LEU A  23     -27.940   3.777  18.217  1.00  0.00           C  
ATOM    138  CG  LEU A  23     -26.419   3.506  18.138  1.00  0.00           C  
ATOM    139  CD1 LEU A  23     -25.581   4.729  18.568  1.00  0.00           C  
ATOM    140  CD2 LEU A  23     -26.052   2.234  18.932  1.00  0.00           C  
ATOM    141  N   PHE A  24     -28.865   3.991  15.137  1.00 83.82           N  
ANISOU  141  N   PHE A  24    17153   6945   7751   2792    661    653       N  
ATOM    142  CA  PHE A  24     -28.710   3.835  13.689  1.00 82.51           C  
ANISOU  142  CA  PHE A  24    16810   6865   7674   2794    621    478       C  
ATOM    143  C   PHE A  24     -29.223   5.041  12.884  1.00 82.35           C  
ANISOU  143  C   PHE A  24    16297   7173   7819   2434    553    358       C  
ATOM    144  O   PHE A  24     -28.642   5.322  11.841  1.00 82.69           O  
ANISOU  144  O   PHE A  24    16042   7460   7917   2495    460    243       O  
ATOM    145  CB  PHE A  24     -29.365   2.523  13.203  1.00  0.00           C  
ATOM    146  CG  PHE A  24     -28.758   1.220  13.709  1.00  0.00           C  
ATOM    147  CD1 PHE A  24     -27.361   1.060  13.870  1.00  0.00           C  
ATOM    148  CD2 PHE A  24     -29.587   0.086  13.857  1.00  0.00           C  
ATOM    149  CE1 PHE A  24     -26.840  -0.167  14.256  1.00  0.00           C  
ATOM    150  CE2 PHE A  24     -29.045  -1.133  14.243  1.00  0.00           C  
ATOM    151  CZ  PHE A  24     -27.679  -1.256  14.451  1.00  0.00           C  
ATOM    152  N   LEU A  25     -30.248   5.755  13.386  1.00 81.85           N  
ANISOU  152  N   LEU A  25    16141   7127   7831   2069    604    386       N  
ATOM    153  CA  LEU A  25     -30.753   6.997  12.787  1.00 81.60           C  
ANISOU  153  CA  LEU A  25    15645   7412   7947   1766    535    291       C  
ATOM    154  C   LEU A  25     -29.742   8.156  12.856  1.00 80.84           C  
ANISOU  154  C   LEU A  25    15135   7739   7840   1954    363    333       C  
ATOM    155  O   LEU A  25     -29.688   8.938  11.908  1.00 78.89           O  
ANISOU  155  O   LEU A  25    14500   7768   7708   1768    293    255       O  
ATOM    156  CB  LEU A  25     -32.091   7.402  13.443  1.00 82.24           C  
ANISOU  156  CB  LEU A  25    15745   7395   8109   1345    648    305       C  
ATOM    157  CG  LEU A  25     -33.304   6.570  12.971  1.00 86.96           C  
ANISOU  157  CG  LEU A  25    16648   7636   8758   1036    820    217       C  
ATOM    158  CD1 LEU A  25     -34.508   6.750  13.923  1.00 86.42           C  
ANISOU  158  CD1 LEU A  25    16526   7539   8770    624    926    230       C  
ATOM    159  CD2 LEU A  25     -33.663   6.854  11.494  1.00 87.12           C  
ANISOU  159  CD2 LEU A  25    16522   7715   8863    936    784     32       C  
ATOM    160  N   ASP A  26     -28.947   8.220  13.940  1.00 83.64           N  
ANISOU  160  N   ASP A  26    15568   8154   8057   2310    294    453       N  
ATOM    161  CA  ASP A  26     -27.846   9.169  14.139  1.00 81.19           C  
ANISOU  161  CA  ASP A  26    14862   8256   7729   2505    125    463       C  
ATOM    162  C   ASP A  26     -26.705   8.914  13.128  1.00 82.92           C  
ANISOU  162  C   ASP A  26    14956   8624   7925   2798     43    386       C  
ATOM    163  O   ASP A  26     -26.234   9.854  12.487  1.00 82.90           O  
ANISOU  163  O   ASP A  26    14551   8978   7969   2829    -73    334       O  
ATOM    164  CB  ASP A  26     -27.351   9.117  15.609  1.00  0.00           C  
ATOM    165  CG  ASP A  26     -26.321  10.178  16.020  1.00  0.00           C  
ATOM    166  OD1 ASP A  26     -26.219  11.211  15.322  1.00  0.00           O  
ATOM    167  OD2 ASP A  26     -25.692   9.962  17.079  1.00  0.00           O1-
ATOM    168  N   ILE A  27     -26.326   7.633  12.973  1.00 83.48           N  
ANISOU  168  N   ILE A  27    15377   8420   7923   3010    112    375       N  
ATOM    169  CA  ILE A  27     -25.313   7.160  12.025  1.00 83.20           C  
ANISOU  169  CA  ILE A  27    15245   8507   7858   3297     56    290       C  
ATOM    170  C   ILE A  27     -25.735   7.304  10.545  1.00 79.94           C  
ANISOU  170  C   ILE A  27    14656   8142   7578   3026     88    131       C  
ATOM    171  O   ILE A  27     -24.869   7.563   9.710  1.00 64.52           O  
ANISOU  171  O   ILE A  27    12439   6443   5634   3166     17     50       O  
ATOM    172  CB  ILE A  27     -24.907   5.686  12.346  1.00 89.97           C  
ANISOU  172  CB  ILE A  27    16570   9034   8581   3652    127    334       C  
ATOM    173  CG1 ILE A  27     -24.177   5.583  13.708  1.00 92.56           C  
ANISOU  173  CG1 ILE A  27    17087   9324   8757   3929     91    511       C  
ATOM    174  CG2 ILE A  27     -24.107   4.943  11.250  1.00 91.18           C  
ANISOU  174  CG2 ILE A  27    16617   9335   8692   3994     74    245       C  
ATOM    175  CD1 ILE A  27     -22.847   6.348  13.804  1.00 92.36           C  
ANISOU  175  CD1 ILE A  27    16663   9760   8670   4186    -91    548       C  
ATOM    176  N   ILE A  28     -27.042   7.201  10.249  1.00 78.31           N  
ANISOU  176  N   ILE A  28    14576   7715   7464   2638    191     82       N  
ATOM    177  CA  ILE A  28     -27.622   7.445   8.922  1.00 75.53           C  
ANISOU  177  CA  ILE A  28    14079   7403   7216   2383    214    -72       C  
ATOM    178  C   ILE A  28     -27.424   8.891   8.424  1.00 69.77           C  
ANISOU  178  C   ILE A  28    12847   7101   6562   2310     98   -114       C  
ATOM    179  O   ILE A  28     -27.191   9.067   7.230  1.00 69.29           O  
ANISOU  179  O   ILE A  28    12648   7175   6504   2383     71   -217       O  
ATOM    180  CB  ILE A  28     -29.127   7.025   8.865  1.00  0.00           C  
ATOM    181  CG1 ILE A  28     -29.240   5.491   8.704  1.00  0.00           C  
ATOM    182  CG2 ILE A  28     -30.009   7.722   7.800  1.00  0.00           C  
ATOM    183  CD1 ILE A  28     -30.601   4.909   9.125  1.00  0.00           C  
ATOM    184  N   THR A  29     -27.453   9.885   9.335  1.00 66.62           N  
ANISOU  184  N   THR A  29    12178   6918   6219   2170     35    -43       N  
ATOM    185  CA  THR A  29     -27.140  11.281   9.009  1.00 64.95           C  
ANISOU  185  CA  THR A  29    11519   7084   6076   2113    -63    -80       C  
ATOM    186  C   THR A  29     -25.680  11.458   8.540  1.00 64.74           C  
ANISOU  186  C   THR A  29    11320   7308   5972   2466   -148    -77       C  
ATOM    187  O   THR A  29     -25.462  12.131   7.535  1.00 67.31           O  
ANISOU  187  O   THR A  29    11348   7892   6336   2448   -194   -141       O  
ATOM    188  CB  THR A  29     -27.463  12.286  10.161  1.00  0.00           C  
ATOM    189  CG2 THR A  29     -28.719  11.928  10.965  1.00  0.00           C  
ATOM    190  OG1 THR A  29     -26.404  12.549  11.067  1.00  0.00           O  
ATOM    191  N   TYR A  30     -24.737  10.791   9.233  1.00 63.34           N  
ANISOU  191  N   TYR A  30    11316   7074   5678   2791   -170     -2       N  
ATOM    192  CA  TYR A  30     -23.301  10.789   8.946  1.00 62.83           C  
ANISOU  192  CA  TYR A  30    11076   7266   5531   3151   -251    -11       C  
ATOM    193  C   TYR A  30     -22.957  10.165   7.582  1.00 64.99           C  
ANISOU  193  C   TYR A  30    11412   7500   5782   3288   -204   -123       C  
ATOM    194  O   TYR A  30     -22.116  10.712   6.869  1.00 64.85           O  
ANISOU  194  O   TYR A  30    11101   7781   5757   3412   -254   -178       O  
ATOM    195  CB  TYR A  30     -22.561  10.093  10.107  1.00  0.00           C  
ATOM    196  CG  TYR A  30     -21.045  10.176  10.062  1.00  0.00           C  
ATOM    197  CD1 TYR A  30     -20.286   9.180   9.410  1.00  0.00           C  
ATOM    198  CD2 TYR A  30     -20.390  11.255  10.684  1.00  0.00           C  
ATOM    199  CE1 TYR A  30     -18.880   9.272   9.380  1.00  0.00           C  
ATOM    200  CE2 TYR A  30     -18.985  11.341  10.666  1.00  0.00           C  
ATOM    201  CZ  TYR A  30     -18.229  10.350  10.011  1.00  0.00           C  
ATOM    202  OH  TYR A  30     -16.867  10.429   9.992  1.00  0.00           O  
ATOM    203  N   LEU A  31     -23.634   9.055   7.240  1.00 67.75           N  
ANISOU  203  N   LEU A  31    12147   7483   6114   3255   -100   -165       N  
ATOM    204  CA  LEU A  31     -23.494   8.351   5.964  1.00 69.77           C  
ANISOU  204  CA  LEU A  31    12492   7677   6341   3367    -46   -292       C  
ATOM    205  C   LEU A  31     -24.003   9.178   4.773  1.00 66.24           C  
ANISOU  205  C   LEU A  31    11772   7406   5989   3057    -49   -396       C  
ATOM    206  O   LEU A  31     -23.356   9.164   3.726  1.00 65.51           O  
ANISOU  206  O   LEU A  31    11510   7511   5869   3174    -57   -482       O  
ATOM    207  CB  LEU A  31     -24.234   6.996   6.026  1.00  0.00           C  
ATOM    208  CG  LEU A  31     -23.603   5.957   6.977  1.00  0.00           C  
ATOM    209  CD1 LEU A  31     -24.578   4.786   7.215  1.00  0.00           C  
ATOM    210  CD2 LEU A  31     -22.220   5.477   6.484  1.00  0.00           C  
ATOM    211  N   VAL A  32     -25.125   9.899   4.955  1.00 64.96           N  
ANISOU  211  N   VAL A  32    11562   7191   5928   2672    -38   -385       N  
ATOM    212  CA  VAL A  32     -25.698  10.770   3.928  1.00 60.60           C  
ANISOU  212  CA  VAL A  32    10749   6818   5456   2391    -51   -466       C  
ATOM    213  C   VAL A  32     -24.850  12.043   3.695  1.00 57.12           C  
ANISOU  213  C   VAL A  32     9887   6785   5030   2467   -135   -436       C  
ATOM    214  O   VAL A  32     -24.727  12.454   2.542  1.00 58.78           O  
ANISOU  214  O   VAL A  32     9913   7182   5239   2438   -138   -512       O  
ATOM    215  CB  VAL A  32     -27.186  11.125   4.206  1.00 60.06           C  
ANISOU  215  CB  VAL A  32    10689   6639   5491   1999    -30   -446       C  
ATOM    216  CG1 VAL A  32     -27.781  12.187   3.255  1.00 56.12           C  
ANISOU  216  CG1 VAL A  32     9892   6364   5066   1745    -65   -506       C  
ATOM    217  CG2 VAL A  32     -28.069   9.865   4.121  1.00 61.75           C  
ANISOU  217  CG2 VAL A  32    11309   6459   5694   1878     72   -501       C  
ATOM    218  N   PHE A  33     -24.221  12.596   4.752  1.00 55.64           N  
ANISOU  218  N   PHE A  33     9549   6745   4847   2557   -199   -331       N  
ATOM    219  CA  PHE A  33     -23.250  13.698   4.646  1.00 57.65           C  
ANISOU  219  CA  PHE A  33     9416   7379   5111   2630   -270   -313       C  
ATOM    220  C   PHE A  33     -21.985  13.301   3.855  1.00 64.47           C  
ANISOU  220  C   PHE A  33    10229   8392   5875   2975   -271   -368       C  
ATOM    221  O   PHE A  33     -21.468  14.127   3.103  1.00 66.32           O  
ANISOU  221  O   PHE A  33    10152   8933   6114   2993   -291   -397       O  
ATOM    222  CB  PHE A  33     -22.816  14.196   6.046  1.00  0.00           C  
ATOM    223  CG  PHE A  33     -23.886  14.700   7.005  1.00  0.00           C  
ATOM    224  CD1 PHE A  33     -23.681  14.563   8.394  1.00  0.00           C  
ATOM    225  CD2 PHE A  33     -24.995  15.447   6.560  1.00  0.00           C  
ATOM    226  CE1 PHE A  33     -24.595  15.082   9.299  1.00  0.00           C  
ATOM    227  CE2 PHE A  33     -25.895  15.971   7.483  1.00  0.00           C  
ATOM    228  CZ  PHE A  33     -25.702  15.782   8.844  1.00  0.00           C  
ATOM    229  N   ALA A  34     -21.524  12.051   4.043  1.00 66.44           N  
ANISOU  229  N   ALA A  34    10785   8427   6031   3254   -238   -379       N  
ATOM    230  CA  ALA A  34     -20.317  11.496   3.430  1.00 69.41           C  
ANISOU  230  CA  ALA A  34    11126   8939   6308   3613   -228   -439       C  
ATOM    231  C   ALA A  34     -20.455  11.217   1.923  1.00 70.74           C  
ANISOU  231  C   ALA A  34    11264   9142   6470   3547   -162   -564       C  
ATOM    232  O   ALA A  34     -19.511  11.505   1.186  1.00 71.94           O  
ANISOU  232  O   ALA A  34    11138   9602   6592   3659   -168   -608       O  
ATOM    233  CB  ALA A  34     -19.903  10.227   4.191  1.00  0.00           C  
ATOM    234  N   VAL A  35     -21.617  10.697   1.482  1.00 69.66           N  
ANISOU  234  N   VAL A  35    11414   8703   6352   3355    -96   -630       N  
ATOM    235  CA  VAL A  35     -21.895  10.478   0.056  1.00 72.14           C  
ANISOU  235  CA  VAL A  35    11719   9050   6643   3277    -41   -759       C  
ATOM    236  C   VAL A  35     -22.218  11.790  -0.689  1.00 72.10           C  
ANISOU  236  C   VAL A  35    11348   9340   6705   3001    -78   -750       C  
ATOM    237  O   VAL A  35     -21.859  11.903  -1.860  1.00 74.71           O  
ANISOU  237  O   VAL A  35    11523   9873   6990   3030    -51   -824       O  
ATOM    238  CB  VAL A  35     -23.031   9.453  -0.212  1.00 75.49           C  
ANISOU  238  CB  VAL A  35    12536   9081   7065   3115     31   -848       C  
ATOM    239  CG1 VAL A  35     -22.677   8.061   0.336  1.00 77.87           C  
ANISOU  239  CG1 VAL A  35    13237   9057   7291   3407     84   -848       C  
ATOM    240  CG2 VAL A  35     -24.431   9.893   0.247  1.00 76.16           C  
ANISOU  240  CG2 VAL A  35    12630   9049   7260   2720     12   -798       C  
ATOM    241  N   THR A  36     -22.824  12.771   0.006  1.00 69.82           N  
ANISOU  241  N   THR A  36    10928   9083   6518   2745   -128   -655       N  
ATOM    242  CA  THR A  36     -23.077  14.115  -0.523  1.00 67.96           C  
ANISOU  242  CA  THR A  36    10363   9113   6348   2510   -159   -629       C  
ATOM    243  C   THR A  36     -21.781  14.939  -0.680  1.00 68.95           C  
ANISOU  243  C   THR A  36    10161   9592   6447   2678   -181   -598       C  
ATOM    244  O   THR A  36     -21.712  15.759  -1.594  1.00 65.79           O  
ANISOU  244  O   THR A  36     9518   9424   6057   2558   -171   -603       O  
ATOM    245  CB  THR A  36     -24.071  14.907   0.365  1.00 66.54           C  
ANISOU  245  CB  THR A  36    10134   8868   6280   2231   -201   -538       C  
ATOM    246  CG2 THR A  36     -24.393  16.337  -0.096  1.00 63.00           C  
ANISOU  246  CG2 THR A  36     9390   8651   5897   1996   -223   -509       C  
ATOM    247  OG1 THR A  36     -25.303  14.216   0.416  1.00 68.14           O  
ANISOU  247  OG1 THR A  36    10624   8759   6506   2064   -168   -575       O  
ATOM    248  N   PHE A  37     -20.770  14.672   0.168  1.00 72.48           N  
ANISOU  248  N   PHE A  37    10595  10094   6850   2956   -208   -565       N  
ATOM    249  CA  PHE A  37     -19.408  15.189   0.034  1.00 71.39           C  
ANISOU  249  CA  PHE A  37    10128  10316   6680   3123   -225   -557       C  
ATOM    250  C   PHE A  37     -18.732  14.762  -1.279  1.00 75.25           C  
ANISOU  250  C   PHE A  37    10585  10934   7072   3316   -154   -659       C  
ATOM    251  O   PHE A  37     -18.418  15.630  -2.091  1.00 76.97           O  
ANISOU  251  O   PHE A  37    10531  11427   7286   3237   -125   -675       O  
ATOM    252  CB  PHE A  37     -18.575  14.891   1.310  1.00 66.96           C  
ANISOU  252  CB  PHE A  37     9553   9804   6084   3385   -289   -504       C  
ATOM    253  CG  PHE A  37     -17.059  14.862   1.152  1.00 65.93           C  
ANISOU  253  CG  PHE A  37     9091  10058   5904   3599   -307   -523       C  
ATOM    254  CD1 PHE A  37     -16.340  16.052   0.910  1.00 61.54           C  
ANISOU  254  CD1 PHE A  37     8170   9800   5412   3402   -331   -494       C  
ATOM    255  CD2 PHE A  37     -16.374  13.628   1.096  1.00 65.67           C  
ANISOU  255  CD2 PHE A  37     9107  10086   5760   3995   -292   -575       C  
ATOM    256  CE1 PHE A  37     -14.975  16.006   0.669  1.00 65.34           C  
ANISOU  256  CE1 PHE A  37     8326  10650   5849   3564   -337   -523       C  
ATOM    257  CE2 PHE A  37     -15.007  13.603   0.852  1.00 63.62           C  
ANISOU  257  CE2 PHE A  37     8505  10215   5454   4188   -307   -602       C  
ATOM    258  CZ  PHE A  37     -14.311  14.787   0.644  1.00 62.37           C  
ANISOU  258  CZ  PHE A  37     7967  10367   5363   3957   -328   -580       C  
ATOM    259  N   VAL A  38     -18.523  13.445  -1.454  1.00 75.66           N  
ANISOU  259  N   VAL A  38    10929  10781   7039   3572   -114   -730       N  
ATOM    260  CA  VAL A  38     -17.749  12.882  -2.563  1.00 76.25           C  
ANISOU  260  CA  VAL A  38    10987  10977   7009   3799    -39   -839       C  
ATOM    261  C   VAL A  38     -18.426  13.040  -3.942  1.00 75.34           C  
ANISOU  261  C   VAL A  38    10874  10865   6886   3549     18   -911       C  
ATOM    262  O   VAL A  38     -17.729  13.362  -4.902  1.00 78.63           O  
ANISOU  262  O   VAL A  38    11068  11558   7249   3577     68   -954       O  
ATOM    263  CB  VAL A  38     -17.369  11.395  -2.300  1.00 77.53           C  
ANISOU  263  CB  VAL A  38    11503  10875   7080   4144     -3   -901       C  
ATOM    264  CG1 VAL A  38     -18.566  10.427  -2.292  1.00 77.75           C  
ANISOU  264  CG1 VAL A  38    11938  10459   7145   3980      4   -900       C  
ATOM    265  CG2 VAL A  38     -16.286  10.875  -3.260  1.00 78.02           C  
ANISOU  265  CG2 VAL A  38    11594  11017   7031   4353     90  -1036       C  
ATOM    266  N   LEU A  39     -19.762  12.890  -4.006  1.00 71.51           N  
ANISOU  266  N   LEU A  39    10630  10094   6445   3298     13   -925       N  
ATOM    267  CA  LEU A  39     -20.556  13.133  -5.216  1.00 69.72           C  
ANISOU  267  CA  LEU A  39    10399   9893   6198   3062     45   -994       C  
ATOM    268  C   LEU A  39     -20.749  14.632  -5.505  1.00 71.73           C  
ANISOU  268  C   LEU A  39    10311  10430   6514   2822     18   -904       C  
ATOM    269  O   LEU A  39     -21.017  14.986  -6.652  1.00 74.23           O  
ANISOU  269  O   LEU A  39    10506  10926   6770   2746     58   -942       O  
ATOM    270  CB  LEU A  39     -21.936  12.446  -5.090  1.00 67.09           C  
ANISOU  270  CB  LEU A  39    10378   9213   5899   2840     37  -1040       C  
ATOM    271  CG  LEU A  39     -21.896  10.905  -4.990  1.00 70.81           C  
ANISOU  271  CG  LEU A  39    11254   9339   6313   3015     85  -1138       C  
ATOM    272  CD1 LEU A  39     -23.292  10.343  -4.646  1.00 72.21           C  
ANISOU  272  CD1 LEU A  39    11686   9226   6525   2714     88  -1206       C  
ATOM    273  CD2 LEU A  39     -21.291  10.249  -6.249  1.00 73.38           C  
ANISOU  273  CD2 LEU A  39    11648   9731   6503   3304    161  -1267       C  
ATOM    274  N   GLY A  40     -20.619  15.480  -4.471  1.00 73.20           N  
ANISOU  274  N   GLY A  40    10353  10651   6808   2707    -46   -784       N  
ATOM    275  CA  GLY A  40     -20.781  16.923  -4.565  1.00 74.04           C  
ANISOU  275  CA  GLY A  40    10176  10973   6982   2468    -64   -697       C  
ATOM    276  C   GLY A  40     -19.527  17.559  -5.164  1.00 75.43           C  
ANISOU  276  C   GLY A  40    10051  11499   7111   2572    -18   -687       C  
ATOM    277  O   GLY A  40     -19.627  18.235  -6.185  1.00 74.94           O  
ANISOU  277  O   GLY A  40     9834  11607   7034   2417     21   -665       O  
ATOM    278  N   VAL A  41     -18.358  17.337  -4.540  1.00 78.75           N  
ANISOU  278  N   VAL A  41    10380  12042   7502   2837    -16   -699       N  
ATOM    279  CA  VAL A  41     -17.091  17.953  -4.946  1.00 80.56           C  
ANISOU  279  CA  VAL A  41    10284  12633   7691   2921     35   -697       C  
ATOM    280  C   VAL A  41     -16.544  17.422  -6.289  1.00 82.32           C  
ANISOU  280  C   VAL A  41    10525  12966   7785   3039    135   -794       C  
ATOM    281  O   VAL A  41     -15.897  18.188  -7.001  1.00 81.95           O  
ANISOU  281  O   VAL A  41    10232  13202   7703   2980    206   -783       O  
ATOM    282  CB  VAL A  41     -15.989  17.818  -3.858  1.00 82.02           C  
ANISOU  282  CB  VAL A  41    10334  12957   7872   3180     -4   -694       C  
ATOM    283  CG1 VAL A  41     -16.414  18.479  -2.534  1.00 80.71           C  
ANISOU  283  CG1 VAL A  41    10147  12703   7815   3047   -104   -602       C  
ATOM    284  CG2 VAL A  41     -15.454  16.388  -3.633  1.00 84.65           C  
ANISOU  284  CG2 VAL A  41    10908  13145   8109   3540      5   -779       C  
ATOM    285  N   LEU A  42     -16.838  16.154  -6.633  1.00 81.34           N  
ANISOU  285  N   LEU A  42    10704  12618   7585   3194    155   -894       N  
ATOM    286  CA  LEU A  42     -16.459  15.563  -7.917  1.00 82.30           C  
ANISOU  286  CA  LEU A  42    10870  12832   7568   3314    252  -1005       C  
ATOM    287  C   LEU A  42     -17.491  15.864  -9.012  1.00 77.65           C  
ANISOU  287  C   LEU A  42    10335  12214   6954   3029    269  -1007       C  
ATOM    288  O   LEU A  42     -17.081  16.170 -10.129  1.00 78.58           O  
ANISOU  288  O   LEU A  42    10298  12573   6987   2992    346  -1017       O  
ATOM    289  CB  LEU A  42     -16.246  14.040  -7.781  1.00 86.66           C  
ANISOU  289  CB  LEU A  42    11745  13142   8041   3600    273  -1127       C  
ATOM    290  CG  LEU A  42     -15.072  13.631  -6.861  1.00 91.26           C  
ANISOU  290  CG  LEU A  42    12312  13755   8610   3965    262  -1134       C  
ATOM    291  CD1 LEU A  42     -15.029  12.102  -6.671  1.00 94.34           C  
ANISOU  291  CD1 LEU A  42    13075  13859   8911   4245    301  -1254       C  
ATOM    292  CD2 LEU A  42     -13.714  14.185  -7.341  1.00 92.99           C  
ANISOU  292  CD2 LEU A  42    12151  14401   8781   4136    317  -1135       C  
ATOM    293  N   GLY A  43     -18.795  15.788  -8.691  1.00 74.14           N  
ANISOU  293  N   GLY A  43    10105  11491   6574   2828    198   -996       N  
ATOM    294  CA  GLY A  43     -19.879  15.965  -9.661  1.00 73.30           C  
ANISOU  294  CA  GLY A  43    10050  11368   6433   2577    193  -1005       C  
ATOM    295  C   GLY A  43     -19.980  17.421 -10.132  1.00 73.88           C  
ANISOU  295  C   GLY A  43     9841  11692   6537   2377    203   -879       C  
ATOM    296  O   GLY A  43     -20.085  17.660 -11.333  1.00 78.40           O  
ANISOU  296  O   GLY A  43    10350  12435   7002   2324    260   -890       O  
ATOM    297  N   ASN A  44     -19.912  18.384  -9.196  1.00 71.05           N  
ANISOU  297  N   ASN A  44     9330  11349   6318   2263    153   -754       N  
ATOM    298  CA  ASN A  44     -19.909  19.821  -9.491  1.00 69.63           C  
ANISOU  298  CA  ASN A  44     8906  11371   6178   2069    173   -631       C  
ATOM    299  C   ASN A  44     -18.518  20.330  -9.904  1.00 69.54           C  
ANISOU  299  C   ASN A  44     8656  11673   6093   2184    279   -628       C  
ATOM    300  O   ASN A  44     -18.451  21.370 -10.554  1.00 70.36           O  
ANISOU  300  O   ASN A  44     8624  11954   6155   2048    343   -560       O  
ATOM    301  CB  ASN A  44     -20.445  20.614  -8.283  1.00 67.94           C  
ANISOU  301  CB  ASN A  44     8606  11079   6129   1924    102   -520       C  
ATOM    302  CG  ASN A  44     -21.918  20.324  -8.001  1.00 65.91           C  
ANISOU  302  CG  ASN A  44     8550  10545   5947   1778     14   -511       C  
ATOM    303  ND2 ASN A  44     -22.200  19.529  -6.969  1.00 63.70           N  
ANISOU  303  ND2 ASN A  44     8403  10071   5729   1858    -37   -537       N  
ATOM    304  OD1 ASN A  44     -22.794  20.820  -8.705  1.00 66.18           O  
ANISOU  304  OD1 ASN A  44     8617  10553   5977   1598     -4   -479       O  
ATOM    305  N   GLY A  45     -17.446  19.582  -9.582  1.00 68.40           N  
ANISOU  305  N   GLY A  45     8458  11606   5926   2438    304   -696       N  
ATOM    306  CA  GLY A  45     -16.094  19.840 -10.080  1.00 67.02           C  
ANISOU  306  CA  GLY A  45     8037  11755   5671   2561    415   -716       C  
ATOM    307  C   GLY A  45     -15.998  19.538 -11.586  1.00 68.80           C  
ANISOU  307  C   GLY A  45     8325  12088   5729   2614    517   -789       C  
ATOM    308  O   GLY A  45     -15.296  20.252 -12.303  1.00 68.95           O  
ANISOU  308  O   GLY A  45     8143  12375   5681   2559    624   -753       O  
ATOM    309  N   LEU A  46     -16.746  18.527 -12.068  1.00 69.88           N  
ANISOU  309  N   LEU A  46     8752  12014   5787   2705    491   -897       N  
ATOM    310  CA  LEU A  46     -16.900  18.198 -13.485  1.00 72.16           C  
ANISOU  310  CA  LEU A  46     9131  12390   5898   2739    577   -981       C  
ATOM    311  C   LEU A  46     -17.764  19.223 -14.240  1.00 70.04           C  
ANISOU  311  C   LEU A  46     8813  12195   5602   2457    581   -876       C  
ATOM    312  O   LEU A  46     -17.483  19.453 -15.413  1.00 71.50           O  
ANISOU  312  O   LEU A  46     8902  12612   5654   2447    689   -866       O  
ATOM    313  CB  LEU A  46     -17.476  16.773 -13.638  1.00 74.46           C  
ANISOU  313  CB  LEU A  46     9762  12407   6121   2855    536  -1133       C  
ATOM    314  CG  LEU A  46     -16.479  15.639 -13.300  1.00 76.86           C  
ANISOU  314  CG  LEU A  46    10179  12634   6390   3197    569  -1259       C  
ATOM    315  CD1 LEU A  46     -17.212  14.293 -13.112  1.00 78.72           C  
ANISOU  315  CD1 LEU A  46    10797  12529   6586   3239    527  -1395       C  
ATOM    316  CD2 LEU A  46     -15.326  15.542 -14.319  1.00 76.88           C  
ANISOU  316  CD2 LEU A  46    10029  12937   6246   3424    711  -1334       C  
ATOM    317  N   VAL A  47     -18.765  19.843 -13.582  1.00 67.61           N  
ANISOU  317  N   VAL A  47     8575  11700   5412   2241    471   -788       N  
ATOM    318  CA  VAL A  47     -19.548  20.942 -14.167  1.00 67.62           C  
ANISOU  318  CA  VAL A  47     8537  11762   5392   2001    464   -673       C  
ATOM    319  C   VAL A  47     -18.712  22.228 -14.296  1.00 67.39           C  
ANISOU  319  C   VAL A  47     8237  11971   5397   1908    555   -533       C  
ATOM    320  O   VAL A  47     -18.777  22.874 -15.338  1.00 67.77           O  
ANISOU  320  O   VAL A  47     8231  12177   5339   1811    632   -459       O  
ATOM    321  CB  VAL A  47     -20.834  21.286 -13.359  1.00 68.07           C  
ANISOU  321  CB  VAL A  47     8710  11571   5580   1816    326   -618       C  
ATOM    322  CG1 VAL A  47     -21.569  22.554 -13.858  1.00 66.75           C  
ANISOU  322  CG1 VAL A  47     8490  11476   5396   1602    314   -483       C  
ATOM    323  CG2 VAL A  47     -21.816  20.105 -13.317  1.00 69.14           C  
ANISOU  323  CG2 VAL A  47     9115  11483   5672   1866    255   -768       C  
ATOM    324  N   ILE A  48     -17.926  22.560 -13.256  1.00 68.88           N  
ANISOU  324  N   ILE A  48     8258  12189   5724   1929    554   -494       N  
ATOM    325  CA  ILE A  48     -17.003  23.700 -13.241  1.00 70.72           C  
ANISOU  325  CA  ILE A  48     8223  12656   5993   1827    652   -388       C  
ATOM    326  C   ILE A  48     -15.922  23.611 -14.341  1.00 72.88           C  
ANISOU  326  C   ILE A  48     8381  13213   6099   1946    810   -439       C  
ATOM    327  O   ILE A  48     -15.552  24.642 -14.900  1.00 73.70           O  
ANISOU  327  O   ILE A  48     8349  13501   6152   1806    925   -342       O  
ATOM    328  CB  ILE A  48     -16.363  23.886 -11.829  1.00 70.75           C  
ANISOU  328  CB  ILE A  48     8063  12662   6155   1850    609   -379       C  
ATOM    329  CG1 ILE A  48     -17.418  24.438 -10.841  1.00 71.02           C  
ANISOU  329  CG1 ILE A  48     8183  12450   6350   1677    482   -297       C  
ATOM    330  CG2 ILE A  48     -15.090  24.762 -11.770  1.00 70.65           C  
ANISOU  330  CG2 ILE A  48     7748  12937   6159   1770    729   -322       C  
ATOM    331  CD1 ILE A  48     -17.065  24.232  -9.361  1.00 71.63           C  
ANISOU  331  CD1 ILE A  48     8144  12510   6563   1714    418   -304       C  
ATOM    332  N   TRP A  49     -15.495  22.380 -14.665  1.00 75.07           N  
ANISOU  332  N   TRP A  49     8724  13519   6281   2210    831   -593       N  
ATOM    333  CA  TRP A  49     -14.615  22.064 -15.782  1.00 80.63           C  
ANISOU  333  CA  TRP A  49     9313  14504   6819   2354    990   -660       C  
ATOM    334  C   TRP A  49     -15.332  22.163 -17.141  1.00 83.01           C  
ANISOU  334  C   TRP A  49     9774  14835   6934   2300   1047   -664       C  
ATOM    335  O   TRP A  49     -14.885  22.930 -17.992  1.00 85.75           O  
ANISOU  335  O   TRP A  49     9992  15423   7165   2234   1192   -605       O  
ATOM    336  CB  TRP A  49     -14.000  20.673 -15.542  1.00 84.53           C  
ANISOU  336  CB  TRP A  49     9838  15006   7273   2688    992   -827       C  
ATOM    337  CG  TRP A  49     -13.052  20.138 -16.576  1.00 90.82           C  
ANISOU  337  CG  TRP A  49    10500  16104   7905   2875   1162   -914       C  
ATOM    338  CD1 TRP A  49     -11.980  20.789 -17.085  1.00 94.76           C  
ANISOU  338  CD1 TRP A  49    10684  16939   8380   2824   1307   -863       C  
ATOM    339  CD2 TRP A  49     -13.025  18.805 -17.167  1.00 95.43           C  
ANISOU  339  CD2 TRP A  49    11257  16683   8320   3140   1217  -1079       C  
ATOM    340  CE2 TRP A  49     -11.878  18.704 -18.012  1.00 99.94           C  
ANISOU  340  CE2 TRP A  49    11597  17611   8768   3256   1398  -1116       C  
ATOM    341  CE3 TRP A  49     -13.847  17.661 -17.062  1.00 96.07           C  
ANISOU  341  CE3 TRP A  49    11673  16487   8342   3279   1140  -1208       C  
ATOM    342  NE1 TRP A  49     -11.289  19.950 -17.936  1.00 99.37           N  
ANISOU  342  NE1 TRP A  49    11221  17747   8789   3048   1452   -980       N  
ATOM    343  CZ2 TRP A  49     -11.549  17.517 -18.690  1.00102.79           C  
ANISOU  343  CZ2 TRP A  49    12050  18061   8944   3529   1502  -1277       C  
ATOM    344  CZ3 TRP A  49     -13.530  16.464 -17.735  1.00 98.37           C  
ANISOU  344  CZ3 TRP A  49    12074  16849   8454   3537   1240  -1372       C  
ATOM    345  CH2 TRP A  49     -12.375  16.389 -18.535  1.00101.69           C  
ANISOU  345  CH2 TRP A  49    12259  17629   8749   3671   1418  -1405       C  
ATOM    346  N   VAL A  50     -16.413  21.384 -17.330  1.00 82.10           N  
ANISOU  346  N   VAL A  50     9937  14483   6773   2316    940   -735       N  
ATOM    347  CA  VAL A  50     -17.119  21.253 -18.609  1.00 80.68           C  
ANISOU  347  CA  VAL A  50     9916  14347   6391   2285    973   -768       C  
ATOM    348  C   VAL A  50     -17.878  22.532 -19.009  1.00 79.25           C  
ANISOU  348  C   VAL A  50     9716  14184   6212   2022    954   -586       C  
ATOM    349  O   VAL A  50     -17.525  23.124 -20.023  1.00 82.46           O  
ANISOU  349  O   VAL A  50    10046  14805   6479   1962   1078   -503       O  
ATOM    350  CB  VAL A  50     -18.060  20.013 -18.664  1.00 77.73           C  
ANISOU  350  CB  VAL A  50     9841  13727   5967   2378    862   -930       C  
ATOM    351  CG1 VAL A  50     -18.988  19.950 -19.899  1.00 78.17           C  
ANISOU  351  CG1 VAL A  50    10053  13845   5804   2323    874   -974       C  
ATOM    352  CG2 VAL A  50     -17.240  18.713 -18.603  1.00 78.09           C  
ANISOU  352  CG2 VAL A  50     9942  13741   5989   2670    905  -1105       C  
ATOM    353  N   ALA A  51     -18.872  22.951 -18.210  1.00 74.97           N  
ANISOU  353  N   ALA A  51     9252  13415   5818   1872    807   -514       N  
ATOM    354  CA  ALA A  51     -19.672  24.156 -18.457  1.00 75.70           C  
ANISOU  354  CA  ALA A  51     9349  13503   5910   1656    776   -342       C  
ATOM    355  C   ALA A  51     -18.876  25.471 -18.345  1.00 78.54           C  
ANISOU  355  C   ALA A  51     9490  14015   6335   1530    896   -170       C  
ATOM    356  O   ALA A  51     -19.270  26.452 -18.971  1.00 79.51           O  
ANISOU  356  O   ALA A  51     9615  14219   6376   1401    952    -26       O  
ATOM    357  CB  ALA A  51     -20.886  24.177 -17.513  1.00 70.92           C  
ANISOU  357  CB  ALA A  51     8850  12631   5464   1542    600   -315       C  
ATOM    358  N   GLY A  52     -17.780  25.472 -17.566  1.00 78.46           N  
ANISOU  358  N   GLY A  52     9298  14049   6465   1564    941   -185       N  
ATOM    359  CA  GLY A  52     -16.988  26.669 -17.301  1.00 76.76           C  
ANISOU  359  CA  GLY A  52     8869  13966   6331   1410   1052    -45       C  
ATOM    360  C   GLY A  52     -15.831  26.877 -18.289  1.00 76.41           C  
ANISOU  360  C   GLY A  52     8678  14224   6131   1439   1257    -37       C  
ATOM    361  O   GLY A  52     -15.366  28.013 -18.390  1.00 77.63           O  
ANISOU  361  O   GLY A  52     8748  14479   6269   1259   1375    114       O  
ATOM    362  N   PHE A  53     -15.346  25.831 -18.990  1.00 78.54           N  
ANISOU  362  N   PHE A  53     8928  14634   6283   1664   1314   -198       N  
ATOM    363  CA  PHE A  53     -14.153  25.921 -19.849  1.00 85.87           C  
ANISOU  363  CA  PHE A  53     9675  15879   7073   1712   1524   -211       C  
ATOM    364  C   PHE A  53     -14.291  25.160 -21.175  1.00 89.33           C  
ANISOU  364  C   PHE A  53    10252  16436   7253   1879   1601   -313       C  
ATOM    365  O   PHE A  53     -13.949  25.729 -22.212  1.00 92.05           O  
ANISOU  365  O   PHE A  53    10481  17046   7450   1871   1793   -285       O  
ATOM    366  CB  PHE A  53     -12.876  25.463 -19.101  1.00 70.84           C  
ANISOU  366  CB  PHE A  53     7517  14127   5272   1845   1567   -315       C  
ATOM    367  CG  PHE A  53     -12.508  26.277 -17.874  1.00 69.38           C  
ANISOU  367  CG  PHE A  53     7164  13879   5317   1676   1507   -232       C  
ATOM    368  CD1 PHE A  53     -11.876  27.530 -18.009  1.00 70.28           C  
ANISOU  368  CD1 PHE A  53     7063  14160   5479   1445   1643   -113       C  
ATOM    369  CD2 PHE A  53     -12.944  25.864 -16.596  1.00 74.00           C  
ANISOU  369  CD2 PHE A  53     7822  14234   6062   1736   1321   -279       C  
ATOM    370  CE1 PHE A  53     -11.639  28.312 -16.886  1.00107.16           C  
ANISOU  370  CE1 PHE A  53    11591  18769  10356   1276   1587    -58       C  
ATOM    371  CE2 PHE A  53     -12.702  26.661 -15.486  1.00 66.10           C  
ANISOU  371  CE2 PHE A  53     6676  13185   5256   1582   1264   -215       C  
ATOM    372  CZ  PHE A  53     -12.046  27.877 -15.630  1.00 67.02           C  
ANISOU  372  CZ  PHE A  53     6575  13470   5419   1351   1392   -112       C  
ATOM    373  N   ARG A  54     -14.749  23.894 -21.138  1.00 87.72           N  
ANISOU  373  N   ARG A  54    10291  16052   6986   2016   1469   -438       N  
ATOM    374  CA  ARG A  54     -14.858  23.043 -22.333  1.00 88.57           C  
ANISOU  374  CA  ARG A  54    10553  16261   6839   2165   1533   -557       C  
ATOM    375  C   ARG A  54     -16.003  23.456 -23.277  1.00 86.43           C  
ANISOU  375  C   ARG A  54    10479  15944   6417   2026   1485   -464       C  
ATOM    376  O   ARG A  54     -15.855  23.314 -24.489  1.00 87.91           O  
ANISOU  376  O   ARG A  54    10717  16324   6363   2062   1604   -472       O  
ATOM    377  CB  ARG A  54     -14.983  21.550 -21.950  1.00 89.59           C  
ANISOU  377  CB  ARG A  54    10850  16227   6964   2404   1432   -776       C  
ATOM    378  CG  ARG A  54     -13.937  21.027 -20.942  1.00 92.63           C  
ANISOU  378  CG  ARG A  54    11067  16656   7470   2603   1465   -873       C  
ATOM    379  CD  ARG A  54     -12.494  20.984 -21.470  1.00 97.86           C  
ANISOU  379  CD  ARG A  54    11549  17653   7982   2776   1676   -946       C  
ATOM    380  NE  ARG A  54     -12.328  19.973 -22.523  1.00104.62           N  
ANISOU  380  NE  ARG A  54    12611  18530   8609   2977   1727  -1118       N  
ATOM    381  CZ  ARG A  54     -11.231  19.790 -23.276  1.00110.87           C  
ANISOU  381  CZ  ARG A  54    13305  19564   9255   3207   1894  -1241       C  
ATOM    382  NH1 ARG A  54     -10.145  20.562 -23.126  1.00114.01           N1+
ANISOU  382  NH1 ARG A  54    13381  20200   9738   3250   2012  -1203       N1+
ATOM    383  NH2 ARG A  54     -11.221  18.816 -24.194  1.00112.40           N1+
ANISOU  383  NH2 ARG A  54    13723  19683   9300   3343   1904  -1388       N1+
ATOM    384  N   MET A  55     -17.101  23.967 -22.701  1.00 83.64           N  
ANISOU  384  N   MET A  55    10234  15359   6188   1880   1313   -379       N  
ATOM    385  CA  MET A  55     -18.253  24.537 -23.396  1.00 84.73           C  
ANISOU  385  CA  MET A  55    10537  15466   6190   1764   1244   -285       C  
ATOM    386  C   MET A  55     -18.049  26.046 -23.601  1.00 85.22           C  
ANISOU  386  C   MET A  55    10500  15670   6211   1595   1371    -47       C  
ATOM    387  O   MET A  55     -17.385  26.696 -22.790  1.00 86.65           O  
ANISOU  387  O   MET A  55    10481  15933   6510   1520   1497     44       O  
ATOM    388  CB  MET A  55     -19.518  24.290 -22.546  1.00 86.31           C  
ANISOU  388  CB  MET A  55    10861  15388   6546   1676   1022   -279       C  
ATOM    389  CG  MET A  55     -19.905  22.808 -22.379  1.00 91.59           C  
ANISOU  389  CG  MET A  55    11648  15870   7281   1806    904   -497       C  
ATOM    390  SD  MET A  55     -20.569  22.014 -23.868  1.00101.46           S  
ANISOU  390  SD  MET A  55    13145  17150   8255   1927    866   -714       S  
ATOM    391  CE  MET A  55     -22.257  22.676 -23.863  1.00102.17           C  
ANISOU  391  CE  MET A  55    13343  17207   8270   1739    712   -592       C  
ATOM    392  N   THR A  56     -18.665  26.577 -24.670  1.00 84.55           N  
ANISOU  392  N   THR A  56    10564  15613   5949   1533   1337     53       N  
ATOM    393  CA  THR A  56     -18.678  28.000 -25.018  1.00 83.29           C  
ANISOU  393  CA  THR A  56    10374  15536   5737   1378   1443    302       C  
ATOM    394  C   THR A  56     -19.441  28.845 -23.977  1.00 80.55           C  
ANISOU  394  C   THR A  56    10037  14958   5613   1227   1309    453       C  
ATOM    395  O   THR A  56     -20.458  28.391 -23.452  1.00 79.66           O  
ANISOU  395  O   THR A  56    10035  14675   5559   1241   1108    398       O  
ATOM    396  CB  THR A  56     -19.362  28.209 -26.399  1.00 85.01           C  
ANISOU  396  CB  THR A  56    10763  15904   5634   1414   1466    351       C  
ATOM    397  CG2 THR A  56     -19.478  29.667 -26.890  1.00 83.71           C  
ANISOU  397  CG2 THR A  56    10616  15776   5415   1264   1561    637       C  
ATOM    398  OG1 THR A  56     -18.649  27.480 -27.379  1.00 89.37           O  
ANISOU  398  OG1 THR A  56    11298  16690   5968   1547   1628    222       O  
ATOM    399  N   HIS A  57     -18.941  30.067 -23.723  1.00 79.20           N  
ANISOU  399  N   HIS A  57     9746  14783   5564   1075   1431    635       N  
ATOM    400  CA  HIS A  57     -19.553  31.068 -22.848  1.00 76.96           C  
ANISOU  400  CA  HIS A  57     9467  14274   5502    935   1330    774       C  
ATOM    401  C   HIS A  57     -20.906  31.557 -23.402  1.00 76.33           C  
ANISOU  401  C   HIS A  57     9575  14108   5318    926   1197    896       C  
ATOM    402  O   HIS A  57     -20.945  32.280 -24.398  1.00 77.94           O  
ANISOU  402  O   HIS A  57     9864  14405   5347    890   1292   1072       O  
ATOM    403  CB  HIS A  57     -18.568  32.232 -22.592  1.00  0.00           C  
ATOM    404  CG  HIS A  57     -17.984  32.904 -23.815  1.00  0.00           C  
ATOM    405  CD2 HIS A  57     -18.276  34.148 -24.337  1.00  0.00           C  
ATOM    406  ND1 HIS A  57     -17.006  32.299 -24.615  1.00  0.00           N  
ATOM    407  CE1 HIS A  57     -16.759  33.180 -25.576  1.00  0.00           C  
ATOM    408  NE2 HIS A  57     -17.483  34.294 -25.462  1.00  0.00           N  
ATOM    409  N   THR A  58     -21.986  31.119 -22.745  1.00 75.94           N  
ANISOU  409  N   THR A  58     9591  13893   5369    963    982    805       N  
ATOM    410  CA  THR A  58     -23.376  31.456 -23.050  1.00 74.01           C  
ANISOU  410  CA  THR A  58     9481  13565   5076    955    828    906       C  
ATOM    411  C   THR A  58     -24.137  31.603 -21.720  1.00 71.53           C  
ANISOU  411  C   THR A  58     9125  13007   5047    875    705    935       C  
ATOM    412  O   THR A  58     -23.650  31.155 -20.683  1.00 69.84           O  
ANISOU  412  O   THR A  58     8796  12697   5043    831    729    865       O  
ATOM    413  CB  THR A  58     -24.072  30.351 -23.899  1.00 74.59           C  
ANISOU  413  CB  THR A  58     9671  13716   4954   1073    681    736       C  
ATOM    414  CG2 THR A  58     -23.351  30.010 -25.213  1.00 75.27           C  
ANISOU  414  CG2 THR A  58     9811  14049   4738   1160    810    699       C  
ATOM    415  OG1 THR A  58     -24.296  29.155 -23.173  1.00 74.57           O  
ANISOU  415  OG1 THR A  58     9640  13602   5090   1114    582    507       O  
ATOM    416  N   VAL A  59     -25.334  32.209 -21.771  1.00 71.62           N  
ANISOU  416  N   VAL A  59     9224  12936   5053    867    568   1036       N  
ATOM    417  CA  VAL A  59     -26.206  32.419 -20.608  1.00 67.38           C  
ANISOU  417  CA  VAL A  59     8654  12179   4770    806    447   1050       C  
ATOM    418  C   VAL A  59     -26.628  31.105 -19.907  1.00 67.46           C  
ANISOU  418  C   VAL A  59     8629  12107   4897    837    327    813       C  
ATOM    419  O   VAL A  59     -26.721  31.085 -18.679  1.00 68.93           O  
ANISOU  419  O   VAL A  59     8746  12126   5316    779    297    782       O  
ATOM    420  CB  VAL A  59     -27.480  33.215 -21.009  1.00 60.84           C  
ANISOU  420  CB  VAL A  59     7916  11315   3886    829    319   1187       C  
ATOM    421  CG1 VAL A  59     -28.460  33.473 -19.844  1.00 58.68           C  
ANISOU  421  CG1 VAL A  59     7600  10829   3866    779    195   1179       C  
ATOM    422  CG2 VAL A  59     -27.103  34.537 -21.701  1.00 62.60           C  
ANISOU  422  CG2 VAL A  59     8206  11576   4002    810    452   1446       C  
ATOM    423  N   THR A  60     -26.813  30.033 -20.697  1.00 67.82           N  
ANISOU  423  N   THR A  60     8738  12258   4773    925    267    642       N  
ATOM    424  CA  THR A  60     -27.130  28.680 -20.237  1.00 64.59           C  
ANISOU  424  CA  THR A  60     8338  11746   4457    951    165    417       C  
ATOM    425  C   THR A  60     -25.975  28.037 -19.439  1.00 63.88           C  
ANISOU  425  C   THR A  60     8164  11613   4496    973    273    334       C  
ATOM    426  O   THR A  60     -26.213  27.549 -18.334  1.00 61.46           O  
ANISOU  426  O   THR A  60     7825  11138   4392    948    215    267       O  
ATOM    427  CB  THR A  60     -27.465  27.752 -21.439  1.00 64.86           C  
ANISOU  427  CB  THR A  60     8482  11898   4262   1031     95    245       C  
ATOM    428  CG2 THR A  60     -27.811  26.295 -21.083  1.00 62.55           C  
ANISOU  428  CG2 THR A  60     8238  11458   4072   1037     -8     20       C  
ATOM    429  OG1 THR A  60     -28.552  28.293 -22.168  1.00 67.38           O  
ANISOU  429  OG1 THR A  60     8859  12303   4440   1020    -17    326       O  
ATOM    430  N   THR A  61     -24.754  28.068 -20.002  1.00 67.97           N  
ANISOU  430  N   THR A  61     8637  12298   4892   1027    431    337       N  
ATOM    431  CA  THR A  61     -23.548  27.493 -19.395  1.00 70.13           C  
ANISOU  431  CA  THR A  61     8801  12577   5269   1073    529    252       C  
ATOM    432  C   THR A  61     -23.032  28.309 -18.189  1.00 71.24           C  
ANISOU  432  C   THR A  61     8809  12617   5641    961    565    373       C  
ATOM    433  O   THR A  61     -22.488  27.704 -17.268  1.00 72.77           O  
ANISOU  433  O   THR A  61     8915  12755   5977    990    570    287       O  
ATOM    434  CB  THR A  61     -22.396  27.349 -20.428  1.00 69.32           C  
ANISOU  434  CB  THR A  61     8651  12711   4976   1152    704    233       C  
ATOM    435  CG2 THR A  61     -22.744  26.486 -21.650  1.00 69.78           C  
ANISOU  435  CG2 THR A  61     8853  12862   4796   1273    669     83       C  
ATOM    436  OG1 THR A  61     -21.877  28.591 -20.867  1.00 69.67           O  
ANISOU  436  OG1 THR A  61     8655  12865   4951   1052    823    441       O  
ATOM    437  N   ILE A  62     -23.251  29.637 -18.187  1.00 67.31           N  
ANISOU  437  N   ILE A  62     8307  12091   5177    840    588    568       N  
ATOM    438  CA  ILE A  62     -22.942  30.548 -17.079  1.00 65.22           C  
ANISOU  438  CA  ILE A  62     7944  11702   5134    716    613    669       C  
ATOM    439  C   ILE A  62     -23.856  30.323 -15.859  1.00 66.47           C  
ANISOU  439  C   ILE A  62     8131  11649   5477    707    451    597       C  
ATOM    440  O   ILE A  62     -23.365  30.373 -14.731  1.00 69.25           O  
ANISOU  440  O   ILE A  62     8392  11917   6004    671    452    562       O  
ATOM    441  CB  ILE A  62     -22.999  32.040 -17.538  1.00 64.25           C  
ANISOU  441  CB  ILE A  62     7853  11568   4991    601    685    895       C  
ATOM    442  CG1 ILE A  62     -21.771  32.363 -18.420  1.00 65.53           C  
ANISOU  442  CG1 ILE A  62     7964  11928   5007    570    889    977       C  
ATOM    443  CG2 ILE A  62     -23.130  33.101 -16.417  1.00 64.00           C  
ANISOU  443  CG2 ILE A  62     7769  11351   5197    470    674    982       C  
ATOM    444  CD1 ILE A  62     -21.925  33.637 -19.262  1.00 68.56           C  
ANISOU  444  CD1 ILE A  62     8422  12282   5347    460    982   1213       C  
ATOM    445  N   SER A  63     -25.149  30.047 -16.102  1.00 64.96           N  
ANISOU  445  N   SER A  63     8056  11384   5240    734    314    568       N  
ATOM    446  CA  SER A  63     -26.127  29.726 -15.060  1.00 63.07           C  
ANISOU  446  CA  SER A  63     7846  10953   5166    712    176    499       C  
ATOM    447  C   SER A  63     -25.826  28.392 -14.352  1.00 62.09           C  
ANISOU  447  C   SER A  63     7719  10780   5091    791    152    314       C  
ATOM    448  O   SER A  63     -25.991  28.305 -13.136  1.00 62.07           O  
ANISOU  448  O   SER A  63     7681  10640   5262    764    117    287       O  
ATOM    449  CB  SER A  63     -27.548  29.735 -15.652  1.00  0.00           C  
ATOM    450  OG  SER A  63     -27.958  31.056 -15.937  1.00  0.00           O  
ATOM    451  N   TYR A  64     -25.346  27.402 -15.125  1.00 63.15           N  
ANISOU  451  N   TYR A  64     7909  11020   5065    902    175    185       N  
ATOM    452  CA  TYR A  64     -24.928  26.083 -14.642  1.00 63.38           C  
ANISOU  452  CA  TYR A  64     7972  10982   5125   1008    159     13       C  
ATOM    453  C   TYR A  64     -23.565  26.112 -13.930  1.00 59.79           C  
ANISOU  453  C   TYR A  64     7375  10572   4770   1048    251     24       C  
ATOM    454  O   TYR A  64     -23.365  25.324 -13.006  1.00 60.57           O  
ANISOU  454  O   TYR A  64     7477  10553   4983   1100    208    -53       O  
ATOM    455  CB  TYR A  64     -24.896  25.098 -15.828  1.00 70.02           C  
ANISOU  455  CB  TYR A  64     8918  11925   5762   1129    180   -132       C  
ATOM    456  CG  TYR A  64     -26.210  24.816 -16.551  1.00 74.83           C  
ANISOU  456  CG  TYR A  64     9670  12495   6269   1088     66   -195       C  
ATOM    457  CD1 TYR A  64     -27.465  25.241 -16.051  1.00 75.16           C  
ANISOU  457  CD1 TYR A  64     9734  12398   6427    971    -55   -154       C  
ATOM    458  CD2 TYR A  64     -26.165  24.109 -17.769  1.00 79.23           C  
ANISOU  458  CD2 TYR A  64    10325  13172   6605   1164     80   -309       C  
ATOM    459  CE1 TYR A  64     -28.644  24.998 -16.781  1.00 79.71           C  
ANISOU  459  CE1 TYR A  64    10405  12973   6907    925   -165   -225       C  
ATOM    460  CE2 TYR A  64     -27.344  23.855 -18.495  1.00 82.11           C  
ANISOU  460  CE2 TYR A  64    10804  13527   6867   1113    -35   -386       C  
ATOM    461  CZ  TYR A  64     -28.583  24.311 -18.009  1.00 84.22           C  
ANISOU  461  CZ  TYR A  64    11069  13673   7257    989   -161   -344       C  
ATOM    462  OH  TYR A  64     -29.723  24.081 -18.724  1.00 88.54           O  
ANISOU  462  OH  TYR A  64    11697  14246   7699    930   -282   -434       O  
ATOM    463  N   LEU A  65     -22.668  27.022 -14.350  1.00 59.15           N  
ANISOU  463  N   LEU A  65     7165  10671   4637   1021    379    119       N  
ATOM    464  CA  LEU A  65     -21.360  27.255 -13.737  1.00 61.40           C  
ANISOU  464  CA  LEU A  65     7277  11040   5014   1035    464    122       C  
ATOM    465  C   LEU A  65     -21.494  27.834 -12.318  1.00 64.48           C  
ANISOU  465  C   LEU A  65     7608  11277   5613    918    403    189       C  
ATOM    466  O   LEU A  65     -20.890  27.283 -11.402  1.00 67.18           O  
ANISOU  466  O   LEU A  65     7878  11594   6055    974    379    120       O  
ATOM    467  CB  LEU A  65     -20.503  28.143 -14.673  1.00 63.00           C  
ANISOU  467  CB  LEU A  65     7348  11468   5122    981    627    215       C  
ATOM    468  CG  LEU A  65     -19.099  28.532 -14.151  1.00 65.18           C  
ANISOU  468  CG  LEU A  65     7403  11871   5491    955    724    216       C  
ATOM    469  CD1 LEU A  65     -18.227  27.292 -13.876  1.00 65.86           C  
ANISOU  469  CD1 LEU A  65     7425  12059   5540   1168    730     48       C  
ATOM    470  CD2 LEU A  65     -18.412  29.528 -15.111  1.00 68.52           C  
ANISOU  470  CD2 LEU A  65     7708  12485   5839    832    898    334       C  
ATOM    471  N   ASN A  66     -22.303  28.898 -12.159  1.00 62.87           N  
ANISOU  471  N   ASN A  66     7441  10978   5468    769    376    321       N  
ATOM    472  CA  ASN A  66     -22.583  29.547 -10.870  1.00 59.19           C  
ANISOU  472  CA  ASN A  66     6943  10352   5193    660    319    375       C  
ATOM    473  C   ASN A  66     -23.366  28.641  -9.903  1.00 56.67           C  
ANISOU  473  C   ASN A  66     6715   9863   4953    729    191    265       C  
ATOM    474  O   ASN A  66     -23.077  28.686  -8.707  1.00 58.11           O  
ANISOU  474  O   ASN A  66     6841   9979   5260    724    162    237       O  
ATOM    475  CB  ASN A  66     -23.322  30.880 -11.113  1.00 59.68           C  
ANISOU  475  CB  ASN A  66     7062  10326   5289    526    312    529       C  
ATOM    476  CG  ASN A  66     -22.388  32.025 -11.512  1.00 62.08           C  
ANISOU  476  CG  ASN A  66     7268  10703   5616    396    446    661       C  
ATOM    477  ND2 ASN A  66     -22.121  32.187 -12.808  1.00 66.90           N  
ANISOU  477  ND2 ASN A  66     7875  11471   6073    400    557    723       N  
ATOM    478  OD1 ASN A  66     -21.920  32.768 -10.652  1.00 58.58           O  
ANISOU  478  OD1 ASN A  66     6763  10171   5323    285    459    702       O  
ATOM    479  N   LEU A  67     -24.291  27.810 -10.424  1.00 55.22           N  
ANISOU  479  N   LEU A  67     6678   9614   4692    786    117    199       N  
ATOM    480  CA  LEU A  67     -24.984  26.756  -9.673  1.00 53.64           C  
ANISOU  480  CA  LEU A  67     6586   9239   4557    832     17     94       C  
ATOM    481  C   LEU A  67     -23.993  25.763  -9.043  1.00 53.96           C  
ANISOU  481  C   LEU A  67     6619   9299   4584    987     38    -23       C  
ATOM    482  O   LEU A  67     -24.039  25.555  -7.832  1.00 53.24           O  
ANISOU  482  O   LEU A  67     6560   9076   4591   1016    -15    -63       O  
ATOM    483  CB  LEU A  67     -26.021  26.058 -10.590  1.00 50.19           C  
ANISOU  483  CB  LEU A  67     6297   8746   4026    834    -55     30       C  
ATOM    484  CG  LEU A  67     -26.701  24.787 -10.020  1.00 48.31           C  
ANISOU  484  CG  LEU A  67     6196   8318   3840    855   -138    -91       C  
ATOM    485  CD1 LEU A  67     -27.454  25.064  -8.708  1.00 48.43           C  
ANISOU  485  CD1 LEU A  67     6189   8180   4032    759   -187    -32       C  
ATOM    486  CD2 LEU A  67     -27.608  24.115 -11.072  1.00 47.86           C  
ANISOU  486  CD2 LEU A  67     6262   8240   3682    822   -202   -171       C  
ATOM    487  N   ALA A  68     -23.098  25.208  -9.876  1.00 55.22           N  
ANISOU  487  N   ALA A  68     6742   9629   4611   1103    117    -77       N  
ATOM    488  CA  ALA A  68     -22.073  24.258  -9.460  1.00 56.36           C  
ANISOU  488  CA  ALA A  68     6869   9814   4732   1290    141   -186       C  
ATOM    489  C   ALA A  68     -20.995  24.844  -8.542  1.00 55.73           C  
ANISOU  489  C   ALA A  68     6602   9812   4762   1284    162   -141       C  
ATOM    490  O   ALA A  68     -20.509  24.110  -7.691  1.00 56.80           O  
ANISOU  490  O   ALA A  68     6748   9893   4940   1411    122   -206       O  
ATOM    491  CB  ALA A  68     -21.445  23.618 -10.695  1.00 57.66           C  
ANISOU  491  CB  ALA A  68     7020  10167   4723   1425    235   -257       C  
ATOM    492  N   VAL A  69     -20.663  26.140  -8.685  1.00 56.78           N  
ANISOU  492  N   VAL A  69     6573  10068   4933   1136    227    -32       N  
ATOM    493  CA  VAL A  69     -19.768  26.864  -7.775  1.00 60.74           C  
ANISOU  493  CA  VAL A  69     6885  10656   5537   1091    245     -6       C  
ATOM    494  C   VAL A  69     -20.344  26.972  -6.348  1.00 63.63           C  
ANISOU  494  C   VAL A  69     7312  10821   6043   1036    137      5       C  
ATOM    495  O   VAL A  69     -19.580  26.813  -5.397  1.00 64.62           O  
ANISOU  495  O   VAL A  69     7347  10984   6223   1100    106    -35       O  
ATOM    496  CB  VAL A  69     -19.389  28.270  -8.335  1.00  0.00           C  
ATOM    497  CG1 VAL A  69     -18.870  29.303  -7.308  1.00  0.00           C  
ATOM    498  CG2 VAL A  69     -18.352  28.135  -9.464  1.00  0.00           C  
ATOM    499  N   ALA A  70     -21.672  27.163  -6.224  1.00 62.08           N  
ANISOU  499  N   ALA A  70     7260  10430   5896    926     80     58       N  
ATOM    500  CA  ALA A  70     -22.387  27.134  -4.947  1.00 58.93           C  
ANISOU  500  CA  ALA A  70     6928   9842   5620    873     -8     66       C  
ATOM    501  C   ALA A  70     -22.330  25.742  -4.302  1.00 61.36           C  
ANISOU  501  C   ALA A  70     7366  10042   5906   1044    -73    -36       C  
ATOM    502  O   ALA A  70     -21.812  25.602  -3.197  1.00 63.05           O  
ANISOU  502  O   ALA A  70     7557  10221   6178   1092   -117    -55       O  
ATOM    503  CB  ALA A  70     -23.836  27.623  -5.134  1.00 59.13           C  
ANISOU  503  CB  ALA A  70     7060   9712   5695    730    -44    140       C  
ATOM    504  N   ASP A  71     -22.799  24.730  -5.044  1.00 64.00           N  
ANISOU  504  N   ASP A  71     7853  10315   6147   1137    -79   -103       N  
ATOM    505  CA  ASP A  71     -22.830  23.321  -4.647  1.00 66.50           C  
ANISOU  505  CA  ASP A  71     8338  10489   6439   1292   -124   -196       C  
ATOM    506  C   ASP A  71     -21.456  22.730  -4.278  1.00 66.92           C  
ANISOU  506  C   ASP A  71     8309  10675   6443   1510   -100   -253       C  
ATOM    507  O   ASP A  71     -21.366  22.033  -3.270  1.00 68.42           O  
ANISOU  507  O   ASP A  71     8597  10753   6645   1641   -146   -290       O  
ATOM    508  CB  ASP A  71     -23.515  22.458  -5.720  1.00 72.08           C  
ANISOU  508  CB  ASP A  71     9233  11100   7053   1322   -124   -274       C  
ATOM    509  CG  ASP A  71     -24.922  22.919  -6.106  1.00 78.36           C  
ANISOU  509  CG  ASP A  71    10130  11738   7903   1136   -176   -246       C  
ATOM    510  OD1 ASP A  71     -25.658  23.380  -5.206  1.00 79.69           O  
ANISOU  510  OD1 ASP A  71    10286  11806   8190   1033   -215   -185       O  
ATOM    511  OD2 ASP A  71     -25.279  22.715  -7.286  1.00 80.54           O1-
ANISOU  511  OD2 ASP A  71    10491  12009   8100   1098   -180   -293       O1-
ATOM    512  N   PHE A  72     -20.412  23.046  -5.062  1.00 65.51           N  
ANISOU  512  N   PHE A  72     7948  10743   6200   1559    -26   -257       N  
ATOM    513  CA  PHE A  72     -19.021  22.652  -4.820  1.00 67.86           C  
ANISOU  513  CA  PHE A  72     8124  11212   6450   1777     -5   -316       C  
ATOM    514  C   PHE A  72     -18.459  23.217  -3.504  1.00 67.11           C  
ANISOU  514  C   PHE A  72     7868  11181   6447   1742    -54   -277       C  
ATOM    515  O   PHE A  72     -17.898  22.454  -2.718  1.00 66.43           O  
ANISOU  515  O   PHE A  72     7786  11111   6344   1939   -102   -323       O  
ATOM    516  CB  PHE A  72     -18.158  23.042  -6.043  1.00 68.10           C  
ANISOU  516  CB  PHE A  72     7975  11515   6386   1817    103   -335       C  
ATOM    517  CG  PHE A  72     -16.666  22.775  -5.940  1.00 69.36           C  
ANISOU  517  CG  PHE A  72     7986  11884   6482   2068    133   -411       C  
ATOM    518  CD1 PHE A  72     -16.158  21.493  -6.236  1.00 71.33           C  
ANISOU  518  CD1 PHE A  72     8374  12104   6623   2335    150   -512       C  
ATOM    519  CD2 PHE A  72     -15.798  23.749  -5.403  1.00 69.75           C  
ANISOU  519  CD2 PHE A  72     7756  12166   6580   2039    142   -391       C  
ATOM    520  CE1 PHE A  72     -14.810  21.220  -6.044  1.00 72.53           C  
ANISOU  520  CE1 PHE A  72     8382  12463   6712   2602    177   -582       C  
ATOM    521  CE2 PHE A  72     -14.454  23.456  -5.216  1.00 70.60           C  
ANISOU  521  CE2 PHE A  72     7694  12505   6625   2282    160   -468       C  
ATOM    522  CZ  PHE A  72     -13.963  22.198  -5.539  1.00 71.60           C  
ANISOU  522  CZ  PHE A  72     7955  12608   6641   2580    178   -558       C  
ATOM    523  N   CYS A  73     -18.636  24.534  -3.295  1.00 66.96           N  
ANISOU  523  N   CYS A  73     7722  11201   6519   1501    -45   -195       N  
ATOM    524  CA  CYS A  73     -18.154  25.267  -2.121  1.00 67.90           C  
ANISOU  524  CA  CYS A  73     7696  11381   6722   1438    -93   -176       C  
ATOM    525  C   CYS A  73     -18.878  24.872  -0.823  1.00 67.18           C  
ANISOU  525  C   CYS A  73     7788  11063   6674   1491   -194   -179       C  
ATOM    526  O   CYS A  73     -18.224  24.845   0.219  1.00 66.49           O  
ANISOU  526  O   CYS A  73     7635  11040   6589   1596   -254   -204       O  
ATOM    527  CB  CYS A  73     -18.225  26.792  -2.323  1.00  0.00           C  
ATOM    528  SG  CYS A  73     -16.934  27.327  -3.479  1.00  0.00           S  
ATOM    529  N   PHE A  74     -20.183  24.548  -0.891  1.00 65.37           N  
ANISOU  529  N   PHE A  74     7783  10584   6470   1417   -212   -154       N  
ATOM    530  CA  PHE A  74     -20.895  23.957   0.246  1.00 64.51           C  
ANISOU  530  CA  PHE A  74     7863  10251   6397   1446   -286   -152       C  
ATOM    531  C   PHE A  74     -20.369  22.556   0.603  1.00 65.24           C  
ANISOU  531  C   PHE A  74     8095  10294   6401   1721   -312   -216       C  
ATOM    532  O   PHE A  74     -19.882  22.359   1.720  1.00 68.64           O  
ANISOU  532  O   PHE A  74     8546  10709   6824   1838   -370   -217       O  
ATOM    533  CB  PHE A  74     -22.445  24.014   0.128  1.00 64.69           C  
ANISOU  533  CB  PHE A  74     8066  10048   6467   1286   -286   -120       C  
ATOM    534  CG  PHE A  74     -23.153  22.976   0.987  1.00 67.03           C  
ANISOU  534  CG  PHE A  74     8598  10103   6768   1338   -329   -139       C  
ATOM    535  CD1 PHE A  74     -23.006  23.014   2.392  1.00 67.65           C  
ANISOU  535  CD1 PHE A  74     8699  10100   6903   1299   -375   -105       C  
ATOM    536  CD2 PHE A  74     -23.746  21.845   0.386  1.00 68.84           C  
ANISOU  536  CD2 PHE A  74     9038  10182   6936   1417   -316   -196       C  
ATOM    537  CE1 PHE A  74     -23.376  21.919   3.155  1.00 69.15           C  
ANISOU  537  CE1 PHE A  74     9119  10066   7088   1339   -397   -111       C  
ATOM    538  CE2 PHE A  74     -24.128  20.767   1.170  1.00 71.02           C  
ANISOU  538  CE2 PHE A  74     9547  10220   7217   1440   -336   -211       C  
ATOM    539  CZ  PHE A  74     -23.908  20.794   2.540  1.00 70.77           C  
ANISOU  539  CZ  PHE A  74     9536  10112   7240   1403   -372   -161       C  
ATOM    540  N   THR A  75     -20.484  21.610  -0.342  1.00 63.60           N  
ANISOU  540  N   THR A  75     8001  10052   6112   1839   -268   -272       N  
ATOM    541  CA  THR A  75     -20.170  20.195  -0.100  1.00 64.06           C  
ANISOU  541  CA  THR A  75     8238  10019   6083   2114   -277   -335       C  
ATOM    542  C   THR A  75     -18.690  19.933   0.259  1.00 63.70           C  
ANISOU  542  C   THR A  75     8015  10207   5982   2355   -297   -358       C  
ATOM    543  O   THR A  75     -18.411  18.885   0.837  1.00 65.82           O  
ANISOU  543  O   THR A  75     8428  10393   6189   2605   -330   -383       O  
ATOM    544  CB  THR A  75     -20.560  19.295  -1.302  1.00 64.91           C  
ANISOU  544  CB  THR A  75     8489  10067   6108   2185   -216   -409       C  
ATOM    545  CG2 THR A  75     -22.070  19.318  -1.599  1.00 61.29           C  
ANISOU  545  CG2 THR A  75     8241   9358   5687   1980   -218   -408       C  
ATOM    546  OG1 THR A  75     -19.838  19.642  -2.469  1.00 66.81           O  
ANISOU  546  OG1 THR A  75     8509  10565   6311   2151   -155   -419       O  
ATOM    547  N   SER A  76     -17.795  20.904   0.002  1.00 61.41           N  
ANISOU  547  N   SER A  76     7415  10210   5708   2287   -275   -351       N  
ATOM    548  CA  SER A  76     -16.413  20.927   0.490  1.00 63.21           C  
ANISOU  548  CA  SER A  76     7423  10706   5886   2494   -302   -385       C  
ATOM    549  C   SER A  76     -16.290  21.081   2.023  1.00 65.01           C  
ANISOU  549  C   SER A  76     7639  10917   6146   2514   -406   -352       C  
ATOM    550  O   SER A  76     -15.256  20.694   2.567  1.00 69.02           O  
ANISOU  550  O   SER A  76     8025  11611   6589   2749   -458   -385       O  
ATOM    551  CB  SER A  76     -15.642  22.055  -0.226  1.00  0.00           C  
ATOM    552  OG  SER A  76     -15.315  21.680  -1.547  1.00  0.00           O  
ATOM    553  N   THR A  77     -17.330  21.619   2.689  1.00 62.50           N  
ANISOU  553  N   THR A  77     7435  10397   5914   2287   -438   -293       N  
ATOM    554  CA  THR A  77     -17.387  21.799   4.144  1.00 63.17           C  
ANISOU  554  CA  THR A  77     7531  10454   6018   2290   -529   -264       C  
ATOM    555  C   THR A  77     -18.079  20.634   4.888  1.00 63.89           C  
ANISOU  555  C   THR A  77     7950  10270   6056   2464   -570   -243       C  
ATOM    556  O   THR A  77     -18.052  20.632   6.118  1.00 66.39           O  
ANISOU  556  O   THR A  77     8306  10568   6353   2519   -646   -215       O  
ATOM    557  CB  THR A  77     -18.108  23.117   4.548  1.00 62.80           C  
ANISOU  557  CB  THR A  77     7436  10339   6088   1956   -530   -214       C  
ATOM    558  CG2 THR A  77     -17.616  24.362   3.802  1.00 63.15           C  
ANISOU  558  CG2 THR A  77     7237  10570   6188   1751   -460   -216       C  
ATOM    559  OG1 THR A  77     -19.523  23.048   4.481  1.00 62.47           O  
ANISOU  559  OG1 THR A  77     7660   9985   6090   1839   -507   -173       O  
ATOM    560  N   LEU A  78     -18.663  19.663   4.169  1.00 63.24           N  
ANISOU  560  N   LEU A  78     8114   9972   5944   2541   -514   -257       N  
ATOM    561  CA  LEU A  78     -19.271  18.480   4.783  1.00 66.65           C  
ANISOU  561  CA  LEU A  78     8893  10098   6335   2659   -528   -234       C  
ATOM    562  C   LEU A  78     -18.346  17.576   5.633  1.00 73.02           C  
ANISOU  562  C   LEU A  78     9764  10949   7032   2997   -593   -226       C  
ATOM    563  O   LEU A  78     -18.855  17.067   6.633  1.00 74.51           O  
ANISOU  563  O   LEU A  78    10188  10924   7199   3029   -623   -171       O  
ATOM    564  CB  LEU A  78     -20.115  17.677   3.772  1.00 66.24           C  
ANISOU  564  CB  LEU A  78     9079   9830   6261   2677   -449   -278       C  
ATOM    565  CG  LEU A  78     -21.519  18.268   3.519  1.00 63.88           C  
ANISOU  565  CG  LEU A  78     8781   9439   6052   2353   -401   -278       C  
ATOM    566  CD1 LEU A  78     -22.187  17.597   2.304  1.00 65.87           C  
ANISOU  566  CD1 LEU A  78     9271   9495   6262   2378   -339   -344       C  
ATOM    567  CD2 LEU A  78     -22.417  18.210   4.778  1.00 61.84           C  
ANISOU  567  CD2 LEU A  78     8596   9019   5881   2119   -428   -213       C  
ATOM    568  N   PRO A  79     -17.013  17.484   5.377  1.00 76.05           N  
ANISOU  568  N   PRO A  79     9960  11598   7336   3264   -615   -272       N  
ATOM    569  CA  PRO A  79     -16.095  16.877   6.365  1.00 78.05           C  
ANISOU  569  CA  PRO A  79    10265  11914   7475   3608   -696   -254       C  
ATOM    570  C   PRO A  79     -16.052  17.557   7.750  1.00 77.81           C  
ANISOU  570  C   PRO A  79    10131  11983   7450   3527   -797   -204       C  
ATOM    571  O   PRO A  79     -15.869  16.850   8.739  1.00 78.78           O  
ANISOU  571  O   PRO A  79    10439  12015   7479   3745   -862   -155       O  
ATOM    572  CB  PRO A  79     -14.719  16.868   5.673  1.00 80.47           C  
ANISOU  572  CB  PRO A  79    10290  12571   7715   3860   -697   -328       C  
ATOM    573  CG  PRO A  79     -14.846  17.857   4.527  1.00 80.40           C  
ANISOU  573  CG  PRO A  79    10021  12731   7797   3574   -625   -370       C  
ATOM    574  CD  PRO A  79     -16.301  17.698   4.117  1.00 77.28           C  
ANISOU  574  CD  PRO A  79     9878  12001   7482   3304   -557   -343       C  
ATOM    575  N   PHE A  80     -16.258  18.885   7.809  1.00 76.58           N  
ANISOU  575  N   PHE A  80     9705  12002   7389   3225   -810   -215       N  
ATOM    576  CA  PHE A  80     -16.387  19.640   9.062  1.00 75.70           C  
ANISOU  576  CA  PHE A  80     9513  11971   7280   3125   -902   -186       C  
ATOM    577  C   PHE A  80     -17.771  19.452   9.711  1.00 74.42           C  
ANISOU  577  C   PHE A  80     9663  11459   7153   2962   -884   -113       C  
ATOM    578  O   PHE A  80     -17.862  19.424  10.939  1.00 78.68           O  
ANISOU  578  O   PHE A  80    10274  11984   7638   3000   -957    -74       O  
ATOM    579  CB  PHE A  80     -16.147  21.149   8.822  1.00 74.69           C  
ANISOU  579  CB  PHE A  80     9024  12109   7246   2841   -905   -231       C  
ATOM    580  CG  PHE A  80     -14.759  21.555   8.363  1.00 78.81           C  
ANISOU  580  CG  PHE A  80     9199  13015   7730   2967   -919   -308       C  
ATOM    581  CD1 PHE A  80     -14.367  21.379   7.019  1.00 80.34           C  
ANISOU  581  CD1 PHE A  80     9295  13274   7956   2943   -817   -342       C  
ATOM    582  CD2 PHE A  80     -13.809  22.019   9.298  1.00 80.82           C  
ANISOU  582  CD2 PHE A  80     9213  13587   7907   3104  -1030   -351       C  
ATOM    583  CE1 PHE A  80     -13.078  21.707   6.623  1.00 83.38           C  
ANISOU  583  CE1 PHE A  80     9349  14028   8304   3050   -811   -415       C  
ATOM    584  CE2 PHE A  80     -12.526  22.344   8.881  1.00 84.01           C  
ANISOU  584  CE2 PHE A  80     9266  14376   8279   3207  -1036   -433       C  
ATOM    585  CZ  PHE A  80     -12.163  22.191   7.550  1.00 85.22           C  
ANISOU  585  CZ  PHE A  80     9324  14584   8472   3178   -918   -462       C  
ATOM    586  N   PHE A  81     -18.813  19.366   8.875  1.00 70.43           N  
ANISOU  586  N   PHE A  81     9339  10691   6731   2781   -786    -98       N  
ATOM    587  CA  PHE A  81     -20.199  19.309   9.328  1.00 67.97           C  
ANISOU  587  CA  PHE A  81     9301  10066   6459   2611   -753    -39       C  
ATOM    588  C   PHE A  81     -20.611  17.900   9.789  1.00 71.42           C  
ANISOU  588  C   PHE A  81    10112  10225   6799   2834   -732      4       C  
ATOM    589  O   PHE A  81     -21.465  17.803  10.664  1.00 74.18           O  
ANISOU  589  O   PHE A  81    10692  10349   7146   2743   -716     63       O  
ATOM    590  CB  PHE A  81     -21.143  19.881   8.244  1.00  0.00           C  
ATOM    591  CG  PHE A  81     -22.042  20.987   8.773  1.00  0.00           C  
ATOM    592  CD1 PHE A  81     -21.525  22.288   8.956  1.00  0.00           C  
ATOM    593  CD2 PHE A  81     -23.338  20.691   9.250  1.00  0.00           C  
ATOM    594  CE1 PHE A  81     -22.311  23.272   9.540  1.00  0.00           C  
ATOM    595  CE2 PHE A  81     -24.116  21.697   9.810  1.00  0.00           C  
ATOM    596  CZ  PHE A  81     -23.606  22.983   9.949  1.00  0.00           C  
ATOM    597  N   MET A  82     -19.988  16.836   9.264  1.00 73.08           N  
ANISOU  597  N   MET A  82    10403  10437   6926   3123   -720    -23       N  
ATOM    598  CA  MET A  82     -20.327  15.458   9.633  1.00 78.72           C  
ANISOU  598  CA  MET A  82    11519  10838   7554   3326   -680     18       C  
ATOM    599  C   MET A  82     -19.735  15.058  10.994  1.00 79.49           C  
ANISOU  599  C   MET A  82    11709  10981   7510   3624   -767     86       C  
ATOM    600  O   MET A  82     -20.440  14.430  11.783  1.00 78.39           O  
ANISOU  600  O   MET A  82    11911  10562   7311   3671   -740    163       O  
ATOM    601  CB  MET A  82     -19.962  14.482   8.491  1.00  0.00           C  
ATOM    602  CG  MET A  82     -18.471  14.162   8.299  1.00  0.00           C  
ATOM    603  SD  MET A  82     -18.132  13.212   6.793  1.00  0.00           S  
ATOM    604  CE  MET A  82     -16.385  12.816   7.070  1.00  0.00           C  
ATOM    605  N   VAL A  83     -18.474  15.445  11.260  1.00 81.09           N  
ANISOU  605  N   VAL A  83    11614  11549   7649   3824   -872     59       N  
ATOM    606  CA  VAL A  83     -17.759  15.087  12.487  1.00 80.21           C  
ANISOU  606  CA  VAL A  83    11556  11534   7388   4109   -979    120       C  
ATOM    607  C   VAL A  83     -18.290  15.798  13.747  1.00 75.55           C  
ANISOU  607  C   VAL A  83    10931  10963   6811   3875  -1029    166       C  
ATOM    608  O   VAL A  83     -18.143  15.240  14.832  1.00 76.32           O  
ANISOU  608  O   VAL A  83    11190  11033   6775   4058  -1095    239       O  
ATOM    609  CB  VAL A  83     -16.231  15.345  12.377  1.00 81.09           C  
ANISOU  609  CB  VAL A  83    11327  12068   7415   4405  -1085     62       C  
ATOM    610  CG1 VAL A  83     -15.593  14.470  11.284  1.00 82.23           C  
ANISOU  610  CG1 VAL A  83    11386  12267   7589   4529  -1013    -15       C  
ATOM    611  CG2 VAL A  83     -15.832  16.825  12.218  1.00 78.64           C  
ANISOU  611  CG2 VAL A  83    10598  12122   7160   4180  -1171      8       C  
ATOM    612  N   ARG A  84     -18.935  16.969  13.604  1.00 72.05           N  
ANISOU  612  N   ARG A  84    10296  10564   6515   3490   -997    124       N  
ATOM    613  CA  ARG A  84     -19.571  17.647  14.740  1.00 72.10           C  
ANISOU  613  CA  ARG A  84    10314  10536   6544   3253  -1019    160       C  
ATOM    614  C   ARG A  84     -20.879  16.948  15.169  1.00 76.16           C  
ANISOU  614  C   ARG A  84    11215  10645   7079   3121   -914    237       C  
ATOM    615  O   ARG A  84     -21.172  16.872  16.363  1.00 79.91           O  
ANISOU  615  O   ARG A  84    11855  11028   7478   3111   -929    303       O  
ATOM    616  CB  ARG A  84     -19.798  19.151  14.448  1.00  0.00           C  
ATOM    617  CG  ARG A  84     -20.668  19.456  13.210  1.00  0.00           C  
ATOM    618  CD  ARG A  84     -21.204  20.890  13.098  1.00  0.00           C  
ATOM    619  NE  ARG A  84     -21.969  21.283  14.295  1.00  0.00           N  
ATOM    620  CZ  ARG A  84     -23.118  21.979  14.331  1.00  0.00           C  
ATOM    621  NH1 ARG A  84     -23.753  22.342  13.210  1.00  0.00           N1+
ATOM    622  NH2 ARG A  84     -23.639  22.302  15.519  1.00  0.00           N1+
ATOM    623  N   LYS A  85     -21.652  16.430  14.203  1.00 76.39           N  
ANISOU  623  N   LYS A  85    11385  10441   7197   3011   -802    222       N  
ATOM    624  CA  LYS A  85     -22.918  15.746  14.481  1.00 77.75           C  
ANISOU  624  CA  LYS A  85    11918  10236   7387   2877   -692    279       C  
ATOM    625  C   LYS A  85     -22.678  14.369  15.128  1.00 81.33           C  
ANISOU  625  C   LYS A  85    12740  10483   7679   3183   -682    364       C  
ATOM    626  O   LYS A  85     -23.427  13.993  16.024  1.00 82.05           O  
ANISOU  626  O   LYS A  85    13113  10334   7730   3107   -622    443       O  
ATOM    627  CB  LYS A  85     -23.775  15.639  13.204  1.00  0.00           C  
ATOM    628  CG  LYS A  85     -24.166  16.982  12.549  1.00  0.00           C  
ATOM    629  CD  LYS A  85     -24.996  17.950  13.411  1.00  0.00           C  
ATOM    630  CE  LYS A  85     -25.559  19.118  12.577  1.00  0.00           C  
ATOM    631  NZ  LYS A  85     -26.472  19.971  13.357  1.00  0.00           N1+
ATOM    632  N   ALA A  86     -21.574  13.700  14.754  1.00 83.75           N  
ANISOU  632  N   ALA A  86    13057  10876   7887   3539   -731    353       N  
ATOM    633  CA  ALA A  86     -21.105  12.456  15.369  1.00 83.09           C  
ANISOU  633  CA  ALA A  86    13338  10595   7638   3881   -725    444       C  
ATOM    634  C   ALA A  86     -20.704  12.616  16.851  1.00 82.14           C  
ANISOU  634  C   ALA A  86    13225  10620   7365   4054   -833    530       C  
ATOM    635  O   ALA A  86     -20.726  11.626  17.582  1.00 85.67           O  
ANISOU  635  O   ALA A  86    14021  10869   7659   4311   -821    634       O  
ATOM    636  CB  ALA A  86     -19.925  11.917  14.549  1.00 84.55           C  
ANISOU  636  CB  ALA A  86    13514  10854   7759   4245   -748    401       C  
ATOM    637  N   MET A  87     -20.375  13.852  17.262  1.00 77.14           N  
ANISOU  637  N   MET A  87    12232  10319   6759   3922   -937    486       N  
ATOM    638  CA  MET A  87     -20.073  14.242  18.641  1.00 78.13           C  
ANISOU  638  CA  MET A  87    12332  10621   6733   4055  -1053    543       C  
ATOM    639  C   MET A  87     -21.287  14.889  19.352  1.00 77.07           C  
ANISOU  639  C   MET A  87    12288  10359   6634   3728  -1000    582       C  
ATOM    640  O   MET A  87     -21.111  15.431  20.443  1.00 79.10           O  
ANISOU  640  O   MET A  87    12429  10825   6800   3735  -1099    589       O  
ATOM    641  CB  MET A  87     -18.847  15.180  18.644  1.00 78.67           C  
ANISOU  641  CB  MET A  87    11937  11169   6784   4141  -1210    450       C  
ATOM    642  CG  MET A  87     -17.560  14.561  18.077  1.00 83.63           C  
ANISOU  642  CG  MET A  87    12480  12000   7299   4574  -1297    435       C  
ATOM    643  SD  MET A  87     -16.194  15.741  17.896  1.00 85.93           S  
ANISOU  643  SD  MET A  87    12175  12883   7590   4599  -1464    302       S  
ATOM    644  CE  MET A  87     -15.708  15.941  19.632  1.00 86.01           C  
ANISOU  644  CE  MET A  87    12158  13040   7482   4504  -1584    330       C  
ATOM    645  N   GLY A  88     -22.490  14.810  18.751  1.00 74.84           N  
ANISOU  645  N   GLY A  88    12204   9756   6475   3446   -847    596       N  
ATOM    646  CA  GLY A  88     -23.748  15.264  19.349  1.00 74.84           C  
ANISOU  646  CA  GLY A  88    12262   9651   6520   3133   -781    621       C  
ATOM    647  C   GLY A  88     -23.944  16.788  19.267  1.00 72.91           C  
ANISOU  647  C   GLY A  88    11626   9673   6403   2865   -835    524       C  
ATOM    648  O   GLY A  88     -24.626  17.352  20.122  1.00 74.37           O  
ANISOU  648  O   GLY A  88    11771   9943   6544   2758   -865    533       O  
ATOM    649  N   GLY A  89     -23.320  17.443  18.278  1.00 70.80           N  
ANISOU  649  N   GLY A  89    11085   9532   6283   2761   -840    431       N  
ATOM    650  CA  GLY A  89     -23.454  18.876  18.012  1.00 70.57           C  
ANISOU  650  CA  GLY A  89    10703   9716   6395   2496   -868    342       C  
ATOM    651  C   GLY A  89     -22.222  19.657  18.490  1.00 67.02           C  
ANISOU  651  C   GLY A  89     9973   9624   5865   2593  -1016    291       C  
ATOM    652  O   GLY A  89     -22.096  20.836  18.148  1.00 61.97           O  
ANISOU  652  O   GLY A  89     9079   9140   5325   2360  -1035    219       O  
ATOM    653  N   HIS A  90     -21.313  19.012  19.240  1.00 71.49           N  
ANISOU  653  N   HIS A  90    10580  10329   6253   2930  -1122    319       N  
ATOM    654  CA  HIS A  90     -20.024  19.550  19.685  1.00 73.69           C  
ANISOU  654  CA  HIS A  90    10549  10996   6452   3022  -1276    246       C  
ATOM    655  C   HIS A  90     -19.131  19.889  18.478  1.00 73.98           C  
ANISOU  655  C   HIS A  90    10235  11280   6596   3006  -1305    148       C  
ATOM    656  O   HIS A  90     -19.019  19.068  17.572  1.00 75.07           O  
ANISOU  656  O   HIS A  90    10409  11308   6806   3053  -1231    151       O  
ATOM    657  CB  HIS A  90     -19.363  18.490  20.594  1.00  0.00           C  
ATOM    658  CG  HIS A  90     -18.049  18.854  21.250  1.00  0.00           C  
ATOM    659  CD2 HIS A  90     -17.771  18.965  22.597  1.00  0.00           C  
ATOM    660  ND1 HIS A  90     -16.868  19.090  20.535  1.00  0.00           N  
ATOM    661  CE1 HIS A  90     -15.951  19.356  21.455  1.00  0.00           C  
ATOM    662  NE2 HIS A  90     -16.429  19.289  22.697  1.00  0.00           N  
ATOM    663  N   TRP A  91     -18.497  21.069  18.510  1.00 74.24           N  
ANISOU  663  N   TRP A  91     9928  11650   6630   2926  -1405     52       N  
ATOM    664  CA  TRP A  91     -17.611  21.564  17.460  1.00 74.54           C  
ANISOU  664  CA  TRP A  91     9607  11950   6766   2867  -1420    -46       C  
ATOM    665  C   TRP A  91     -16.141  21.407  17.907  1.00 76.87           C  
ANISOU  665  C   TRP A  91     9655  12638   6913   3146  -1575   -105       C  
ATOM    666  O   TRP A  91     -15.727  22.144  18.804  1.00 76.84           O  
ANISOU  666  O   TRP A  91     9438  12898   6858   3062  -1681   -181       O  
ATOM    667  CB  TRP A  91     -17.969  23.039  17.205  1.00 75.24           C  
ANISOU  667  CB  TRP A  91     9481  12090   7015   2468  -1378   -122       C  
ATOM    668  CG  TRP A  91     -17.168  23.728  16.144  1.00 78.98           C  
ANISOU  668  CG  TRP A  91     9653  12746   7611   2356  -1342   -196       C  
ATOM    669  CD1 TRP A  91     -16.196  24.642  16.357  1.00 82.33           C  
ANISOU  669  CD1 TRP A  91     9717  13521   8042   2284  -1409   -302       C  
ATOM    670  CD2 TRP A  91     -17.209  23.522  14.701  1.00 80.36           C  
ANISOU  670  CD2 TRP A  91     9863  12768   7904   2292  -1222   -172       C  
ATOM    671  CE2 TRP A  91     -16.268  24.400  14.090  1.00 82.15           C  
ANISOU  671  CE2 TRP A  91     9752  13263   8199   2193  -1215   -252       C  
ATOM    672  CE3 TRP A  91     -17.940  22.670  13.843  1.00 80.10           C  
ANISOU  672  CE3 TRP A  91    10111  12407   7917   2297  -1118    -96       C  
ATOM    673  NE1 TRP A  91     -15.680  25.060  15.150  1.00 83.49           N  
ANISOU  673  NE1 TRP A  91     9681  13735   8308   2179  -1326   -333       N  
ATOM    674  CZ2 TRP A  91     -16.079  24.444  12.698  1.00 81.71           C  
ANISOU  674  CZ2 TRP A  91     9645  13157   8243   2119  -1109   -249       C  
ATOM    675  CZ3 TRP A  91     -17.767  22.711  12.444  1.00 80.27           C  
ANISOU  675  CZ3 TRP A  91    10070  12390   8040   2221  -1028   -108       C  
ATOM    676  CH2 TRP A  91     -16.843  23.605  11.872  1.00 80.28           C  
ANISOU  676  CH2 TRP A  91     9745  12662   8094   2143  -1025   -178       C  
ATOM    677  N   PRO A  92     -15.378  20.465  17.304  1.00 79.21           N  
ANISOU  677  N   PRO A  92     9964  12999   7131   3483  -1594    -83       N  
ATOM    678  CA  PRO A  92     -13.988  20.207  17.723  1.00 81.24           C  
ANISOU  678  CA  PRO A  92     9957  13669   7244   3782  -1746   -144       C  
ATOM    679  C   PRO A  92     -12.940  21.225  17.220  1.00 82.57           C  
ANISOU  679  C   PRO A  92     9656  14211   7506   3617  -1767   -281       C  
ATOM    680  O   PRO A  92     -11.831  21.224  17.752  1.00 86.26           O  
ANISOU  680  O   PRO A  92     9833  15080   7863   3800  -1901   -358       O  
ATOM    681  CB  PRO A  92     -13.717  18.796  17.177  1.00 83.19           C  
ANISOU  681  CB  PRO A  92    10412  13800   7395   4196  -1727    -69       C  
ATOM    682  CG  PRO A  92     -14.554  18.716  15.912  1.00 81.87           C  
ANISOU  682  CG  PRO A  92    10429  13288   7390   4014  -1551    -39       C  
ATOM    683  CD  PRO A  92     -15.803  19.517  16.269  1.00 80.26           C  
ANISOU  683  CD  PRO A  92    10359  12835   7301   3616  -1478    -14       C  
ATOM    684  N   PHE A  93     -13.284  22.055  16.218  1.00 82.21           N  
ANISOU  684  N   PHE A  93     9525  14058   7652   3281  -1638   -313       N  
ATOM    685  CA  PHE A  93     -12.370  23.020  15.593  1.00 78.92           C  
ANISOU  685  CA  PHE A  93     8696  13961   7330   3097  -1625   -428       C  
ATOM    686  C   PHE A  93     -12.353  24.367  16.351  1.00 85.27           C  
ANISOU  686  C   PHE A  93     9309  14906   8184   2756  -1672   -513       C  
ATOM    687  O   PHE A  93     -13.088  24.547  17.323  1.00 88.96           O  
ANISOU  687  O   PHE A  93     9966  15221   8613   2672  -1711   -484       O  
ATOM    688  CB  PHE A  93     -12.767  23.228  14.114  1.00 69.66           C  
ANISOU  688  CB  PHE A  93     7551  12602   6316   2929  -1458   -408       C  
ATOM    689  CG  PHE A  93     -12.927  21.976  13.269  1.00 65.29           C  
ANISOU  689  CG  PHE A  93     7281  11805   5721   3208  -1396   -328       C  
ATOM    690  CD1 PHE A  93     -11.801  21.350  12.695  1.00 63.77           C  
ANISOU  690  CD1 PHE A  93     7001  11809   5419   3583  -1435   -347       C  
ATOM    691  CD2 PHE A  93     -14.189  21.350  13.159  1.00 58.84           C  
ANISOU  691  CD2 PHE A  93     6817  10566   4972   3096  -1294   -242       C  
ATOM    692  CE1 PHE A  93     -11.956  20.176  11.971  1.00 63.78           C  
ANISOU  692  CE1 PHE A  93     7294  11561   5381   3840  -1369   -285       C  
ATOM    693  CE2 PHE A  93     -14.324  20.179  12.428  1.00 59.13           C  
ANISOU  693  CE2 PHE A  93     7127  10368   4970   3324  -1232   -185       C  
ATOM    694  CZ  PHE A  93     -13.212  19.597  11.831  1.00 62.40           C  
ANISOU  694  CZ  PHE A  93     7482  10951   5277   3696  -1265   -207       C  
ATOM    695  N   GLY A  94     -11.499  25.295  15.882  1.00 87.01           N  
ANISOU  695  N   GLY A  94     9160  15415   8485   2549  -1657   -624       N  
ATOM    696  CA  GLY A  94     -11.279  26.612  16.485  1.00 89.95           C  
ANISOU  696  CA  GLY A  94     9336  15940   8899   2227  -1701   -728       C  
ATOM    697  C   GLY A  94     -12.413  27.612  16.196  1.00 90.09           C  
ANISOU  697  C   GLY A  94     9543  15610   9075   1861  -1579   -691       C  
ATOM    698  O   GLY A  94     -13.344  27.338  15.434  1.00 90.66           O  
ANISOU  698  O   GLY A  94     9851  15355   9240   1824  -1457   -591       O  
ATOM    699  N   TRP A  95     -12.297  28.796  16.827  1.00 87.00           N  
ANISOU  699  N   TRP A  95     9045  15302   8707   1591  -1619   -784       N  
ATOM    700  CA  TRP A  95     -13.242  29.917  16.747  1.00 83.52           C  
ANISOU  700  CA  TRP A  95     8734  14575   8425   1234  -1500   -770       C  
ATOM    701  C   TRP A  95     -13.342  30.566  15.355  1.00 82.56           C  
ANISOU  701  C   TRP A  95     8494  14405   8470   1026  -1348   -759       C  
ATOM    702  O   TRP A  95     -14.439  30.974  14.969  1.00 80.39           O  
ANISOU  702  O   TRP A  95     8404  13818   8321    851  -1226   -685       O  
ATOM    703  CB  TRP A  95     -12.894  30.959  17.831  1.00 86.93           C  
ANISOU  703  CB  TRP A  95     9051  15138   8843    992  -1570   -898       C  
ATOM    704  CG  TRP A  95     -13.778  32.173  17.899  1.00 89.51           C  
ANISOU  704  CG  TRP A  95     9394  15267   9349    597  -1438   -927       C  
ATOM    705  CD1 TRP A  95     -14.922  32.257  18.612  1.00 89.18           C  
ANISOU  705  CD1 TRP A  95     9620  14888   9377    450  -1367   -877       C  
ATOM    706  CD2 TRP A  95     -13.669  33.437  17.170  1.00 92.39           C  
ANISOU  706  CD2 TRP A  95     9508  15756   9840    308  -1353  -1007       C  
ATOM    707  CE2 TRP A  95     -14.786  34.258  17.521  1.00 91.14           C  
ANISOU  707  CE2 TRP A  95     9506  15301   9824     12  -1235   -993       C  
ATOM    708  CE3 TRP A  95     -12.747  33.977  16.242  1.00 95.18           C  
ANISOU  708  CE3 TRP A  95     9522  16443  10199    274  -1354  -1089       C  
ATOM    709  NE1 TRP A  95     -15.510  33.486  18.404  1.00 89.10           N  
ANISOU  709  NE1 TRP A  95     9549  14775   9527    114  -1250   -917       N  
ATOM    710  CZ2 TRP A  95     -14.970  35.547  16.991  1.00 91.11           C  
ANISOU  710  CZ2 TRP A  95     9362  15295   9961   -312  -1119  -1046       C  
ATOM    711  CZ3 TRP A  95     -12.926  35.265  15.695  1.00 95.26           C  
ANISOU  711  CZ3 TRP A  95     9378  16464  10351    -74  -1230  -1145       C  
ATOM    712  CH2 TRP A  95     -14.034  36.050  16.070  1.00 93.23           C  
ANISOU  712  CH2 TRP A  95     9315  15880  10230   -361  -1113  -1118       C  
ATOM    713  N   PHE A  96     -12.214  30.645  14.628  1.00 84.63           N  
ANISOU  713  N   PHE A  96     8441  14989   8725   1053  -1353   -829       N  
ATOM    714  CA  PHE A  96     -12.182  31.132  13.248  1.00 82.98           C  
ANISOU  714  CA  PHE A  96     8119  14761   8650    866  -1201   -812       C  
ATOM    715  C   PHE A  96     -12.979  30.226  12.298  1.00 79.27           C  
ANISOU  715  C   PHE A  96     7877  14039   8202   1042  -1111   -680       C  
ATOM    716  O   PHE A  96     -13.831  30.730  11.569  1.00 77.95           O  
ANISOU  716  O   PHE A  96     7816  13646   8156    855   -981   -615       O  
ATOM    717  CB  PHE A  96     -10.728  31.379  12.780  1.00 84.48           C  
ANISOU  717  CB  PHE A  96     7906  15386   8805    871  -1221   -925       C  
ATOM    718  CG  PHE A  96     -10.566  31.661  11.293  1.00 84.43           C  
ANISOU  718  CG  PHE A  96     7779  15394   8908    715  -1055   -901       C  
ATOM    719  CD1 PHE A  96     -10.911  32.928  10.774  1.00 84.46           C  
ANISOU  719  CD1 PHE A  96     7744  15299   9049    324   -932   -915       C  
ATOM    720  CD2 PHE A  96     -10.261  30.614  10.395  1.00 86.63           C  
ANISOU  720  CD2 PHE A  96     7997  15782   9138    968  -1016   -861       C  
ATOM    721  CE1 PHE A  96     -10.899  33.142   9.401  1.00 85.78           C  
ANISOU  721  CE1 PHE A  96     7819  15476   9296    186   -772   -877       C  
ATOM    722  CE2 PHE A  96     -10.260  30.848   9.027  1.00 86.85           C  
ANISOU  722  CE2 PHE A  96     7920  15837   9244    828   -858   -838       C  
ATOM    723  CZ  PHE A  96     -10.573  32.107   8.532  1.00 86.40           C  
ANISOU  723  CZ  PHE A  96     7828  15684   9316    435   -736   -839       C  
ATOM    724  N   LEU A  97     -12.707  28.910  12.369  1.00 77.48           N  
ANISOU  724  N   LEU A  97     7741  13844   7854   1405  -1183   -642       N  
ATOM    725  CA  LEU A  97     -13.359  27.879  11.564  1.00 73.28           C  
ANISOU  725  CA  LEU A  97     7445  13064   7333   1566  -1101   -537       C  
ATOM    726  C   LEU A  97     -14.863  27.742  11.846  1.00 72.96           C  
ANISOU  726  C   LEU A  97     7755  12618   7346   1478  -1063   -444       C  
ATOM    727  O   LEU A  97     -15.589  27.403  10.916  1.00 75.55           O  
ANISOU  727  O   LEU A  97     8250  12715   7742   1445   -962   -372       O  
ATOM    728  CB  LEU A  97     -12.637  26.525  11.743  1.00 73.44           C  
ANISOU  728  CB  LEU A  97     7494  13203   7207   1983  -1179   -529       C  
ATOM    729  CG  LEU A  97     -11.211  26.488  11.150  1.00 74.38           C  
ANISOU  729  CG  LEU A  97     7262  13726   7273   2124  -1194   -614       C  
ATOM    730  CD1 LEU A  97     -10.479  25.200  11.565  1.00 75.81           C  
ANISOU  730  CD1 LEU A  97     7527  13968   7310   2578  -1259   -592       C  
ATOM    731  CD2 LEU A  97     -11.214  26.662   9.614  1.00 72.63           C  
ANISOU  731  CD2 LEU A  97     6911  13521   7161   1924  -1039   -616       C  
ATOM    732  N   CYS A  98     -15.314  28.020  13.077  1.00 72.06           N  
ANISOU  732  N   CYS A  98     7750  12434   7196   1440  -1139   -451       N  
ATOM    733  CA  CYS A  98     -16.737  28.067  13.440  1.00 73.21           C  
ANISOU  733  CA  CYS A  98     8199  12222   7396   1334  -1089   -373       C  
ATOM    734  C   CYS A  98     -17.515  29.050  12.546  1.00 72.20           C  
ANISOU  734  C   CYS A  98     8058  11943   7433   1015   -969   -358       C  
ATOM    735  O   CYS A  98     -18.373  28.647  11.764  1.00 71.14           O  
ANISOU  735  O   CYS A  98     8140  11525   7364    955   -895   -280       O  
ATOM    736  CB  CYS A  98     -16.864  28.361  14.958  1.00 76.55           C  
ANISOU  736  CB  CYS A  98     8709  12640   7735   1341  -1185   -397       C  
ATOM    737  SG  CYS A  98     -18.422  29.007  15.638  1.00 79.68           S  
ANISOU  737  SG  CYS A  98     9359  12690   8226   1092  -1109   -350       S  
ATOM    738  N   LYS A  99     -17.132  30.325  12.611  1.00 71.35           N  
ANISOU  738  N   LYS A  99     7698  12023   7390    808   -945   -429       N  
ATOM    739  CA  LYS A  99     -17.804  31.402  11.891  1.00 66.36           C  
ANISOU  739  CA  LYS A  99     7062  11246   6905    526   -823   -402       C  
ATOM    740  C   LYS A  99     -17.576  31.327  10.372  1.00 64.79           C  
ANISOU  740  C   LYS A  99     6776  11095   6745    532   -729   -362       C  
ATOM    741  O   LYS A  99     -18.504  31.627   9.625  1.00 64.28           O  
ANISOU  741  O   LYS A  99     6815  10836   6773    400   -630   -291       O  
ATOM    742  CB  LYS A  99     -17.346  32.755  12.466  1.00 66.74           C  
ANISOU  742  CB  LYS A  99     6931  11421   7006    263   -824   -496       C  
ATOM    743  CG  LYS A  99     -17.700  32.925  13.957  1.00 68.02           C  
ANISOU  743  CG  LYS A  99     7180  11543   7121    234   -911   -553       C  
ATOM    744  CD  LYS A  99     -17.198  34.243  14.571  1.00 70.68           C  
ANISOU  744  CD  LYS A  99     7357  11982   7515    -54   -901   -666       C  
ATOM    745  CE  LYS A  99     -17.838  35.519  14.000  1.00 70.72           C  
ANISOU  745  CE  LYS A  99     7503  11697   7670   -304   -772   -619       C  
ATOM    746  NZ  LYS A  99     -19.300  35.529  14.171  1.00 69.65           N1+
ANISOU  746  NZ  LYS A  99     7624  11308   7531   -273   -782   -583       N1+
ATOM    747  N   PHE A 100     -16.371  30.904   9.953  1.00 62.89           N  
ANISOU  747  N   PHE A 100     6346  11123   6426    696   -757   -407       N  
ATOM    748  CA  PHE A 100     -15.956  30.768   8.555  1.00 61.55           C  
ANISOU  748  CA  PHE A 100     6096  11015   6276    712   -658   -376       C  
ATOM    749  C   PHE A 100     -16.725  29.676   7.788  1.00 59.88           C  
ANISOU  749  C   PHE A 100     6137  10572   6042    885   -630   -291       C  
ATOM    750  O   PHE A 100     -17.242  29.965   6.709  1.00 57.71           O  
ANISOU  750  O   PHE A 100     5936  10166   5827    783   -534   -231       O  
ATOM    751  CB  PHE A 100     -14.422  30.590   8.510  1.00  0.00           C  
ATOM    752  CG  PHE A 100     -13.775  30.368   7.154  1.00  0.00           C  
ATOM    753  CD1 PHE A 100     -13.579  31.456   6.277  1.00  0.00           C  
ATOM    754  CD2 PHE A 100     -13.455  29.065   6.718  1.00  0.00           C  
ATOM    755  CE1 PHE A 100     -13.005  31.244   5.030  1.00  0.00           C  
ATOM    756  CE2 PHE A 100     -12.880  28.875   5.469  1.00  0.00           C  
ATOM    757  CZ  PHE A 100     -12.646  29.961   4.634  1.00  0.00           C  
ATOM    758  N   VAL A 101     -16.843  28.477   8.388  1.00 59.93           N  
ANISOU  758  N   VAL A 101     6291  10525   5955   1144   -713   -289       N  
ATOM    759  CA  VAL A 101     -17.579  27.349   7.812  1.00 56.12           C  
ANISOU  759  CA  VAL A 101     6046   9838   5441   1312   -683   -231       C  
ATOM    760  C   VAL A 101     -19.094  27.612   7.775  1.00 53.20           C  
ANISOU  760  C   VAL A 101     5900   9155   5159   1137   -633   -162       C  
ATOM    761  O   VAL A 101     -19.707  27.421   6.727  1.00 52.03           O  
ANISOU  761  O   VAL A 101     5844   8885   5040   1105   -562   -123       O  
ATOM    762  CB  VAL A 101     -17.288  26.006   8.558  1.00  0.00           C  
ATOM    763  CG1 VAL A 101     -18.275  24.850   8.277  1.00  0.00           C  
ATOM    764  CG2 VAL A 101     -15.848  25.535   8.280  1.00  0.00           C  
ATOM    765  N   PHE A 102     -19.680  28.067   8.891  1.00 51.86           N  
ANISOU  765  N   PHE A 102     5810   8870   5025   1025   -669   -152       N  
ATOM    766  CA  PHE A 102     -21.132  28.248   8.984  1.00 56.60           C  
ANISOU  766  CA  PHE A 102     6606   9194   5706    880   -621    -92       C  
ATOM    767  C   PHE A 102     -21.661  29.378   8.075  1.00 56.90           C  
ANISOU  767  C   PHE A 102     6557   9208   5857    642   -538    -65       C  
ATOM    768  O   PHE A 102     -22.756  29.249   7.529  1.00 52.57           O  
ANISOU  768  O   PHE A 102     6141   8465   5367    558   -490    -10       O  
ATOM    769  CB  PHE A 102     -21.580  28.374  10.453  1.00  0.00           C  
ATOM    770  CG  PHE A 102     -21.585  27.078  11.264  1.00  0.00           C  
ATOM    771  CD1 PHE A 102     -20.406  26.328  11.481  1.00  0.00           C  
ATOM    772  CD2 PHE A 102     -22.780  26.637  11.870  1.00  0.00           C  
ATOM    773  CE1 PHE A 102     -20.424  25.221  12.316  1.00  0.00           C  
ATOM    774  CE2 PHE A 102     -22.777  25.529  12.703  1.00  0.00           C  
ATOM    775  CZ  PHE A 102     -21.600  24.831  12.936  1.00  0.00           C  
ATOM    776  N   THR A 103     -20.844  30.418   7.841  1.00 57.96           N  
ANISOU  776  N   THR A 103     6471   9536   6017    532   -515    -98       N  
ATOM    777  CA  THR A 103     -21.113  31.444   6.828  1.00 55.94           C  
ANISOU  777  CA  THR A 103     6155   9250   5850    332   -419    -55       C  
ATOM    778  C   THR A 103     -21.112  30.862   5.392  1.00 54.67           C  
ANISOU  778  C   THR A 103     5994   9125   5651    413   -363    -18       C  
ATOM    779  O   THR A 103     -21.991  31.198   4.596  1.00 54.31           O  
ANISOU  779  O   THR A 103     6037   8949   5649    332   -304     50       O  
ATOM    780  CB  THR A 103     -20.066  32.593   6.910  1.00  0.00           C  
ATOM    781  CG2 THR A 103     -20.179  33.716   5.866  1.00  0.00           C  
ATOM    782  OG1 THR A 103     -20.141  33.204   8.186  1.00  0.00           O  
ATOM    783  N   ILE A 104     -20.156  29.966   5.098  1.00 52.66           N  
ANISOU  783  N   ILE A 104     5642   9060   5306    590   -383    -65       N  
ATOM    784  CA  ILE A 104     -20.052  29.264   3.818  1.00 51.66           C  
ANISOU  784  CA  ILE A 104     5532   8972   5125    693   -328    -48       C  
ATOM    785  C   ILE A 104     -21.230  28.295   3.575  1.00 51.83           C  
ANISOU  785  C   ILE A 104     5803   8760   5131    777   -344    -15       C  
ATOM    786  O   ILE A 104     -21.637  28.149   2.423  1.00 50.27           O  
ANISOU  786  O   ILE A 104     5665   8512   4922    755   -290     18       O  
ATOM    787  CB  ILE A 104     -18.674  28.534   3.681  1.00  0.00           C  
ATOM    788  CG1 ILE A 104     -17.533  29.569   3.550  1.00  0.00           C  
ATOM    789  CG2 ILE A 104     -18.541  27.496   2.543  1.00  0.00           C  
ATOM    790  CD1 ILE A 104     -16.139  28.996   3.839  1.00  0.00           C  
ATOM    791  N   VAL A 105     -21.785  27.692   4.638  1.00 53.33           N  
ANISOU  791  N   VAL A 105     6143   8807   5312    859   -412    -27       N  
ATOM    792  CA  VAL A 105     -22.999  26.878   4.566  1.00 54.38           C  
ANISOU  792  CA  VAL A 105     6513   8711   5439    899   -415     -5       C  
ATOM    793  C   VAL A 105     -24.219  27.718   4.126  1.00 57.59           C  
ANISOU  793  C   VAL A 105     6969   8975   5938    694   -378     53       C  
ATOM    794  O   VAL A 105     -24.745  27.435   3.049  1.00 59.17           O  
ANISOU  794  O   VAL A 105     7250   9099   6131    674   -350     72       O  
ATOM    795  CB  VAL A 105     -23.281  26.090   5.881  1.00 52.17           C  
ANISOU  795  CB  VAL A 105     6391   8311   5121   1020   -479    -21       C  
ATOM    796  CG1 VAL A 105     -24.669  25.413   5.961  1.00 51.15           C  
ANISOU  796  CG1 VAL A 105     6494   7926   5015    974   -464      3       C  
ATOM    797  CG2 VAL A 105     -22.195  25.022   6.113  1.00 50.45           C  
ANISOU  797  CG2 VAL A 105     6179   8198   4791   1283   -514    -67       C  
ATOM    798  N   ASP A 106     -24.597  28.763   4.893  1.00 59.29           N  
ANISOU  798  N   ASP A 106     7134   9161   6233    550   -381     76       N  
ATOM    799  CA  ASP A 106     -25.720  29.660   4.555  1.00 61.28           C  
ANISOU  799  CA  ASP A 106     7440   9272   6574    389   -347    132       C  
ATOM    800  C   ASP A 106     -25.648  30.213   3.124  1.00 62.41           C  
ANISOU  800  C   ASP A 106     7502   9479   6731    309   -285    183       C  
ATOM    801  O   ASP A 106     -26.596  30.017   2.361  1.00 60.76           O  
ANISOU  801  O   ASP A 106     7367   9175   6542    265   -269    228       O  
ATOM    802  CB  ASP A 106     -25.961  30.860   5.511  1.00 63.92           C  
ANISOU  802  CB  ASP A 106     7743   9562   6982    270   -353    134       C  
ATOM    803  CG  ASP A 106     -26.469  30.563   6.921  1.00 67.73           C  
ANISOU  803  CG  ASP A 106     8369   9902   7464    303   -393    118       C  
ATOM    804  OD1 ASP A 106     -26.606  29.378   7.281  1.00 69.65           O  
ANISOU  804  OD1 ASP A 106     8685  10153   7625    447   -437     85       O  
ATOM    805  OD2 ASP A 106     -26.802  31.550   7.618  1.00 68.45           O1-
ANISOU  805  OD2 ASP A 106     8510   9871   7628    193   -371    142       O1-
ATOM    806  N   ILE A 107     -24.528  30.863   2.774  1.00 62.73           N  
ANISOU  806  N   ILE A 107     7388   9694   6753    288   -249    178       N  
ATOM    807  CA  ILE A 107     -24.367  31.549   1.490  1.00 59.13           C  
ANISOU  807  CA  ILE A 107     6870   9299   6299    204   -172    242       C  
ATOM    808  C   ILE A 107     -24.549  30.619   0.276  1.00 57.58           C  
ANISOU  808  C   ILE A 107     6743   9120   6014    311   -167    246       C  
ATOM    809  O   ILE A 107     -25.230  30.989  -0.678  1.00 62.91           O  
ANISOU  809  O   ILE A 107     7472   9743   6688    261   -142    309       O  
ATOM    810  CB  ILE A 107     -23.013  32.322   1.381  1.00 60.05           C  
ANISOU  810  CB  ILE A 107     6799   9610   6407    142   -117    225       C  
ATOM    811  CG1 ILE A 107     -23.035  33.516   2.356  1.00 62.02           C  
ANISOU  811  CG1 ILE A 107     6996   9815   6754    -29   -104    225       C  
ATOM    812  CG2 ILE A 107     -22.644  32.819  -0.040  1.00 60.57           C  
ANISOU  812  CG2 ILE A 107     6819   9767   6431     99    -25    288       C  
ATOM    813  CD1 ILE A 107     -21.711  34.280   2.495  1.00 65.66           C  
ANISOU  813  CD1 ILE A 107     7262  10467   7216   -139    -41    195       C  
ATOM    814  N   ASN A 108     -23.967  29.420   0.346  1.00 50.96           N  
ANISOU  814  N   ASN A 108     5914   8358   5092    472   -195    173       N  
ATOM    815  CA  ASN A 108     -24.004  28.456  -0.748  1.00 48.53           C  
ANISOU  815  CA  ASN A 108     5675   8076   4688    575   -181    153       C  
ATOM    816  C   ASN A 108     -25.306  27.653  -0.794  1.00 51.14           C  
ANISOU  816  C   ASN A 108     6192   8221   5019    592   -231    138       C  
ATOM    817  O   ASN A 108     -25.741  27.333  -1.899  1.00 53.56           O  
ANISOU  817  O   ASN A 108     6561   8525   5264    603   -222    134       O  
ATOM    818  CB  ASN A 108     -22.771  27.560  -0.641  1.00 49.57           C  
ANISOU  818  CB  ASN A 108     5752   8353   4729    757   -179     74       C  
ATOM    819  CG  ASN A 108     -21.511  28.336  -1.009  1.00 51.65           C  
ANISOU  819  CG  ASN A 108     5795   8848   4981    727   -118     78       C  
ATOM    820  ND2 ASN A 108     -20.531  28.393  -0.121  1.00 51.34           N  
ANISOU  820  ND2 ASN A 108     5640   8883   4985    719   -149     49       N  
ATOM    821  OD1 ASN A 108     -21.435  28.935  -2.070  1.00 56.18           O  
ANISOU  821  OD1 ASN A 108     6301   9545   5500    702    -41    103       O  
ATOM    822  N   LEU A 109     -25.951  27.391   0.353  1.00 53.18           N  
ANISOU  822  N   LEU A 109     6538   8334   5335    582   -279    122       N  
ATOM    823  CA  LEU A 109     -27.298  26.809   0.379  1.00 54.65           C  
ANISOU  823  CA  LEU A 109     6883   8349   5534    555   -308    107       C  
ATOM    824  C   LEU A 109     -28.333  27.800  -0.197  1.00 54.92           C  
ANISOU  824  C   LEU A 109     6893   8346   5630    411   -300    175       C  
ATOM    825  O   LEU A 109     -29.148  27.397  -1.028  1.00 56.48           O  
ANISOU  825  O   LEU A 109     7156   8504   5798    388   -315    163       O  
ATOM    826  CB  LEU A 109     -27.676  26.330   1.803  1.00 52.00           C  
ANISOU  826  CB  LEU A 109     6652   7874   5233    578   -343     81       C  
ATOM    827  CG  LEU A 109     -27.433  24.828   2.080  1.00 51.70           C  
ANISOU  827  CG  LEU A 109     6713   7817   5111    757   -360     17       C  
ATOM    828  CD1 LEU A 109     -25.959  24.409   2.025  1.00 51.19           C  
ANISOU  828  CD1 LEU A 109     6797   7584   5067    768   -384     10       C  
ATOM    829  CD2 LEU A 109     -28.096  24.384   3.395  1.00 50.88           C  
ANISOU  829  CD2 LEU A 109     6715   7690   4925    832   -345    -41       C  
ATOM    830  N   PHE A 110     -28.231  29.086   0.183  1.00 51.55           N  
ANISOU  830  N   PHE A 110     6373   7931   5283    319   -279    241       N  
ATOM    831  CA  PHE A 110     -29.000  30.178  -0.420  1.00 52.02           C  
ANISOU  831  CA  PHE A 110     6406   7969   5389    223   -261    322       C  
ATOM    832  C   PHE A 110     -28.712  30.316  -1.922  1.00 52.33           C  
ANISOU  832  C   PHE A 110     6405   8135   5343    243   -231    361       C  
ATOM    833  O   PHE A 110     -29.644  30.372  -2.720  1.00 51.89           O  
ANISOU  833  O   PHE A 110     6378   8075   5265    223   -245    401       O  
ATOM    834  CB  PHE A 110     -28.743  31.522   0.289  1.00 51.95           C  
ANISOU  834  CB  PHE A 110     6332   7927   5477    130   -229    378       C  
ATOM    835  CG  PHE A 110     -29.530  31.815   1.553  1.00 47.96           C  
ANISOU  835  CG  PHE A 110     5883   7278   5061     82   -251    370       C  
ATOM    836  CD1 PHE A 110     -30.942  31.783   1.542  1.00 45.17           C  
ANISOU  836  CD1 PHE A 110     5580   6848   4736     60   -268    389       C  
ATOM    837  CD2 PHE A 110     -28.861  32.230   2.724  1.00 47.35           C  
ANISOU  837  CD2 PHE A 110     5796   7166   5027     60   -252    336       C  
ATOM    838  CE1 PHE A 110     -31.650  32.113   2.691  1.00 45.27           C  
ANISOU  838  CE1 PHE A 110     5630   6744   4825     17   -273    377       C  
ATOM    839  CE2 PHE A 110     -29.586  32.537   3.864  1.00 46.96           C  
ANISOU  839  CE2 PHE A 110     5806   6993   5044     18   -261    326       C  
ATOM    840  CZ  PHE A 110     -30.973  32.479   3.846  1.00 45.60           C  
ANISOU  840  CZ  PHE A 110     5682   6739   4906     -3   -263    348       C  
ATOM    841  N   GLY A 111     -27.419  30.317  -2.277  1.00 49.99           N  
ANISOU  841  N   GLY A 111     6035   7971   4989    287   -188    349       N  
ATOM    842  CA  GLY A 111     -26.912  30.340  -3.645  1.00 50.86           C  
ANISOU  842  CA  GLY A 111     6113   8212   4998    310   -143    385       C  
ATOM    843  C   GLY A 111     -27.553  29.226  -4.479  1.00 53.98           C  
ANISOU  843  C   GLY A 111     6603   8620   5289    392   -184    320       C  
ATOM    844  O   GLY A 111     -28.095  29.522  -5.536  1.00 57.51           O  
ANISOU  844  O   GLY A 111     7068   9120   5663    383   -182    362       O  
ATOM    845  N   SER A 112     -27.576  27.985  -3.972  1.00 53.69           N  
ANISOU  845  N   SER A 112     6640   8525   5233    475   -221    216       N  
ATOM    846  CA  SER A 112     -28.199  26.826  -4.614  1.00 54.13           C  
ANISOU  846  CA  SER A 112     6810   8567   5191    539   -252    130       C  
ATOM    847  C   SER A 112     -29.690  27.062  -4.944  1.00 52.46           C  
ANISOU  847  C   SER A 112     6652   8289   4993    448   -304    144       C  
ATOM    848  O   SER A 112     -30.042  27.042  -6.125  1.00 56.72           O  
ANISOU  848  O   SER A 112     7219   8901   5429    456   -320    121       O  
ATOM    849  CB  SER A 112     -27.949  25.562  -3.759  1.00 54.50           C  
ANISOU  849  CB  SER A 112     6965   8509   5235    634   -274     26       C  
ATOM    850  OG  SER A 112     -28.177  24.364  -4.480  1.00 52.81           O  
ANISOU  850  OG  SER A 112     6889   8237   4938    667   -297    -69       O  
ATOM    851  N   VAL A 113     -30.527  27.376  -3.937  1.00 51.28           N  
ANISOU  851  N   VAL A 113     6504   8021   4961    366   -332    176       N  
ATOM    852  CA  VAL A 113     -31.966  27.592  -4.150  1.00 54.46           C  
ANISOU  852  CA  VAL A 113     6925   8385   5381    288   -383    180       C  
ATOM    853  C   VAL A 113     -32.272  28.793  -5.072  1.00 53.99           C  
ANISOU  853  C   VAL A 113     6780   8425   5309    264   -378    297       C  
ATOM    854  O   VAL A 113     -33.146  28.693  -5.935  1.00 53.47           O  
ANISOU  854  O   VAL A 113     6714   8419   5184    250   -427    296       O  
ATOM    855  CB  VAL A 113     -32.783  27.737  -2.829  1.00 53.36           C  
ANISOU  855  CB  VAL A 113     6816   8094   5364    218   -400    166       C  
ATOM    856  CG1 VAL A 113     -32.681  26.482  -1.951  1.00 52.12           C  
ANISOU  856  CG1 VAL A 113     6786   7823   5194    247   -401     59       C  
ATOM    857  CG2 VAL A 113     -32.470  28.971  -1.967  1.00 52.39           C  
ANISOU  857  CG2 VAL A 113     6624   7940   5344    198   -363    252       C  
ATOM    858  N   PHE A 114     -31.510  29.885  -4.929  1.00 51.61           N  
ANISOU  858  N   PHE A 114     6412   8142   5056    257   -319    397       N  
ATOM    859  CA  PHE A 114     -31.666  31.081  -5.751  1.00 52.29           C  
ANISOU  859  CA  PHE A 114     6452   8289   5125    242   -298    526       C  
ATOM    860  C   PHE A 114     -31.186  30.873  -7.200  1.00 56.58           C  
ANISOU  860  C   PHE A 114     7002   8988   5507    297   -284    543       C  
ATOM    861  O   PHE A 114     -31.826  31.381  -8.118  1.00 57.05           O  
ANISOU  861  O   PHE A 114     7063   9115   5498    310   -307    621       O  
ATOM    862  CB  PHE A 114     -30.971  32.285  -5.082  1.00 51.93           C  
ANISOU  862  CB  PHE A 114     6359   8200   5173    195   -221    618       C  
ATOM    863  CG  PHE A 114     -31.491  32.719  -3.714  1.00 51.23           C  
ANISOU  863  CG  PHE A 114     6270   7965   5229    140   -233    615       C  
ATOM    864  CD1 PHE A 114     -32.866  32.683  -3.394  1.00 50.89           C  
ANISOU  864  CD1 PHE A 114     6256   7852   5229    135   -297    572       C  
ATOM    865  CD2 PHE A 114     -30.603  33.324  -2.795  1.00 51.39           C  
ANISOU  865  CD2 PHE A 114     6259   7931   5337     84   -174    645       C  
ATOM    866  CE1 PHE A 114     -33.307  33.144  -2.163  1.00 51.93           C  
ANISOU  866  CE1 PHE A 114     6389   7860   5482     90   -293    568       C  
ATOM    867  CE2 PHE A 114     -31.066  33.782  -1.570  1.00 53.54           C  
ANISOU  867  CE2 PHE A 114     6542   8073   5727     38   -182    632       C  
ATOM    868  CZ  PHE A 114     -32.410  33.678  -1.248  1.00 53.39           C  
ANISOU  868  CZ  PHE A 114     6558   7984   5744     49   -237    598       C  
ATOM    869  N   LEU A 115     -30.109  30.102  -7.404  1.00 57.02           N  
ANISOU  869  N   LEU A 115     7062   9115   5488    345   -245    472       N  
ATOM    870  CA  LEU A 115     -29.567  29.811  -8.736  1.00 50.41           C  
ANISOU  870  CA  LEU A 115     6239   8434   4482    404   -221    470       C  
ATOM    871  C   LEU A 115     -30.387  28.744  -9.483  1.00 51.33           C  
ANISOU  871  C   LEU A 115     6429   8578   4496    432   -309    367       C  
ATOM    872  O   LEU A 115     -30.459  28.820 -10.708  1.00 53.54           O  
ANISOU  872  O   LEU A 115     6725   8989   4629    464   -322    389       O  
ATOM    873  CB  LEU A 115     -28.072  29.434  -8.627  1.00 44.51           C  
ANISOU  873  CB  LEU A 115     5460   7766   3684    462   -145    413       C  
ATOM    874  CG  LEU A 115     -27.171  30.652  -8.291  1.00 44.49           C  
ANISOU  874  CG  LEU A 115     5357   7788   3760    413    -51    498       C  
ATOM    875  CD1 LEU A 115     -25.812  30.238  -7.689  1.00 45.24           C  
ANISOU  875  CD1 LEU A 115     5388   8000   3800    485     12    419       C  
ATOM    876  CD2 LEU A 115     -27.023  31.605  -9.495  1.00 45.31           C  
ANISOU  876  CD2 LEU A 115     5441   7949   3826    353     16    654       C  
ATOM    877  N   ILE A 116     -31.041  27.821  -8.754  1.00 51.09           N  
ANISOU  877  N   ILE A 116     6451   8430   4532    409   -367    251       N  
ATOM    878  CA  ILE A 116     -32.029  26.880  -9.298  1.00 52.97           C  
ANISOU  878  CA  ILE A 116     6756   8681   4689    392   -449    137       C  
ATOM    879  C   ILE A 116     -33.332  27.586  -9.731  1.00 57.60           C  
ANISOU  879  C   ILE A 116     7288   9333   5263    350   -520    212       C  
ATOM    880  O   ILE A 116     -33.878  27.248 -10.782  1.00 62.05           O  
ANISOU  880  O   ILE A 116     7865  10025   5686    362   -578    174       O  
ATOM    881  CB  ILE A 116     -32.346  25.733  -8.290  1.00 49.33           C  
ANISOU  881  CB  ILE A 116     6375   8052   4314    351   -476      9       C  
ATOM    882  CG1 ILE A 116     -31.144  24.769  -8.202  1.00 48.17           C  
ANISOU  882  CG1 ILE A 116     6324   7871   4106    441   -428    -97       C  
ATOM    883  CG2 ILE A 116     -33.637  24.935  -8.575  1.00 51.01           C  
ANISOU  883  CG2 ILE A 116     6623   8258   4499    266   -560    -87       C  
ATOM    884  CD1 ILE A 116     -31.155  23.854  -6.968  1.00 45.45           C  
ANISOU  884  CD1 ILE A 116     6107   7340   3822    414   -443   -216       C  
ATOM    885  N   ALA A 117     -33.774  28.577  -8.937  1.00 58.47           N  
ANISOU  885  N   ALA A 117     7336   9368   5511    311   -518    315       N  
ATOM    886  CA  ALA A 117     -34.907  29.447  -9.249  1.00 60.52           C  
ANISOU  886  CA  ALA A 117     7537   9698   5761    311   -577    407       C  
ATOM    887  C   ALA A 117     -34.629  30.394 -10.431  1.00 61.67           C  
ANISOU  887  C   ALA A 117     7674   9977   5781    384   -546    546       C  
ATOM    888  O   ALA A 117     -35.544  30.648 -11.212  1.00 63.12           O  
ANISOU  888  O   ALA A 117     7834  10276   5872    424   -616    602       O  
ATOM    889  CB  ALA A 117     -35.304  30.222  -7.984  1.00  0.00           C  
ATOM    890  N   LEU A 118     -33.372  30.851 -10.575  1.00 62.30           N  
ANISOU  890  N   LEU A 118     7770  10054   5849    404   -441    608       N  
ATOM    891  CA  LEU A 118     -32.906  31.650 -11.710  1.00 62.57           C  
ANISOU  891  CA  LEU A 118     7815  10208   5751    456   -385    745       C  
ATOM    892  C   LEU A 118     -32.856  30.837 -13.017  1.00 65.04           C  
ANISOU  892  C   LEU A 118     8169  10694   5848    512   -421    667       C  
ATOM    893  O   LEU A 118     -33.235  31.377 -14.054  1.00 65.83           O  
ANISOU  893  O   LEU A 118     8286  10927   5800    567   -444    761       O  
ATOM    894  CB  LEU A 118     -31.543  32.296 -11.365  1.00  0.00           C  
ATOM    895  CG  LEU A 118     -30.961  33.258 -12.428  1.00  0.00           C  
ATOM    896  CD1 LEU A 118     -31.902  34.440 -12.743  1.00  0.00           C  
ATOM    897  CD2 LEU A 118     -29.554  33.739 -12.021  1.00  0.00           C  
ATOM    898  N   ILE A 119     -32.444  29.557 -12.941  1.00 65.43           N  
ANISOU  898  N   ILE A 119     8251  10743   5865    509   -426    496       N  
ATOM    899  CA  ILE A 119     -32.461  28.608 -14.062  1.00 58.32           C  
ANISOU  899  CA  ILE A 119     7407   9992   4759    557   -461    388       C  
ATOM    900  C   ILE A 119     -33.890  28.286 -14.549  1.00 55.42           C  
ANISOU  900  C   ILE A 119     7039   9703   4318    542   -602    339       C  
ATOM    901  O   ILE A 119     -34.087  28.164 -15.757  1.00 58.90           O  
ANISOU  901  O   ILE A 119     7501  10320   4558    592   -645    343       O  
ATOM    902  CB  ILE A 119     -31.686  27.294 -13.721  1.00 57.23           C  
ANISOU  902  CB  ILE A 119     7328   9794   4625    566   -433    205       C  
ATOM    903  CG1 ILE A 119     -30.164  27.560 -13.706  1.00 58.93           C  
ANISOU  903  CG1 ILE A 119     7513  10008   4870    611   -299    252       C  
ATOM    904  CG2 ILE A 119     -31.978  26.077 -14.631  1.00 50.90           C  
ANISOU  904  CG2 ILE A 119     6607   9111   3621    603   -480     56       C  
ATOM    905  CD1 ILE A 119     -29.358  26.530 -12.905  1.00 58.05           C  
ANISOU  905  CD1 ILE A 119     7452   9824   4780    660   -271     91       C  
ATOM    906  N   ALA A 120     -34.860  28.205 -13.620  1.00 53.50           N  
ANISOU  906  N   ALA A 120     6754   9349   4222    470   -676    287       N  
ATOM    907  CA  ALA A 120     -36.280  28.016 -13.928  1.00 58.02           C  
ANISOU  907  CA  ALA A 120     7286  10022   4735    441   -812    224       C  
ATOM    908  C   ALA A 120     -36.875  29.180 -14.737  1.00 61.63           C  
ANISOU  908  C   ALA A 120     7686  10621   5109    523   -857    404       C  
ATOM    909  O   ALA A 120     -37.592  28.927 -15.706  1.00 66.46           O  
ANISOU  909  O   ALA A 120     8282  11423   5547    559   -960    372       O  
ATOM    910  CB  ALA A 120     -37.067  27.782 -12.629  1.00 57.53           C  
ANISOU  910  CB  ALA A 120     7179   9818   4864    338   -855    143       C  
ATOM    911  N   LEU A 121     -36.522  30.420 -14.352  1.00 60.86           N  
ANISOU  911  N   LEU A 121     7569  10432   5124    559   -779    591       N  
ATOM    912  CA  LEU A 121     -36.890  31.656 -15.043  1.00 64.68           C  
ANISOU  912  CA  LEU A 121     8035  11013   5529    660   -803    785       C  
ATOM    913  C   LEU A 121     -36.189  31.812 -16.402  1.00 67.35           C  
ANISOU  913  C   LEU A 121     8445  11524   5621    742   -777    853       C  
ATOM    914  O   LEU A 121     -36.828  32.280 -17.342  1.00 69.19           O  
ANISOU  914  O   LEU A 121     8672  11930   5688    833   -867    922       O  
ATOM    915  CB  LEU A 121     -36.572  32.870 -14.143  1.00 67.14           C  
ANISOU  915  CB  LEU A 121     8348  11150   6012    667   -699    960       C  
ATOM    916  CG  LEU A 121     -37.446  32.974 -12.874  1.00 69.43           C  
ANISOU  916  CG  LEU A 121     8567  11299   6516    626   -732    944       C  
ATOM    917  CD1 LEU A 121     -36.854  33.999 -11.881  1.00 69.29           C  
ANISOU  917  CD1 LEU A 121     8580  11093   6652    618   -608   1091       C  
ATOM    918  CD2 LEU A 121     -38.928  33.253 -13.208  1.00 72.95           C  
ANISOU  918  CD2 LEU A 121     8931  11872   6915    705   -864    972       C  
ATOM    919  N   ASP A 122     -34.907  31.412 -16.484  1.00 68.79           N  
ANISOU  919  N   ASP A 122     8689  11681   5767    721   -653    834       N  
ATOM    920  CA  ASP A 122     -34.058  31.507 -17.676  1.00 70.26           C  
ANISOU  920  CA  ASP A 122     8946  12036   5714    794   -601    900       C  
ATOM    921  C   ASP A 122     -34.603  30.653 -18.840  1.00 68.90           C  
ANISOU  921  C   ASP A 122     8793  12059   5327    821   -725    737       C  
ATOM    922  O   ASP A 122     -34.729  31.159 -19.956  1.00 70.85           O  
ANISOU  922  O   ASP A 122     9077  12496   5348    910   -767    816       O  
ATOM    923  CB  ASP A 122     -32.592  31.130 -17.339  1.00 72.25           C  
ANISOU  923  CB  ASP A 122     9230  12236   5987    760   -434    891       C  
ATOM    924  CG  ASP A 122     -31.590  31.415 -18.460  1.00 78.86           C  
ANISOU  924  CG  ASP A 122    10134  13243   6585    826   -342    987       C  
ATOM    925  OD1 ASP A 122     -31.710  32.495 -19.079  1.00 79.86           O  
ANISOU  925  OD1 ASP A 122    10296  13371   6676    855   -266   1203       O  
ATOM    926  OD2 ASP A 122     -30.674  30.585 -18.644  1.00 80.27           O1-
ANISOU  926  OD2 ASP A 122    10347  13545   6607    849   -336    844       O1-
ATOM    927  N   ARG A 123     -34.950  29.391 -18.537  1.00 64.55           N  
ANISOU  927  N   ARG A 123     8231  11461   4834    743   -782    507       N  
ATOM    928  CA  ARG A 123     -35.558  28.438 -19.467  1.00 63.27           C  
ANISOU  928  CA  ARG A 123     8093  11466   4482    738   -903    321       C  
ATOM    929  C   ARG A 123     -36.980  28.841 -19.888  1.00 67.67           C  
ANISOU  929  C   ARG A 123     8568  12170   4975    760  -1072    349       C  
ATOM    930  O   ARG A 123     -37.336  28.631 -21.045  1.00 72.14           O  
ANISOU  930  O   ARG A 123     9148  12961   5302    809  -1172    299       O  
ATOM    931  CB  ARG A 123     -35.576  27.037 -18.827  1.00 58.53           C  
ANISOU  931  CB  ARG A 123     7521  10734   3984    631   -914     75       C  
ATOM    932  CG  ARG A 123     -34.188  26.429 -18.574  1.00 56.60           C  
ANISOU  932  CG  ARG A 123     7364  10398   3745    651   -772     10       C  
ATOM    933  CD  ARG A 123     -34.283  25.191 -17.675  1.00 56.49           C  
ANISOU  933  CD  ARG A 123     7395  10199   3869    567   -777   -193       C  
ATOM    934  NE  ARG A 123     -33.002  24.488 -17.560  1.00 59.52           N  
ANISOU  934  NE  ARG A 123     7878  10539   4197    623   -669   -298       N  
ATOM    935  CZ  ARG A 123     -32.762  23.465 -16.725  1.00 62.54           C  
ANISOU  935  CZ  ARG A 123     8338  10741   4682    593   -642   -455       C  
ATOM    936  NH1 ARG A 123     -33.712  22.989 -15.907  1.00 61.07           N1+
ANISOU  936  NH1 ARG A 123     8148  10398   4658    483   -706   -519       N1+
ATOM    937  NH2 ARG A 123     -31.547  22.911 -16.709  1.00 65.13           N1+
ANISOU  937  NH2 ARG A 123     8753  11048   4944    684   -543   -540       N1+
ATOM    938  N   CYS A 124     -37.761  29.417 -18.958  1.00 67.84           N  
ANISOU  938  N   CYS A 124     8494  12083   5198    734  -1109    422       N  
ATOM    939  CA  CYS A 124     -39.119  29.907 -19.201  1.00 68.16           C  
ANISOU  939  CA  CYS A 124     8426  12280   5194    776  -1268    449       C  
ATOM    940  C   CYS A 124     -39.142  31.110 -20.159  1.00 71.56           C  
ANISOU  940  C   CYS A 124     8882  12879   5428    948  -1288    672       C  
ATOM    941  O   CYS A 124     -39.957  31.129 -21.077  1.00 74.59           O  
ANISOU  941  O   CYS A 124     9204  13496   5641   1021  -1442    659       O  
ATOM    942  CB  CYS A 124     -39.840  30.189 -17.873  1.00 65.43           C  
ANISOU  942  CB  CYS A 124     7977  11773   5113    729  -1274    488       C  
ATOM    943  SG  CYS A 124     -41.549  30.765 -18.068  1.00 70.56           S  
ANISOU  943  SG  CYS A 124     8450  12624   5734    797  -1462    512       S  
ATOM    944  N   VAL A 125     -38.202  32.048 -19.969  1.00 69.68           N  
ANISOU  944  N   VAL A 125     8735  12533   5205   1011  -1133    877       N  
ATOM    945  CA  VAL A 125     -37.978  33.200 -20.841  1.00 72.80           C  
ANISOU  945  CA  VAL A 125     9193  13051   5416   1172  -1124   1114       C  
ATOM    946  C   VAL A 125     -37.562  32.813 -22.280  1.00 76.54           C  
ANISOU  946  C   VAL A 125     9751  13758   5572   1224  -1146   1070       C  
ATOM    947  O   VAL A 125     -37.948  33.516 -23.211  1.00 79.92           O  
ANISOU  947  O   VAL A 125    10201  14395   5772   1363  -1239   1181       O  
ATOM    948  CB  VAL A 125     -36.965  34.181 -20.173  1.00  0.00           C  
ATOM    949  CG1 VAL A 125     -36.194  35.132 -21.105  1.00  0.00           C  
ATOM    950  CG2 VAL A 125     -37.663  34.999 -19.072  1.00  0.00           C  
ATOM    951  N   CYS A 126     -36.857  31.680 -22.453  1.00 75.74           N  
ANISOU  951  N   CYS A 126     9704  13635   5441   1132  -1066    903       N  
ATOM    952  CA  CYS A 126     -36.533  31.104 -23.764  1.00 77.28           C  
ANISOU  952  CA  CYS A 126     9986  14048   5328   1181  -1072    836       C  
ATOM    953  C   CYS A 126     -37.756  30.470 -24.453  1.00 80.87           C  
ANISOU  953  C   CYS A 126    10384  14744   5597   1198  -1292    669       C  
ATOM    954  O   CYS A 126     -37.938  30.682 -25.650  1.00 87.79           O  
ANISOU  954  O   CYS A 126    11310  15865   6179   1309  -1360    723       O  
ATOM    955  CB  CYS A 126     -35.401  30.061 -23.678  1.00 76.44           C  
ANISOU  955  CB  CYS A 126     9938  13856   5250   1092   -942    663       C  
ATOM    956  SG  CYS A 126     -33.830  30.863 -23.268  1.00 80.60           S  
ANISOU  956  SG  CYS A 126    10514  14202   5908   1082   -680    845       S  
ATOM    957  N   VAL A 127     -38.548  29.693 -23.696  1.00 77.71           N  
ANISOU  957  N   VAL A 127     9878  14290   5356   1077  -1403    461       N  
ATOM    958  CA  VAL A 127     -39.663  28.893 -24.212  1.00 79.41           C  
ANISOU  958  CA  VAL A 127    10022  14741   5411   1046  -1608    260       C  
ATOM    959  C   VAL A 127     -40.918  29.730 -24.535  1.00 82.28           C  
ANISOU  959  C   VAL A 127    10266  15294   5702   1173  -1767    409       C  
ATOM    960  O   VAL A 127     -41.534  29.497 -25.576  1.00 88.10           O  
ANISOU  960  O   VAL A 127    10980  16215   6279   1214  -1890    347       O  
ATOM    961  CB  VAL A 127     -40.015  27.743 -23.222  1.00 79.01           C  
ANISOU  961  CB  VAL A 127     9909  14553   5559    849  -1650    -15       C  
ATOM    962  CG1 VAL A 127     -41.351  27.017 -23.480  1.00 69.78           C  
ANISOU  962  CG1 VAL A 127     8667  13629   4219    773  -1849   -255       C  
ATOM    963  CG2 VAL A 127     -38.888  26.698 -23.190  1.00 79.06           C  
ANISOU  963  CG2 VAL A 127    10049  14352   5639    768  -1486   -136       C  
ATOM    964  N   LEU A 128     -41.263  30.685 -23.657  1.00 77.55           N  
ANISOU  964  N   LEU A 128     9601  14538   5328   1221  -1728    595       N  
ATOM    965  CA  LEU A 128     -42.423  31.564 -23.813  1.00 78.65           C  
ANISOU  965  CA  LEU A 128     9615  14839   5430   1362  -1878    725       C  
ATOM    966  C   LEU A 128     -42.114  32.786 -24.694  1.00 81.09           C  
ANISOU  966  C   LEU A 128    10044  15165   5602   1562  -1820   1000       C  
ATOM    967  O   LEU A 128     -43.034  33.267 -25.358  1.00 81.30           O  
ANISOU  967  O   LEU A 128    10017  15342   5532   1683  -1944   1047       O  
ATOM    968  CB  LEU A 128     -42.956  32.021 -22.431  1.00 75.88           C  
ANISOU  968  CB  LEU A 128     9154  14275   5403   1328  -1846    785       C  
ATOM    969  CG  LEU A 128     -43.865  31.004 -21.696  1.00 73.51           C  
ANISOU  969  CG  LEU A 128     8672  13988   5268   1162  -1957    536       C  
ATOM    970  CD1 LEU A 128     -43.149  29.719 -21.231  1.00 66.73           C  
ANISOU  970  CD1 LEU A 128     7873  13028   4453    938  -1907    266       C  
ATOM    971  CD2 LEU A 128     -44.617  31.684 -20.534  1.00 73.73           C  
ANISOU  971  CD2 LEU A 128     8614  13799   5600   1156  -1893    633       C  
ATOM    972  N   HIS A 129     -40.857  33.271 -24.684  1.00 81.57           N  
ANISOU  972  N   HIS A 129    10265  15079   5650   1594  -1627   1184       N  
ATOM    973  CA  HIS A 129     -40.446  34.517 -25.345  1.00 82.49           C  
ANISOU  973  CA  HIS A 129    10527  15175   5642   1755  -1535   1457       C  
ATOM    974  C   HIS A 129     -39.157  34.341 -26.185  1.00 83.11           C  
ANISOU  974  C   HIS A 129    10765  15250   5563   1708  -1377   1455       C  
ATOM    975  O   HIS A 129     -38.190  35.063 -25.940  1.00 81.55           O  
ANISOU  975  O   HIS A 129    10671  14901   5415   1690  -1181   1612       O  
ATOM    976  CB  HIS A 129     -40.324  35.655 -24.294  1.00 81.28           C  
ANISOU  976  CB  HIS A 129    10413  14815   5654   1841  -1426   1728       C  
ATOM    977  CG  HIS A 129     -41.467  35.777 -23.313  1.00 80.28           C  
ANISOU  977  CG  HIS A 129    10118  14659   5727   1860  -1544   1699       C  
ATOM    978  CD2 HIS A 129     -41.517  35.591 -21.949  1.00 79.57           C  
ANISOU  978  CD2 HIS A 129     9973  14312   5948   1758  -1462   1683       C  
ATOM    979  ND1 HIS A 129     -42.759  36.100 -23.692  1.00 83.84           N  
ANISOU  979  ND1 HIS A 129    10426  15273   6156   1952  -1735   1637       N  
ATOM    980  CE1 HIS A 129     -43.508  36.088 -22.587  1.00 81.79           C  
ANISOU  980  CE1 HIS A 129    10020  14957   6099   1947  -1789   1617       C  
ATOM    981  NE2 HIS A 129     -42.823  35.784 -21.492  1.00 79.97           N  
ANISOU  981  NE2 HIS A 129     9851  14438   6096   1819  -1615   1637       N  
ATOM    982  N   PRO A 130     -39.137  33.408 -27.172  1.00 85.88           N  
ANISOU  982  N   PRO A 130    11136  15774   5721   1682  -1449   1273       N  
ATOM    983  CA  PRO A 130     -37.959  33.208 -28.045  1.00 87.19           C  
ANISOU  983  CA  PRO A 130    11448  15951   5728   1651  -1290   1262       C  
ATOM    984  C   PRO A 130     -37.608  34.415 -28.943  1.00 89.35           C  
ANISOU  984  C   PRO A 130    11875  16208   5866   1775  -1160   1546       C  
ATOM    985  O   PRO A 130     -36.438  34.589 -29.285  1.00 88.88           O  
ANISOU  985  O   PRO A 130    11925  16083   5761   1737   -958   1623       O  
ATOM    986  CB  PRO A 130     -38.327  31.970 -28.878  1.00 88.74           C  
ANISOU  986  CB  PRO A 130    11623  16338   5755   1600  -1427    983       C  
ATOM    987  CG  PRO A 130     -39.845  32.002 -28.953  1.00 91.10           C  
ANISOU  987  CG  PRO A 130    11798  16768   6046   1664  -1648    962       C  
ATOM    988  CD  PRO A 130     -40.243  32.539 -27.584  1.00 89.62           C  
ANISOU  988  CD  PRO A 130    11495  16448   6109   1673  -1670   1065       C  
ATOM    989  N   VAL A 131     -38.620  35.239 -29.267  1.00 91.60           N  
ANISOU  989  N   VAL A 131    12170  16553   6083   1922  -1266   1702       N  
ATOM    990  CA  VAL A 131     -38.502  36.489 -30.020  1.00 94.58           C  
ANISOU  990  CA  VAL A 131    12719  16886   6328   2041  -1138   1987       C  
ATOM    991  C   VAL A 131     -37.775  37.602 -29.229  1.00 95.29           C  
ANISOU  991  C   VAL A 131    12884  16726   6596   2023   -939   2222       C  
ATOM    992  O   VAL A 131     -37.163  38.472 -29.848  1.00 96.24           O  
ANISOU  992  O   VAL A 131    13160  16765   6644   2009   -733   2393       O  
ATOM    993  CB  VAL A 131     -39.913  36.992 -30.456  1.00 93.59           C  
ANISOU  993  CB  VAL A 131    12588  16880   6090   2222  -1309   2093       C  
ATOM    994  CG1 VAL A 131     -39.945  38.383 -31.126  1.00 92.83           C  
ANISOU  994  CG1 VAL A 131    12700  16705   5866   2351  -1170   2406       C  
ATOM    995  CG2 VAL A 131     -40.597  35.971 -31.387  1.00 92.83           C  
ANISOU  995  CG2 VAL A 131    12424  17049   5797   2219  -1494   1856       C  
ATOM    996  N   TRP A 132     -37.819  37.536 -27.886  1.00 96.91           N  
ANISOU  996  N   TRP A 132    12978  16807   7035   2009   -988   2228       N  
ATOM    997  CA  TRP A 132     -37.114  38.452 -26.994  1.00 94.49           C  
ANISOU  997  CA  TRP A 132    12739  16255   6909   1971   -801   2427       C  
ATOM    998  C   TRP A 132     -35.645  38.035 -26.793  1.00 93.72           C  
ANISOU  998  C   TRP A 132    12650  16102   6856   1798   -616   2346       C  
ATOM    999  O   TRP A 132     -34.769  38.896 -26.876  1.00 93.99           O  
ANISOU  999  O   TRP A 132    12786  15979   6946   1746   -402   2530       O  
ATOM   1000  CB  TRP A 132     -37.884  38.552 -25.660  1.00 91.08           C  
ANISOU 1000  CB  TRP A 132    12179  15718   6710   1998   -905   2429       C  
ATOM   1001  CG  TRP A 132     -37.362  39.532 -24.649  1.00 90.01           C  
ANISOU 1001  CG  TRP A 132    12121  15317   6761   1965   -723   2636       C  
ATOM   1002  CD1 TRP A 132     -37.694  40.841 -24.588  1.00 91.07           C  
ANISOU 1002  CD1 TRP A 132    12381  15272   6950   2085   -652   2898       C  
ATOM   1003  CD2 TRP A 132     -36.362  39.326 -23.603  1.00 88.06           C  
ANISOU 1003  CD2 TRP A 132    11830  14871   6757   1760   -575   2537       C  
ATOM   1004  CE2 TRP A 132     -36.154  40.565 -22.925  1.00 86.96           C  
ANISOU 1004  CE2 TRP A 132    11787  14450   6803   1749   -423   2745       C  
ATOM   1005  CE3 TRP A 132     -35.602  38.219 -23.160  1.00 87.76           C  
ANISOU 1005  CE3 TRP A 132    11687  14838   6820   1581   -554   2277       C  
ATOM   1006  NE1 TRP A 132     -36.994  41.451 -23.566  1.00 88.75           N  
ANISOU 1006  NE1 TRP A 132    12134  14708   6879   1966   -470   2987       N  
ATOM   1007  CZ2 TRP A 132     -35.242  40.698 -21.862  1.00 88.17           C  
ANISOU 1007  CZ2 TRP A 132    11915  14358   7228   1553   -264   2689       C  
ATOM   1008  CZ3 TRP A 132     -34.676  38.340 -22.104  1.00 87.49           C  
ANISOU 1008  CZ3 TRP A 132    11628  14562   7052   1415   -399   2239       C  
ATOM   1009  CH2 TRP A 132     -34.497  39.575 -21.454  1.00 87.86           C  
ANISOU 1009  CH2 TRP A 132    11752  14361   7272   1396   -262   2439       C  
ATOM   1010  N   THR A 133     -35.397  36.739 -26.532  1.00 93.73           N  
ANISOU 1010  N   THR A 133    12549  16230   6835   1705   -689   2067       N  
ATOM   1011  CA  THR A 133     -34.074  36.203 -26.186  1.00 95.62           C  
ANISOU 1011  CA  THR A 133    12780  16424   7128   1564   -525   1965       C  
ATOM   1012  C   THR A 133     -33.044  36.220 -27.331  1.00101.13           C  
ANISOU 1012  C   THR A 133    13610  17166   7647   1555   -323   2068       C  
ATOM   1013  O   THR A 133     -31.852  36.313 -27.037  1.00101.03           O  
ANISOU 1013  O   THR A 133    13625  17043   7717   1465   -109   2162       O  
ATOM   1014  CB  THR A 133     -34.159  34.749 -25.664  1.00  0.00           C  
ATOM   1015  CG2 THR A 133     -34.952  34.638 -24.364  1.00  0.00           C  
ATOM   1016  OG1 THR A 133     -34.692  33.858 -26.626  1.00  0.00           O  
ATOM   1017  N   GLN A 134     -33.496  36.187 -28.595  1.00103.79           N  
ANISOU 1017  N   GLN A 134    14020  17658   7757   1632   -382   2039       N  
ATOM   1018  CA  GLN A 134     -32.635  36.310 -29.777  1.00106.79           C  
ANISOU 1018  CA  GLN A 134    14526  18094   7955   1620   -190   2120       C  
ATOM   1019  C   GLN A 134     -31.975  37.700 -29.937  1.00108.45           C  
ANISOU 1019  C   GLN A 134    14876  18162   8167   1642    -15   2447       C  
ATOM   1020  O   GLN A 134     -31.050  37.819 -30.740  1.00111.05           O  
ANISOU 1020  O   GLN A 134    15298  18497   8401   1584    200   2537       O  
ATOM   1021  CB  GLN A 134     -33.431  35.890 -31.032  1.00110.76           C  
ANISOU 1021  CB  GLN A 134    15079  18802   8201   1699   -309   2002       C  
ATOM   1022  CG  GLN A 134     -34.623  36.810 -31.363  1.00116.56           C  
ANISOU 1022  CG  GLN A 134    15858  19584   8845   1841   -483   2128       C  
ATOM   1023  CD  GLN A 134     -35.445  36.364 -32.572  1.00119.94           C  
ANISOU 1023  CD  GLN A 134    16266  20238   9070   1894   -675   1925       C  
ATOM   1024  NE2 GLN A 134     -36.317  37.251 -33.052  1.00122.06           N  
ANISOU 1024  NE2 GLN A 134    16615  20599   9163   2027   -765   2060       N  
ATOM   1025  OE1 GLN A 134     -35.319  35.242 -33.060  1.00119.97           O  
ANISOU 1025  OE1 GLN A 134    16191  20325   9067   1814   -739   1648       O  
ATOM   1026  N   ASN A 135     -32.449  38.708 -29.179  1.00109.23           N  
ANISOU 1026  N   ASN A 135    14998  18126   8377   1720    -92   2620       N  
ATOM   1027  CA  ASN A 135     -31.930  40.078 -29.182  1.00113.19           C  
ANISOU 1027  CA  ASN A 135    15669  18454   8886   1746     69   2930       C  
ATOM   1028  C   ASN A 135     -31.360  40.478 -27.809  1.00111.60           C  
ANISOU 1028  C   ASN A 135    15453  18010   8940   1643    211   3052       C  
ATOM   1029  O   ASN A 135     -30.332  41.154 -27.780  1.00115.19           O  
ANISOU 1029  O   ASN A 135    16062  18288   9419   1612    399   3292       O  
ATOM   1030  CB  ASN A 135     -33.042  41.076 -29.590  1.00118.38           C  
ANISOU 1030  CB  ASN A 135    16404  19114   9461   1939    -99   3067       C  
ATOM   1031  CG  ASN A 135     -33.661  40.802 -30.963  1.00121.90           C  
ANISOU 1031  CG  ASN A 135    16945  19758   9614   2032   -152   3062       C  
ATOM   1032  ND2 ASN A 135     -32.907  41.054 -32.036  1.00124.07           N  
ANISOU 1032  ND2 ASN A 135    17422  19960   9757   2045     25   3293       N  
ATOM   1033  OD1 ASN A 135     -34.808  40.373 -31.056  1.00122.17           O  
ANISOU 1033  OD1 ASN A 135    16878  20002   9538   2077   -344   2849       O  
ATOM   1034  N   HIS A 136     -32.041  40.101 -26.710  1.00105.75           N  
ANISOU 1034  N   HIS A 136    14546  17248   8387   1581    134   2893       N  
ATOM   1035  CA  HIS A 136     -31.781  40.643 -25.371  1.00103.92           C  
ANISOU 1035  CA  HIS A 136    14288  16749   8446   1464    250   2969       C  
ATOM   1036  C   HIS A 136     -30.959  39.719 -24.460  1.00 96.77           C  
ANISOU 1036  C   HIS A 136    13201  15777   7789   1282    272   2703       C  
ATOM   1037  O   HIS A 136     -30.167  40.242 -23.675  1.00 94.33           O  
ANISOU 1037  O   HIS A 136    12870  15253   7718   1133    422   2733       O  
ATOM   1038  CB  HIS A 136     -33.112  40.992 -24.678  1.00108.10           C  
ANISOU 1038  CB  HIS A 136    14816  17138   9120   1587     99   3055       C  
ATOM   1039  CG  HIS A 136     -33.936  42.056 -25.361  1.00117.02           C  
ANISOU 1039  CG  HIS A 136    16125  18259  10080   1777     73   3304       C  
ATOM   1040  CD2 HIS A 136     -34.037  43.413 -25.146  1.00120.39           C  
ANISOU 1040  CD2 HIS A 136    16741  18449  10551   1811    216   3570       C  
ATOM   1041  ND1 HIS A 136     -34.831  41.777 -26.377  1.00120.58           N  
ANISOU 1041  ND1 HIS A 136    16567  18906  10342   1931   -119   3242       N  
ATOM   1042  CE1 HIS A 136     -35.403  42.929 -26.733  1.00123.47           C  
ANISOU 1042  CE1 HIS A 136    17102  19176  10634   2072   -101   3468       C  
ATOM   1043  NE2 HIS A 136     -34.969  43.966 -26.026  1.00123.29           N  
ANISOU 1043  NE2 HIS A 136    17215  18880  10752   2004    104   3669       N  
ATOM   1044  N   ARG A 137     -31.161  38.390 -24.547  1.00 90.15           N  
ANISOU 1044  N   ARG A 137    12241  15109   6902   1287    132   2443       N  
ATOM   1045  CA  ARG A 137     -30.511  37.405 -23.675  1.00 82.37           C  
ANISOU 1045  CA  ARG A 137    11108  14057   6132   1144    151   2198       C  
ATOM   1046  C   ARG A 137     -29.059  37.157 -24.120  1.00 82.37           C  
ANISOU 1046  C   ARG A 137    11117  14133   6048   1053    364   2177       C  
ATOM   1047  O   ARG A 137     -28.809  36.300 -24.967  1.00 83.84           O  
ANISOU 1047  O   ARG A 137    11307  14530   6020   1095    358   2058       O  
ATOM   1048  CB  ARG A 137     -31.367  36.120 -23.618  1.00 77.29           C  
ANISOU 1048  CB  ARG A 137    10366  13539   5462   1185    -65   1937       C  
ATOM   1049  CG  ARG A 137     -30.841  35.027 -22.670  1.00 74.05           C  
ANISOU 1049  CG  ARG A 137     9839  13062   5233   1068    -49   1685       C  
ATOM   1050  CD  ARG A 137     -31.826  33.860 -22.527  1.00 73.29           C  
ANISOU 1050  CD  ARG A 137     9695  13089   5064   1104   -243   1438       C  
ATOM   1051  NE  ARG A 137     -31.256  32.728 -21.787  1.00 72.00           N  
ANISOU 1051  NE  ARG A 137     9455  12837   5066   1014   -232   1206       N  
ATOM   1052  CZ  ARG A 137     -30.517  31.728 -22.292  1.00 75.27           C  
ANISOU 1052  CZ  ARG A 137     9881  13341   5378   1009   -151   1060       C  
ATOM   1053  NH1 ARG A 137     -30.188  31.687 -23.590  1.00 79.79           N1+
ANISOU 1053  NH1 ARG A 137    10530  14103   5684   1073    -67   1115       N1+
ATOM   1054  NH2 ARG A 137     -30.105  30.750 -21.475  1.00 73.33           N1+
ANISOU 1054  NH2 ARG A 137     9580  12992   5289    955   -148    864       N1+
ATOM   1055  N   THR A 138     -28.145  37.947 -23.539  1.00 81.61           N  
ANISOU 1055  N   THR A 138    11015  13873   6122    919    556   2281       N  
ATOM   1056  CA  THR A 138     -26.714  37.959 -23.834  1.00 81.84           C  
ANISOU 1056  CA  THR A 138    11027  13981   6088    815    783   2286       C  
ATOM   1057  C   THR A 138     -25.912  37.658 -22.555  1.00 78.39           C  
ANISOU 1057  C   THR A 138    10420  13454   5913    679    837   2106       C  
ATOM   1058  O   THR A 138     -26.434  37.794 -21.447  1.00 74.38           O  
ANISOU 1058  O   THR A 138     9838  12781   5643    647    726   2021       O  
ATOM   1059  CB  THR A 138     -26.280  39.363 -24.351  1.00 85.79           C  
ANISOU 1059  CB  THR A 138    11666  14396   6533    751    993   2573       C  
ATOM   1060  CG2 THR A 138     -27.014  39.794 -25.631  1.00 88.51           C  
ANISOU 1060  CG2 THR A 138    12201  14829   6602    919    935   2775       C  
ATOM   1061  OG1 THR A 138     -26.434  40.378 -23.372  1.00 84.75           O  
ANISOU 1061  OG1 THR A 138    11531  13989   6681    647   1026   2658       O  
ATOM   1062  N   VAL A 139     -24.638  37.272 -22.745  1.00 79.83           N  
ANISOU 1062  N   VAL A 139    10534  13764   6033    609   1012   2049       N  
ATOM   1063  CA  VAL A 139     -23.647  37.039 -21.687  1.00 76.76           C  
ANISOU 1063  CA  VAL A 139     9971  13326   5867    493   1079   1896       C  
ATOM   1064  C   VAL A 139     -23.402  38.281 -20.799  1.00 74.09           C  
ANISOU 1064  C   VAL A 139     9616  12775   5760    328   1185   2029       C  
ATOM   1065  O   VAL A 139     -23.205  38.127 -19.594  1.00 69.73           O  
ANISOU 1065  O   VAL A 139     8950  12096   5450    257   1131   1918       O  
ATOM   1066  CB  VAL A 139     -22.301  36.552 -22.307  1.00 77.62           C  
ANISOU 1066  CB  VAL A 139     9997  13662   5834    482   1246   1804       C  
ATOM   1067  CG1 VAL A 139     -21.062  36.610 -21.385  1.00 77.03           C  
ANISOU 1067  CG1 VAL A 139     9734  13559   5974    343   1368   1719       C  
ATOM   1068  CG2 VAL A 139     -22.452  35.130 -22.876  1.00 75.81           C  
ANISOU 1068  CG2 VAL A 139     9759  13591   5454    640   1117   1588       C  
ATOM   1069  N   SER A 140     -23.470  39.481 -21.406  1.00 77.82           N  
ANISOU 1069  N   SER A 140    10218  13198   6151    261   1339   2267       N  
ATOM   1070  CA  SER A 140     -23.367  40.775 -20.732  1.00 79.70           C  
ANISOU 1070  CA  SER A 140    10475  13207   6599     87   1454   2393       C  
ATOM   1071  C   SER A 140     -24.529  41.050 -19.761  1.00 79.67           C  
ANISOU 1071  C   SER A 140    10501  12971   6797    130   1273   2386       C  
ATOM   1072  O   SER A 140     -24.280  41.581 -18.680  1.00 79.62           O  
ANISOU 1072  O   SER A 140    10414  12804   7033      0   1289   2331       O  
ATOM   1073  CB  SER A 140     -23.264  41.893 -21.788  1.00 83.65           C  
ANISOU 1073  CB  SER A 140    11166  13664   6952     30   1649   2668       C  
ATOM   1074  OG  SER A 140     -21.969  41.913 -22.352  1.00 88.06           O  
ANISOU 1074  OG  SER A 140    11705  14460   7295     -1   1823   2682       O  
ATOM   1075  N   LEU A 141     -25.761  40.664 -20.144  1.00 77.44           N  
ANISOU 1075  N   LEU A 141    10323  12692   6410    312   1096   2429       N  
ATOM   1076  CA  LEU A 141     -26.953  40.751 -19.296  1.00 74.90           C  
ANISOU 1076  CA  LEU A 141    10008  12182   6269    366    926   2409       C  
ATOM   1077  C   LEU A 141     -26.927  39.712 -18.161  1.00 77.02           C  
ANISOU 1077  C   LEU A 141    10101  12458   6704    351    791   2151       C  
ATOM   1078  O   LEU A 141     -27.235  40.064 -17.024  1.00 77.75           O  
ANISOU 1078  O   LEU A 141    10152  12369   7022    297    737   2108       O  
ATOM   1079  CB  LEU A 141     -28.225  40.615 -20.171  1.00 72.22           C  
ANISOU 1079  CB  LEU A 141     9789  11894   5759    570    767   2508       C  
ATOM   1080  CG  LEU A 141     -29.570  40.773 -19.417  1.00 68.04           C  
ANISOU 1080  CG  LEU A 141     9271  11192   5390    650    606   2523       C  
ATOM   1081  CD1 LEU A 141     -29.736  42.172 -18.788  1.00 69.76           C  
ANISOU 1081  CD1 LEU A 141     9613  11145   5749    582    736   2720       C  
ATOM   1082  CD2 LEU A 141     -30.766  40.398 -20.314  1.00 65.56           C  
ANISOU 1082  CD2 LEU A 141     9009  11018   4883    861    419   2561       C  
ATOM   1083  N   ALA A 142     -26.551  38.464 -18.497  1.00 78.47           N  
ANISOU 1083  N   ALA A 142    10201  12843   6772    405    744   1980       N  
ATOM   1084  CA  ALA A 142     -26.497  37.316 -17.590  1.00 75.60           C  
ANISOU 1084  CA  ALA A 142     9703  12471   6549    406    629   1745       C  
ATOM   1085  C   ALA A 142     -25.541  37.501 -16.404  1.00 78.36           C  
ANISOU 1085  C   ALA A 142     9932  12738   7102    256    737   1682       C  
ATOM   1086  O   ALA A 142     -25.902  37.143 -15.285  1.00 77.57           O  
ANISOU 1086  O   ALA A 142     9759  12526   7188    233    644   1563       O  
ATOM   1087  CB  ALA A 142     -26.123  36.065 -18.391  1.00 73.98           C  
ANISOU 1087  CB  ALA A 142     9468  12480   6162    502    579   1580       C  
ATOM   1088  N   LYS A 143     -24.363  38.090 -16.670  1.00 81.32           N  
ANISOU 1088  N   LYS A 143    10278  13184   7434    148    934   1755       N  
ATOM   1089  CA  LYS A 143     -23.338  38.400 -15.673  1.00 82.40           C  
ANISOU 1089  CA  LYS A 143    10278  13271   7757    -11   1036   1695       C  
ATOM   1090  C   LYS A 143     -23.760  39.507 -14.681  1.00 80.46           C  
ANISOU 1090  C   LYS A 143    10079  12771   7723   -112   1015   1770       C  
ATOM   1091  O   LYS A 143     -23.291  39.497 -13.543  1.00 77.41           O  
ANISOU 1091  O   LYS A 143     9584  12308   7520   -184    978   1651       O  
ATOM   1092  CB  LYS A 143     -22.034  38.737 -16.429  1.00  0.00           C  
ATOM   1093  CG  LYS A 143     -20.801  38.954 -15.533  1.00  0.00           C  
ATOM   1094  CD  LYS A 143     -19.501  39.055 -16.344  1.00  0.00           C  
ATOM   1095  CE  LYS A 143     -18.263  39.227 -15.452  1.00  0.00           C  
ATOM   1096  NZ  LYS A 143     -17.030  39.291 -16.254  1.00  0.00           N1+
ATOM   1097  N   LYS A 144     -24.647  40.418 -15.117  1.00 83.44           N  
ANISOU 1097  N   LYS A 144    10625  13012   8064   -100   1038   1965       N  
ATOM   1098  CA  LYS A 144     -25.146  41.548 -14.330  1.00 82.39           C  
ANISOU 1098  CA  LYS A 144    10563  12621   8122   -187   1046   2046       C  
ATOM   1099  C   LYS A 144     -26.351  41.211 -13.431  1.00 79.32           C  
ANISOU 1099  C   LYS A 144    10147  12127   7865    -90    845   1934       C  
ATOM   1100  O   LYS A 144     -26.619  41.995 -12.520  1.00 79.47           O  
ANISOU 1100  O   LYS A 144    10092  12027   8074   -181    825   1838       O  
ATOM   1101  CB  LYS A 144     -25.491  42.709 -15.286  1.00 84.69           C  
ANISOU 1101  CB  LYS A 144    11066  12789   8321   -161   1129   2296       C  
ATOM   1102  CG  LYS A 144     -24.254  43.358 -15.926  1.00 89.09           C  
ANISOU 1102  CG  LYS A 144    11685  13390   8773   -301   1367   2437       C  
ATOM   1103  CD  LYS A 144     -24.627  44.424 -16.965  1.00 93.68           C  
ANISOU 1103  CD  LYS A 144    12520  13809   9266   -250   1444   2703       C  
ATOM   1104  CE  LYS A 144     -23.401  44.997 -17.688  1.00 98.52           C  
ANISOU 1104  CE  LYS A 144    13223  14403   9807   -436   1713   2858       C  
ATOM   1105  NZ  LYS A 144     -23.792  46.019 -18.673  1.00101.82           N1+
ANISOU 1105  NZ  LYS A 144    13927  14615  10145   -380   1799   3133       N1+
ATOM   1106  N   VAL A 145     -27.051  40.089 -13.683  1.00 76.95           N  
ANISOU 1106  N   VAL A 145     9901  11881   7456     85    697   1939       N  
ATOM   1107  CA  VAL A 145     -28.236  39.679 -12.918  1.00 76.31           C  
ANISOU 1107  CA  VAL A 145     9808  11693   7495    165    526   1865       C  
ATOM   1108  C   VAL A 145     -27.980  38.460 -12.008  1.00 76.40           C  
ANISOU 1108  C   VAL A 145     9680  11749   7599    150    433   1639       C  
ATOM   1109  O   VAL A 145     -28.693  38.311 -11.015  1.00 77.33           O  
ANISOU 1109  O   VAL A 145     9775  11748   7858    159    333   1567       O  
ATOM   1110  CB  VAL A 145     -29.446  39.352 -13.842  1.00 77.59           C  
ANISOU 1110  CB  VAL A 145    10046  11931   7505    343    396   1930       C  
ATOM   1111  CG1 VAL A 145     -29.898  40.590 -14.637  1.00 80.07           C  
ANISOU 1111  CG1 VAL A 145    10521  12179   7725    392    481   2175       C  
ATOM   1112  CG2 VAL A 145     -29.251  38.140 -14.773  1.00 78.92           C  
ANISOU 1112  CG2 VAL A 145    10171  12337   7478    416    338   1823       C  
ATOM   1113  N   ILE A 146     -26.968  37.629 -12.328  1.00 76.19           N  
ANISOU 1113  N   ILE A 146     9569  11889   7491    138    469   1528       N  
ATOM   1114  CA  ILE A 146     -26.620  36.426 -11.560  1.00 72.51           C  
ANISOU 1114  CA  ILE A 146     8999  11451   7102    151    385   1326       C  
ATOM   1115  C   ILE A 146     -25.892  36.723 -10.228  1.00 68.06           C  
ANISOU 1115  C   ILE A 146     8348  10789   6721     27    439   1272       C  
ATOM   1116  O   ILE A 146     -25.810  35.836  -9.378  1.00 64.75           O  
ANISOU 1116  O   ILE A 146     7860  10361   6380     46    361   1124       O  
ATOM   1117  CB  ILE A 146     -25.786  35.436 -12.421  1.00 74.66           C  
ANISOU 1117  CB  ILE A 146     9223  11931   7215    218    403   1219       C  
ATOM   1118  CG1 ILE A 146     -25.813  33.994 -11.866  1.00 72.94           C  
ANISOU 1118  CG1 ILE A 146     8975  11712   7025    298    270   1029       C  
ATOM   1119  CG2 ILE A 146     -24.335  35.887 -12.693  1.00 76.44           C  
ANISOU 1119  CG2 ILE A 146     9345  12255   7446    127    560   1213       C  
ATOM   1120  CD1 ILE A 146     -25.755  32.922 -12.958  1.00 74.05           C  
ANISOU 1120  CD1 ILE A 146     9097  12028   7010    389    285    909       C  
ATOM   1121  N   ILE A 147     -25.446  37.977 -10.042  1.00 66.23           N  
ANISOU 1121  N   ILE A 147     8130  10482   6554   -104    569   1386       N  
ATOM   1122  CA  ILE A 147     -24.950  38.524  -8.779  1.00 65.49           C  
ANISOU 1122  CA  ILE A 147     7953  10297   6631   -241    609   1323       C  
ATOM   1123  C   ILE A 147     -26.054  38.750  -7.721  1.00 65.11           C  
ANISOU 1123  C   ILE A 147     7957  10051   6730   -228    503   1300       C  
ATOM   1124  O   ILE A 147     -25.720  38.828  -6.540  1.00 65.31           O  
ANISOU 1124  O   ILE A 147     7912  10023   6881   -292    476   1194       O  
ATOM   1125  CB  ILE A 147     -24.201  39.868  -9.005  1.00  0.00           C  
ATOM   1126  CG1 ILE A 147     -25.073  40.968  -9.663  1.00  0.00           C  
ATOM   1127  CG2 ILE A 147     -22.900  39.631  -9.795  1.00  0.00           C  
ATOM   1128  CD1 ILE A 147     -24.388  42.337  -9.769  1.00  0.00           C  
ATOM   1129  N   GLY A 148     -27.332  38.833  -8.142  1.00 64.16           N  
ANISOU 1129  N   GLY A 148     7951   9839   6586   -137    440   1394       N  
ATOM   1130  CA  GLY A 148     -28.497  39.035  -7.276  1.00 56.98           C  
ANISOU 1130  CA  GLY A 148     7083   8764   5804   -106    349   1377       C  
ATOM   1131  C   GLY A 148     -28.684  37.878  -6.273  1.00 52.41           C  
ANISOU 1131  C   GLY A 148     6426   8197   5291    -78    238   1202       C  
ATOM   1132  O   GLY A 148     -28.714  38.158  -5.076  1.00 51.86           O  
ANISOU 1132  O   GLY A 148     6337   8010   5356   -142    228   1144       O  
ATOM   1133  N   PRO A 149     -28.729  36.601  -6.723  1.00 50.81           N  
ANISOU 1133  N   PRO A 149     6195   8124   4985     18    155   1116       N  
ATOM   1134  CA  PRO A 149     -28.608  35.398  -5.872  1.00 48.53           C  
ANISOU 1134  CA  PRO A 149     5863   7828   4749     46     65    959       C  
ATOM   1135  C   PRO A 149     -27.472  35.382  -4.832  1.00 49.34           C  
ANISOU 1135  C   PRO A 149     5885   7931   4930    -29    105    876       C  
ATOM   1136  O   PRO A 149     -27.732  35.000  -3.692  1.00 49.80           O  
ANISOU 1136  O   PRO A 149     5938   7905   5080    -35     48    793       O  
ATOM   1137  CB  PRO A 149     -28.461  34.266  -6.901  1.00 47.09           C  
ANISOU 1137  CB  PRO A 149     5684   7790   4419    142     13    889       C  
ATOM   1138  CG  PRO A 149     -29.335  34.725  -8.054  1.00 47.06           C  
ANISOU 1138  CG  PRO A 149     5737   7841   4303    187     15   1007       C  
ATOM   1139  CD  PRO A 149     -29.072  36.225  -8.098  1.00 49.35           C  
ANISOU 1139  CD  PRO A 149     6044   8077   4627    112    133   1159       C  
ATOM   1140  N   TRP A 150     -26.257  35.812  -5.217  1.00 51.43           N  
ANISOU 1140  N   TRP A 150     6081   8306   5153    -86    203    894       N  
ATOM   1141  CA  TRP A 150     -25.094  35.873  -4.324  1.00 53.44           C  
ANISOU 1141  CA  TRP A 150     6227   8606   5472   -154    231    804       C  
ATOM   1142  C   TRP A 150     -25.184  36.974  -3.250  1.00 57.71           C  
ANISOU 1142  C   TRP A 150     6777   8995   6154   -286    259    827       C  
ATOM   1143  O   TRP A 150     -24.818  36.718  -2.103  1.00 57.71           O  
ANISOU 1143  O   TRP A 150     6726   8973   6227   -311    215    729       O  
ATOM   1144  CB  TRP A 150     -23.797  36.018  -5.141  1.00 52.56           C  
ANISOU 1144  CB  TRP A 150     6009   8684   5277   -191    337    807       C  
ATOM   1145  CG  TRP A 150     -23.434  34.857  -6.020  1.00 50.47           C  
ANISOU 1145  CG  TRP A 150     5723   8579   4875    -46    312    743       C  
ATOM   1146  CD1 TRP A 150     -23.391  34.863  -7.372  1.00 49.39           C  
ANISOU 1146  CD1 TRP A 150     5634   8533   4600     11    352    803       C  
ATOM   1147  CD2 TRP A 150     -23.047  33.509  -5.616  1.00 54.57           C  
ANISOU 1147  CD2 TRP A 150     6187   9179   5369     73    243    603       C  
ATOM   1148  CE2 TRP A 150     -22.742  32.756  -6.791  1.00 53.42           C  
ANISOU 1148  CE2 TRP A 150     6064   9156   5078    194    253    575       C  
ATOM   1149  CE3 TRP A 150     -22.907  32.846  -4.372  1.00 53.55           C  
ANISOU 1149  CE3 TRP A 150     6006   9025   5314    100    177    501       C  
ATOM   1150  NE1 TRP A 150     -22.978  33.630  -7.831  1.00 52.66           N  
ANISOU 1150  NE1 TRP A 150     6024   9073   4909    148    317    694       N  
ATOM   1151  CZ2 TRP A 150     -22.291  31.426  -6.735  1.00 46.28           C  
ANISOU 1151  CZ2 TRP A 150     5143   8328   4113    345    206    448       C  
ATOM   1152  CZ3 TRP A 150     -22.464  31.511  -4.303  1.00 44.94           C  
ANISOU 1152  CZ3 TRP A 150     4899   8018   4158    260    125    390       C  
ATOM   1153  CH2 TRP A 150     -22.143  30.809  -5.480  1.00 45.65           C  
ANISOU 1153  CH2 TRP A 150     5023   8209   4115    382    144    363       C  
ATOM   1154  N   VAL A 151     -25.677  38.165  -3.632  1.00 57.55           N  
ANISOU 1154  N   VAL A 151     6836   8863   6166   -363    336    956       N  
ATOM   1155  CA  VAL A 151     -25.871  39.311  -2.739  1.00 57.91           C  
ANISOU 1155  CA  VAL A 151     6921   8736   6344   -488    375    972       C  
ATOM   1156  C   VAL A 151     -27.012  39.079  -1.728  1.00 58.49           C  
ANISOU 1156  C   VAL A 151     7049   8675   6496   -421    270    919       C  
ATOM   1157  O   VAL A 151     -26.839  39.402  -0.553  1.00 59.99           O  
ANISOU 1157  O   VAL A 151     7221   8794   6778   -493    259    840       O  
ATOM   1158  CB  VAL A 151     -26.121  40.619  -3.552  1.00  0.00           C  
ATOM   1159  CG1 VAL A 151     -26.715  41.805  -2.759  1.00  0.00           C  
ATOM   1160  CG2 VAL A 151     -24.825  41.077  -4.244  1.00  0.00           C  
ATOM   1161  N   MET A 152     -28.127  38.489  -2.194  1.00 59.25           N  
ANISOU 1161  N   MET A 152     7209   8753   6552   -291    196    952       N  
ATOM   1162  CA  MET A 152     -29.280  38.108  -1.376  1.00 59.50           C  
ANISOU 1162  CA  MET A 152     7275   8683   6651   -236    109    896       C  
ATOM   1163  C   MET A 152     -28.946  36.999  -0.363  1.00 61.40           C  
ANISOU 1163  C   MET A 152     7455   8981   6893   -221     43    753       C  
ATOM   1164  O   MET A 152     -29.442  37.049   0.761  1.00 61.59           O  
ANISOU 1164  O   MET A 152     7496   8911   6996   -246     14    693       O  
ATOM   1165  CB  MET A 152     -30.450  37.719  -2.304  1.00  0.00           C  
ATOM   1166  CG  MET A 152     -31.776  37.427  -1.579  1.00  0.00           C  
ATOM   1167  SD  MET A 152     -33.164  37.001  -2.667  1.00  0.00           S  
ATOM   1168  CE  MET A 152     -33.489  38.606  -3.445  1.00  0.00           C  
ATOM   1169  N   ALA A 153     -28.088  36.049  -0.761  1.00 61.79           N  
ANISOU 1169  N   ALA A 153     7449   9182   6847   -167     23    702       N  
ATOM   1170  CA  ALA A 153     -27.571  34.993   0.103  1.00 59.12           C  
ANISOU 1170  CA  ALA A 153     7070   8896   6498   -124    -35    581       C  
ATOM   1171  C   ALA A 153     -26.737  35.541   1.274  1.00 59.69           C  
ANISOU 1171  C   ALA A 153     7065   8988   6628   -219     -5    530       C  
ATOM   1172  O   ALA A 153     -26.987  35.206   2.433  1.00 62.11           O  
ANISOU 1172  O   ALA A 153     7367   9278   6955   -196    -62    446       O  
ATOM   1173  CB  ALA A 153     -26.733  34.035  -0.756  1.00 58.56           C  
ANISOU 1173  CB  ALA A 153     6963   8979   6307    -25    -48    538       C  
ATOM   1174  N   LEU A 154     -25.776  36.412   0.950  1.00 57.00           N  
ANISOU 1174  N   LEU A 154     6667   8685   6305   -334     85    579       N  
ATOM   1175  CA  LEU A 154     -24.871  37.049   1.911  1.00 59.75           C  
ANISOU 1175  CA  LEU A 154     6925   9072   6706   -457    115    514       C  
ATOM   1176  C   LEU A 154     -25.592  37.990   2.895  1.00 57.60           C  
ANISOU 1176  C   LEU A 154     6730   8616   6538   -537    106    499       C  
ATOM   1177  O   LEU A 154     -25.194  38.046   4.059  1.00 58.31           O  
ANISOU 1177  O   LEU A 154     6776   8725   6651   -569     61    400       O  
ATOM   1178  CB  LEU A 154     -23.722  37.719   1.121  1.00 66.65           C  
ANISOU 1178  CB  LEU A 154     7724  10028   7572   -591    235    568       C  
ATOM   1179  CG  LEU A 154     -22.559  38.305   1.965  1.00 71.50           C  
ANISOU 1179  CG  LEU A 154     8173  10794   8200   -722    271    475       C  
ATOM   1180  CD1 LEU A 154     -21.225  38.275   1.183  1.00 74.85           C  
ANISOU 1180  CD1 LEU A 154     8512  11351   8577   -817    397    533       C  
ATOM   1181  CD2 LEU A 154     -22.869  39.715   2.522  1.00 72.37           C  
ANISOU 1181  CD2 LEU A 154     8310  10769   8418   -889    289    433       C  
ATOM   1182  N   LEU A 155     -26.652  38.672   2.427  1.00 53.27           N  
ANISOU 1182  N   LEU A 155     6298   7899   6043   -554    147    596       N  
ATOM   1183  CA  LEU A 155     -27.518  39.543   3.227  1.00 51.71           C  
ANISOU 1183  CA  LEU A 155     6184   7519   5944   -614    155    580       C  
ATOM   1184  C   LEU A 155     -28.261  38.789   4.348  1.00 52.95           C  
ANISOU 1184  C   LEU A 155     6369   7647   6103   -518     59    503       C  
ATOM   1185  O   LEU A 155     -28.386  39.318   5.451  1.00 52.93           O  
ANISOU 1185  O   LEU A 155     6376   7592   6140   -570     43    422       O  
ATOM   1186  CB  LEU A 155     -28.483  40.278   2.265  1.00  0.00           C  
ATOM   1187  CG  LEU A 155     -29.506  41.246   2.907  1.00  0.00           C  
ATOM   1188  CD1 LEU A 155     -28.825  42.374   3.710  1.00  0.00           C  
ATOM   1189  CD2 LEU A 155     -30.480  41.793   1.841  1.00  0.00           C  
ATOM   1190  N   LEU A 156     -28.712  37.570   4.040  1.00 53.19           N  
ANISOU 1190  N   LEU A 156     6422   7711   6078   -388      1    522       N  
ATOM   1191  CA  LEU A 156     -29.455  36.714   4.957  1.00 49.43           C  
ANISOU 1191  CA  LEU A 156     5990   7191   5598   -314    -70    459       C  
ATOM   1192  C   LEU A 156     -28.528  35.896   5.885  1.00 50.72           C  
ANISOU 1192  C   LEU A 156     6110   7447   5714   -296   -124    356       C  
ATOM   1193  O   LEU A 156     -29.014  35.276   6.830  1.00 56.61           O  
ANISOU 1193  O   LEU A 156     6912   8139   6457   -256   -166    306       O  
ATOM   1194  CB  LEU A 156     -30.374  35.804   4.117  1.00 49.87           C  
ANISOU 1194  CB  LEU A 156     6079   7266   5603   -209   -112    490       C  
ATOM   1195  CG  LEU A 156     -31.458  36.539   3.290  1.00 50.86           C  
ANISOU 1195  CG  LEU A 156     6241   7324   5759   -191    -89    585       C  
ATOM   1196  CD1 LEU A 156     -32.089  35.598   2.249  1.00 49.38           C  
ANISOU 1196  CD1 LEU A 156     6060   7199   5503   -107   -144    586       C  
ATOM   1197  CD2 LEU A 156     -32.522  37.241   4.154  1.00 50.84           C  
ANISOU 1197  CD2 LEU A 156     6288   7178   5851   -212    -68    586       C  
ATOM   1198  N   THR A 157     -27.213  35.923   5.623  1.00 51.92           N  
ANISOU 1198  N   THR A 157     6158   7748   5820   -314   -119    328       N  
ATOM   1199  CA  THR A 157     -26.190  35.240   6.420  1.00 53.27           C  
ANISOU 1199  CA  THR A 157     6265   8041   5934   -270   -179    233       C  
ATOM   1200  C   THR A 157     -25.614  36.129   7.553  1.00 57.17           C  
ANISOU 1200  C   THR A 157     6713   8541   6470   -390   -176    163       C  
ATOM   1201  O   THR A 157     -24.962  35.622   8.469  1.00 60.49           O  
ANISOU 1201  O   THR A 157     7099   9048   6836   -342   -245     81       O  
ATOM   1202  CB  THR A 157     -25.035  34.760   5.503  1.00 54.52           C  
ANISOU 1202  CB  THR A 157     6307   8394   6014   -210   -179    221       C  
ATOM   1203  CG2 THR A 157     -23.951  33.935   6.217  1.00 53.63           C  
ANISOU 1203  CG2 THR A 157     6133   8420   5825   -100   -256    130       C  
ATOM   1204  OG1 THR A 157     -25.572  33.954   4.467  1.00 59.48           O  
ANISOU 1204  OG1 THR A 157     6995   9008   6597   -112   -175    275       O  
ATOM   1205  N   LEU A 158     -25.928  37.435   7.542  1.00 59.20           N  
ANISOU 1205  N   LEU A 158     6984   8698   6812   -538   -100    192       N  
ATOM   1206  CA  LEU A 158     -25.469  38.419   8.529  1.00 60.36           C  
ANISOU 1206  CA  LEU A 158     7100   8836   7000   -681    -89    109       C  
ATOM   1207  C   LEU A 158     -25.686  38.113  10.036  1.00 58.11           C  
ANISOU 1207  C   LEU A 158     6873   8520   6687   -633   -164     25       C  
ATOM   1208  O   LEU A 158     -24.838  38.563  10.810  1.00 58.95           O  
ANISOU 1208  O   LEU A 158     6899   8737   6762   -697   -205    -79       O  
ATOM   1209  CB  LEU A 158     -25.973  39.836   8.172  1.00 62.83           C  
ANISOU 1209  CB  LEU A 158     7492   8965   7415   -823     16    164       C  
ATOM   1210  CG  LEU A 158     -25.441  40.406   6.835  1.00 66.56           C  
ANISOU 1210  CG  LEU A 158     7907   9473   7909   -937    113    229       C  
ATOM   1211  CD1 LEU A 158     -26.124  41.748   6.503  1.00 66.57           C  
ANISOU 1211  CD1 LEU A 158     8043   9244   8006  -1039    220    305       C  
ATOM   1212  CD2 LEU A 158     -23.902  40.519   6.788  1.00 66.39           C  
ANISOU 1212  CD2 LEU A 158     7719   9644   7863  -1072    115    125       C  
ATOM   1213  N   PRO A 159     -26.699  37.312  10.461  1.00 56.45           N  
ANISOU 1213  N   PRO A 159     6788   8181   6478   -534   -181     57       N  
ATOM   1214  CA  PRO A 159     -26.746  36.811  11.849  1.00 57.20           C  
ANISOU 1214  CA  PRO A 159     6943   8269   6520   -484   -244    -17       C  
ATOM   1215  C   PRO A 159     -25.540  35.949  12.260  1.00 59.92           C  
ANISOU 1215  C   PRO A 159     7215   8804   6749   -380   -338    -75       C  
ATOM   1216  O   PRO A 159     -25.011  36.155  13.352  1.00 64.15           O  
ANISOU 1216  O   PRO A 159     7744   9404   7227   -384   -394   -160       O  
ATOM   1217  CB  PRO A 159     -28.074  36.033  11.930  1.00 55.68           C  
ANISOU 1217  CB  PRO A 159     6881   7933   6344   -396   -228     46       C  
ATOM   1218  CG  PRO A 159     -28.945  36.672  10.860  1.00 55.82           C  
ANISOU 1218  CG  PRO A 159     6911   7845   6456   -446   -152    129       C  
ATOM   1219  CD  PRO A 159     -27.943  36.987   9.756  1.00 56.04           C  
ANISOU 1219  CD  PRO A 159     6830   7985   6477   -488   -136    156       C  
ATOM   1220  N   VAL A 160     -25.106  35.026  11.389  1.00 57.42           N  
ANISOU 1220  N   VAL A 160     6847   8585   6385   -271   -359    -35       N  
ATOM   1221  CA  VAL A 160     -23.972  34.139  11.657  1.00 57.84           C  
ANISOU 1221  CA  VAL A 160     6827   8824   6326   -137   -444    -86       C  
ATOM   1222  C   VAL A 160     -22.653  34.927  11.735  1.00 62.78           C  
ANISOU 1222  C   VAL A 160     7263   9651   6938   -232   -467   -172       C  
ATOM   1223  O   VAL A 160     -21.835  34.663  12.616  1.00 66.82           O  
ANISOU 1223  O   VAL A 160     7713  10314   7360   -165   -555   -250       O  
ATOM   1224  CB  VAL A 160     -23.831  33.017  10.585  1.00 56.02           C  
ANISOU 1224  CB  VAL A 160     6598   8634   6051      6   -445    -32       C  
ATOM   1225  CG1 VAL A 160     -22.603  32.099  10.766  1.00 55.98           C  
ANISOU 1225  CG1 VAL A 160     6513   8827   5931    173   -526    -84       C  
ATOM   1226  CG2 VAL A 160     -25.097  32.148  10.524  1.00 54.69           C  
ANISOU 1226  CG2 VAL A 160     6613   8278   5888     76   -431     27       C  
ATOM   1227  N   ILE A 161     -22.510  35.929  10.856  1.00 65.37           N  
ANISOU 1227  N   ILE A 161     7497   9994   7346   -392   -387   -158       N  
ATOM   1228  CA  ILE A 161     -21.302  36.746  10.745  1.00 67.52           C  
ANISOU 1228  CA  ILE A 161     7575  10465   7616   -525   -388   -247       C  
ATOM   1229  C   ILE A 161     -20.980  37.573  12.012  1.00 68.97           C  
ANISOU 1229  C   ILE A 161     7761  10639   7805   -654   -424   -354       C  
ATOM   1230  O   ILE A 161     -19.799  37.830  12.249  1.00 68.19           O  
ANISOU 1230  O   ILE A 161     7492  10760   7656   -712   -481   -465       O  
ATOM   1231  CB  ILE A 161     -21.365  37.641   9.463  1.00  0.00           C  
ATOM   1232  CG1 ILE A 161     -21.221  36.755   8.199  1.00  0.00           C  
ATOM   1233  CG2 ILE A 161     -20.361  38.816   9.402  1.00  0.00           C  
ATOM   1234  CD1 ILE A 161     -21.765  37.376   6.903  1.00  0.00           C  
ATOM   1235  N   ILE A 162     -21.997  37.923  12.825  1.00 69.84           N  
ANISOU 1235  N   ILE A 162     8051  10517   7967   -697   -394   -334       N  
ATOM   1236  CA  ILE A 162     -21.834  38.810  13.984  1.00 71.65           C  
ANISOU 1236  CA  ILE A 162     8311  10707   8206   -834   -408   -442       C  
ATOM   1237  C   ILE A 162     -22.231  38.179  15.341  1.00 77.82           C  
ANISOU 1237  C   ILE A 162     9167  11529   8872   -694   -514   -494       C  
ATOM   1238  O   ILE A 162     -21.722  38.657  16.354  1.00 81.01           O  
ANISOU 1238  O   ILE A 162     9503  12067   9209   -755   -584   -618       O  
ATOM   1239  CB  ILE A 162     -22.615  40.149  13.790  1.00  0.00           C  
ATOM   1240  CG1 ILE A 162     -24.155  40.024  13.921  1.00  0.00           C  
ATOM   1241  CG2 ILE A 162     -22.189  40.838  12.475  1.00  0.00           C  
ATOM   1242  CD1 ILE A 162     -24.948  41.284  13.547  1.00  0.00           C  
ATOM   1243  N   ARG A 163     -23.090  37.139  15.363  1.00 78.77           N  
ANISOU 1243  N   ARG A 163     9432  11539   8958   -518   -524   -405       N  
ATOM   1244  CA  ARG A 163     -23.631  36.573  16.613  1.00 79.01           C  
ANISOU 1244  CA  ARG A 163     9591  11541   8889   -410   -587   -432       C  
ATOM   1245  C   ARG A 163     -23.077  35.189  16.997  1.00 77.82           C  
ANISOU 1245  C   ARG A 163     9454  11512   8602   -178   -680   -399       C  
ATOM   1246  O   ARG A 163     -23.151  34.844  18.178  1.00 78.90           O  
ANISOU 1246  O   ARG A 163     9714  11631   8634    -76   -729   -409       O  
ATOM   1247  CB  ARG A 163     -25.168  36.441  16.539  1.00  0.00           C  
ATOM   1248  CG  ARG A 163     -25.931  37.714  16.151  1.00  0.00           C  
ATOM   1249  CD  ARG A 163     -27.450  37.503  16.113  1.00  0.00           C  
ATOM   1250  NE  ARG A 163     -28.173  38.775  15.985  1.00  0.00           N  
ATOM   1251  CZ  ARG A 163     -28.399  39.661  16.969  1.00  0.00           C  
ATOM   1252  NH1 ARG A 163     -27.971  39.447  18.218  1.00  0.00           N1+
ATOM   1253  NH2 ARG A 163     -29.066  40.784  16.692  1.00  0.00           N1+
ATOM   1254  N   VAL A 164     -22.630  34.386  16.023  1.00 72.81           N  
ANISOU 1254  N   VAL A 164     8716  10992   7957    -80   -696   -359       N  
ATOM   1255  CA  VAL A 164     -22.236  32.995  16.273  1.00 68.67           C  
ANISOU 1255  CA  VAL A 164     8223  10566   7302    163   -778   -330       C  
ATOM   1256  C   VAL A 164     -20.790  32.918  16.802  1.00 67.32           C  
ANISOU 1256  C   VAL A 164     7863  10694   7022    228   -892   -427       C  
ATOM   1257  O   VAL A 164     -19.951  33.732  16.415  1.00 66.77           O  
ANISOU 1257  O   VAL A 164     7577  10803   6992    145   -889   -477       O  
ATOM   1258  CB  VAL A 164     -22.422  32.130  14.993  1.00  0.00           C  
ATOM   1259  CG1 VAL A 164     -21.743  30.747  14.987  1.00  0.00           C  
ATOM   1260  CG2 VAL A 164     -23.922  31.952  14.715  1.00  0.00           C  
ATOM   1261  N   THR A 165     -20.529  31.956  17.690  1.00 68.03           N  
ANISOU 1261  N   THR A 165     8030  10852   6965    378   -990   -452       N  
ATOM   1262  CA  THR A 165     -19.249  31.776  18.356  1.00 70.42           C  
ANISOU 1262  CA  THR A 165     8153  11466   7137    470  -1123   -548       C  
ATOM   1263  C   THR A 165     -19.199  30.362  18.972  1.00 71.00           C  
ANISOU 1263  C   THR A 165     8372  11570   7034    776  -1215   -493       C  
ATOM   1264  O   THR A 165     -20.243  29.741  19.175  1.00 69.01           O  
ANISOU 1264  O   THR A 165     8370  11079   6772    874  -1161   -389       O  
ATOM   1265  CB  THR A 165     -19.052  32.881  19.447  1.00 70.93           C  
ANISOU 1265  CB  THR A 165     8138  11619   7192    266  -1162   -677       C  
ATOM   1266  CG2 THR A 165     -20.128  32.889  20.549  1.00 65.67           C  
ANISOU 1266  CG2 THR A 165     7722  10756   6471    268  -1151   -657       C  
ATOM   1267  OG1 THR A 165     -17.803  32.797  20.113  1.00 76.24           O  
ANISOU 1267  OG1 THR A 165     8600  12638   7730    352  -1305   -785       O  
ATOM   1268  N   THR A 166     -17.998  29.859  19.269  1.00 70.58           N  
ANISOU 1268  N   THR A 166     8163  11817   6836    925  -1353   -565       N  
ATOM   1269  CA  THR A 166     -17.800  28.633  20.045  1.00 71.62           C  
ANISOU 1269  CA  THR A 166     8432  12005   6775   1247  -1455   -512       C  
ATOM   1270  C   THR A 166     -18.149  28.901  21.524  1.00 75.34           C  
ANISOU 1270  C   THR A 166     9013  12499   7114   1230  -1531   -555       C  
ATOM   1271  O   THR A 166     -17.492  29.720  22.169  1.00 78.04           O  
ANISOU 1271  O   THR A 166     9164  13063   7425   1091  -1608   -690       O  
ATOM   1272  CB  THR A 166     -16.341  28.122  19.915  1.00 72.00           C  
ANISOU 1272  CB  THR A 166     8241  12394   6720   1474  -1572   -557       C  
ATOM   1273  CG2 THR A 166     -15.996  27.735  18.472  1.00 70.56           C  
ANISOU 1273  CG2 THR A 166     8047  12148   6617   1590  -1492   -485       C  
ATOM   1274  OG1 THR A 166     -15.382  29.058  20.370  1.00 73.54           O  
ANISOU 1274  OG1 THR A 166     8105  12888   6945   1280  -1627   -707       O  
ATOM   1275  N   VAL A 167     -19.225  28.271  21.998  1.00 74.83           N  
ANISOU 1275  N   VAL A 167     9258  12208   6965   1356  -1499   -449       N  
ATOM   1276  CA  VAL A 167     -19.834  28.511  23.298  1.00 73.00           C  
ANISOU 1276  CA  VAL A 167     9174  11985   6579   1370  -1558   -471       C  
ATOM   1277  C   VAL A 167     -19.259  27.476  24.295  1.00 73.23           C  
ANISOU 1277  C   VAL A 167     9321  12132   6371   1731  -1678   -401       C  
ATOM   1278  O   VAL A 167     -19.419  26.273  24.064  1.00 72.65           O  
ANISOU 1278  O   VAL A 167     9353  11974   6278   1956  -1659   -294       O  
ATOM   1279  CB  VAL A 167     -21.394  28.406  23.195  1.00 70.90           C  
ANISOU 1279  CB  VAL A 167     9180  11373   6386   1219  -1410   -402       C  
ATOM   1280  CG1 VAL A 167     -21.914  29.162  21.962  1.00 68.53           C  
ANISOU 1280  CG1 VAL A 167     8772  10948   6320    911  -1291   -453       C  
ATOM   1281  CG2 VAL A 167     -22.054  27.012  23.247  1.00 70.61           C  
ANISOU 1281  CG2 VAL A 167     9414  11082   6334   1390  -1327   -242       C  
ATOM   1282  N   PRO A 168     -18.513  27.927  25.326  1.00 74.20           N  
ANISOU 1282  N   PRO A 168     9438  12454   6302   1794  -1806   -466       N  
ATOM   1283  CA  PRO A 168     -17.982  27.008  26.346  1.00 76.96           C  
ANISOU 1283  CA  PRO A 168     9921  12930   6392   2153  -1933   -392       C  
ATOM   1284  C   PRO A 168     -19.060  26.619  27.373  1.00 78.49           C  
ANISOU 1284  C   PRO A 168    10443  12933   6447   2154  -1891   -324       C  
ATOM   1285  O   PRO A 168     -19.752  27.495  27.895  1.00 81.80           O  
ANISOU 1285  O   PRO A 168    10822  13456   6802   1996  -1932   -431       O  
ATOM   1286  CB  PRO A 168     -16.837  27.813  26.977  1.00  0.00           C  
ATOM   1287  CG  PRO A 168     -17.280  29.264  26.874  1.00  0.00           C  
ATOM   1288  CD  PRO A 168     -18.060  29.303  25.564  1.00  0.00           C  
ATOM   1289  N   GLY A 169     -19.170  25.311  27.653  1.00 79.29           N  
ANISOU 1289  N   GLY A 169    10873  12752   6501   2322  -1797   -153       N  
ATOM   1290  CA  GLY A 169     -20.018  24.786  28.723  1.00 81.67           C  
ANISOU 1290  CA  GLY A 169    11523  12850   6661   2343  -1727    -58       C  
ATOM   1291  C   GLY A 169     -19.312  24.926  30.083  1.00 81.99           C  
ANISOU 1291  C   GLY A 169    11576  13178   6398   2561  -1910    -86       C  
ATOM   1292  O   GLY A 169     -18.138  25.292  30.160  1.00 79.84           O  
ANISOU 1292  O   GLY A 169    11069  13235   6032   2750  -2087   -150       O  
ATOM   1293  N   LYS A 170     -20.034  24.581  31.162  1.00 84.67           N  
ANISOU 1293  N   LYS A 170    12158  13440   6572   2539  -1880    -53       N  
ATOM   1294  CA  LYS A 170     -19.463  24.409  32.507  1.00 90.04           C  
ANISOU 1294  CA  LYS A 170    12871  14409   6930   2775  -2065    -70       C  
ATOM   1295  C   LYS A 170     -18.632  23.113  32.614  1.00 96.15           C  
ANISOU 1295  C   LYS A 170    13657  15238   7638   3129  -2140     41       C  
ATOM   1296  O   LYS A 170     -17.653  23.081  33.358  1.00 97.50           O  
ANISOU 1296  O   LYS A 170    13599  15712   7733   3243  -2296    -44       O  
ATOM   1297  CB  LYS A 170     -20.586  24.454  33.561  1.00  0.00           C  
ATOM   1298  CG  LYS A 170     -21.266  25.832  33.650  1.00  0.00           C  
ATOM   1299  CD  LYS A 170     -22.328  25.906  34.756  1.00  0.00           C  
ATOM   1300  CE  LYS A 170     -22.994  27.287  34.835  1.00  0.00           C  
ATOM   1301  NZ  LYS A 170     -23.997  27.340  35.912  1.00  0.00           N1+
ATOM   1302  N   THR A 171     -19.010  22.101  31.815  1.00103.24           N  
ANISOU 1302  N   THR A 171    14813  15846   8566   3300  -2028    215       N  
ATOM   1303  CA  THR A 171     -18.214  20.924  31.473  1.00112.70           C  
ANISOU 1303  CA  THR A 171    16020  17080   9720   3646  -2084    301       C  
ATOM   1304  C   THR A 171     -17.276  21.245  30.283  1.00120.86           C  
ANISOU 1304  C   THR A 171    16724  18285  10913   3685  -2145    215       C  
ATOM   1305  O   THR A 171     -17.415  22.292  29.650  1.00118.75           O  
ANISOU 1305  O   THR A 171    16237  18094  10789   3437  -2140    104       O  
ATOM   1306  CB  THR A 171     -19.162  19.764  31.056  1.00  0.00           C  
ATOM   1307  CG2 THR A 171     -20.057  19.288  32.210  1.00  0.00           C  
ATOM   1308  OG1 THR A 171     -20.007  20.127  29.976  1.00  0.00           O  
ATOM   1309  N   GLY A 172     -16.338  20.325  29.990  1.00133.07           N  
ANISOU 1309  N   GLY A 172    18235  19900  12427   4005  -2195    265       N  
ATOM   1310  CA  GLY A 172     -15.310  20.459  28.947  1.00134.58           C  
ANISOU 1310  CA  GLY A 172    18092  20296  12746   4068  -2251    175       C  
ATOM   1311  C   GLY A 172     -15.841  20.488  27.497  1.00132.92           C  
ANISOU 1311  C   GLY A 172    17972  19838  12696   4015  -2126    230       C  
ATOM   1312  O   GLY A 172     -15.039  20.601  26.570  1.00135.02           O  
ANISOU 1312  O   GLY A 172    18312  20011  12979   4269  -2091    299       O  
ATOM   1313  N   THR A 173     -17.164  20.388  27.294  1.00118.72           N  
ANISOU 1313  N   THR A 173    16169  17935  11003   3695  -2056    192       N  
ATOM   1314  CA  THR A 173     -17.852  20.512  26.010  1.00108.00           C  
ANISOU 1314  CA  THR A 173    14874  16322   9839   3578  -1914    230       C  
ATOM   1315  C   THR A 173     -17.816  21.953  25.454  1.00 98.22           C  
ANISOU 1315  C   THR A 173    13317  15159   8842   3173  -1865     82       C  
ATOM   1316  O   THR A 173     -17.787  22.919  26.221  1.00 99.29           O  
ANISOU 1316  O   THR A 173    13417  15305   9003   2909  -1851     15       O  
ATOM   1317  CB  THR A 173     -19.342  20.097  26.152  1.00  0.00           C  
ATOM   1318  CG2 THR A 173     -19.527  18.660  26.665  1.00  0.00           C  
ATOM   1319  OG1 THR A 173     -20.069  20.978  26.992  1.00  0.00           O  
ATOM   1320  N   VAL A 174     -17.861  22.051  24.119  1.00 85.57           N  
ANISOU 1320  N   VAL A 174    11507  13596   7410   3136  -1829     37       N  
ATOM   1321  CA  VAL A 174     -17.892  23.303  23.368  1.00 78.55           C  
ANISOU 1321  CA  VAL A 174    10326  12773   6747   2782  -1773    -85       C  
ATOM   1322  C   VAL A 174     -18.602  23.073  22.020  1.00 75.40           C  
ANISOU 1322  C   VAL A 174    10076  12019   6552   2601  -1586    -22       C  
ATOM   1323  O   VAL A 174     -18.398  22.030  21.399  1.00 72.05           O  
ANISOU 1323  O   VAL A 174     9828  11420   6127   2785  -1528     67       O  
ATOM   1324  CB  VAL A 174     -16.462  23.888  23.160  1.00  0.00           C  
ATOM   1325  CG1 VAL A 174     -15.488  22.940  22.431  1.00  0.00           C  
ATOM   1326  CG2 VAL A 174     -16.462  25.260  22.464  1.00  0.00           C  
ATOM   1327  N   ALA A 175     -19.435  24.022  21.580  1.00 72.38           N  
ANISOU 1327  N   ALA A 175     9628  11534   6340   2248  -1495    -75       N  
ATOM   1328  CA  ALA A 175     -20.156  23.948  20.309  1.00 70.95           C  
ANISOU 1328  CA  ALA A 175     9555  11054   6349   2058  -1332    -27       C  
ATOM   1329  C   ALA A 175     -20.156  25.324  19.640  1.00 72.75           C  
ANISOU 1329  C   ALA A 175     9501  11370   6770   1768  -1292   -123       C  
ATOM   1330  O   ALA A 175     -20.125  26.321  20.350  1.00 76.40           O  
ANISOU 1330  O   ALA A 175     9809  11969   7249   1588  -1330   -214       O  
ATOM   1331  CB  ALA A 175     -21.588  23.460  20.562  1.00  0.00           C  
ATOM   1332  N   CYS A 176     -20.212  25.366  18.304  1.00 73.85           N  
ANISOU 1332  N   CYS A 176     9594  11423   7045   1723  -1210   -104       N  
ATOM   1333  CA  CYS A 176     -20.364  26.592  17.513  1.00 72.68           C  
ANISOU 1333  CA  CYS A 176     9222  11316   7075   1462  -1149   -166       C  
ATOM   1334  C   CYS A 176     -21.854  26.944  17.480  1.00 67.12           C  
ANISOU 1334  C   CYS A 176     8684  10316   6504   1241  -1019   -118       C  
ATOM   1335  O   CYS A 176     -22.614  26.135  16.950  1.00 66.70           O  
ANISOU 1335  O   CYS A 176     8781  10059   6502   1264   -937    -49       O  
ATOM   1336  CB  CYS A 176     -19.814  26.334  16.096  1.00 75.56           C  
ANISOU 1336  CB  CYS A 176     9438  11786   7487   1556  -1136   -171       C  
ATOM   1337  SG  CYS A 176     -19.853  27.735  14.952  1.00 78.78           S  
ANISOU 1337  SG  CYS A 176     9640  12193   8100   1264  -1030   -205       S  
ATOM   1338  N   THR A 177     -22.269  28.045  18.124  1.00 64.75           N  
ANISOU 1338  N   THR A 177     8351   9997   6256   1031  -1000   -163       N  
ATOM   1339  CA  THR A 177     -23.678  28.385  18.320  1.00 66.82           C  
ANISOU 1339  CA  THR A 177     8760  10002   6626    850   -883   -123       C  
ATOM   1340  C   THR A 177     -23.914  29.904  18.470  1.00 66.85           C  
ANISOU 1340  C   THR A 177     8633  10045   6719    616   -864   -204       C  
ATOM   1341  O   THR A 177     -22.967  30.669  18.671  1.00 67.58           O  
ANISOU 1341  O   THR A 177     8523  10350   6805    563   -931   -291       O  
ATOM   1342  CB  THR A 177     -24.376  27.556  19.466  1.00 71.77           C  
ANISOU 1342  CB  THR A 177     9665  10459   7145    941   -859    -57       C  
ATOM   1343  CG2 THR A 177     -23.653  26.294  19.962  1.00 73.74           C  
ANISOU 1343  CG2 THR A 177     9930  10857   7232   1017   -956   -103       C  
ATOM   1344  OG1 THR A 177     -24.809  28.281  20.601  1.00 72.13           O  
ANISOU 1344  OG1 THR A 177     9815  10291   7301    756   -739    -31       O  
ATOM   1345  N   PHE A 178     -25.188  30.314  18.373  1.00 67.02           N  
ANISOU 1345  N   PHE A 178     8774   9865   6827    472   -765   -181       N  
ATOM   1346  CA  PHE A 178     -25.688  31.614  18.809  1.00 70.30           C  
ANISOU 1346  CA  PHE A 178     9122  10268   7318    271   -732   -254       C  
ATOM   1347  C   PHE A 178     -25.690  31.661  20.349  1.00 79.82           C  
ANISOU 1347  C   PHE A 178    10409  11539   8381    300   -790   -314       C  
ATOM   1348  O   PHE A 178     -26.646  31.197  20.978  1.00 78.67           O  
ANISOU 1348  O   PHE A 178    10463  11283   8145    383   -763   -260       O  
ATOM   1349  CB  PHE A 178     -27.116  31.841  18.257  1.00 68.08           C  
ANISOU 1349  CB  PHE A 178     8928   9760   7178    142   -603   -205       C  
ATOM   1350  CG  PHE A 178     -27.235  32.062  16.756  1.00 66.26           C  
ANISOU 1350  CG  PHE A 178     8632   9474   7069    119   -553   -144       C  
ATOM   1351  CD1 PHE A 178     -27.102  33.359  16.219  1.00 66.01           C  
ANISOU 1351  CD1 PHE A 178     8417   9566   7096     70   -574   -170       C  
ATOM   1352  CD2 PHE A 178     -27.353  30.968  15.871  1.00 64.11           C  
ANISOU 1352  CD2 PHE A 178     8479   9038   6843    137   -481    -68       C  
ATOM   1353  CE1 PHE A 178     -27.169  33.557  14.845  1.00 63.99           C  
ANISOU 1353  CE1 PHE A 178     8114   9269   6929     56   -526   -111       C  
ATOM   1354  CE2 PHE A 178     -27.410  31.188  14.500  1.00 62.89           C  
ANISOU 1354  CE2 PHE A 178     8264   8851   6779    118   -447    -22       C  
ATOM   1355  CZ  PHE A 178     -27.324  32.476  13.989  1.00 62.24           C  
ANISOU 1355  CZ  PHE A 178     8015   8890   6741     87   -469    -39       C  
ATOM   1356  N   ASN A 179     -24.605  32.175  20.938  1.00 89.97           N  
ANISOU 1356  N   ASN A 179    11543  13006   9635    219   -863   -431       N  
ATOM   1357  CA  ASN A 179     -24.470  32.309  22.388  1.00 96.18           C  
ANISOU 1357  CA  ASN A 179    12387  13893  10266    239   -937   -511       C  
ATOM   1358  C   ASN A 179     -25.291  33.509  22.875  1.00 97.45           C  
ANISOU 1358  C   ASN A 179    12661  13875  10491     68   -832   -550       C  
ATOM   1359  O   ASN A 179     -24.831  34.637  22.721  1.00 99.21           O  
ANISOU 1359  O   ASN A 179    12803  14140  10752    -97   -833   -670       O  
ATOM   1360  CB  ASN A 179     -22.987  32.476  22.795  1.00 99.81           C  
ANISOU 1360  CB  ASN A 179    12621  14641  10661    205  -1065   -641       C  
ATOM   1361  CG  ASN A 179     -22.704  32.049  24.241  1.00103.36           C  
ANISOU 1361  CG  ASN A 179    13117  15260  10894    297  -1184   -716       C  
ATOM   1362  ND2 ASN A 179     -21.433  31.900  24.597  1.00105.59           N  
ANISOU 1362  ND2 ASN A 179    13202  15847  11068    367  -1331   -802       N  
ATOM   1363  OD1 ASN A 179     -23.610  31.886  25.055  1.00104.16           O  
ANISOU 1363  OD1 ASN A 179    13422  15237  10916    309  -1145   -699       O  
ATOM   1364  N   PHE A 180     -26.479  33.266  23.436  1.00 94.20           N  
ANISOU 1364  N   PHE A 180    12443  13259  10090    112   -732   -453       N  
ATOM   1365  CA  PHE A 180     -27.418  34.320  23.834  1.00 92.70           C  
ANISOU 1365  CA  PHE A 180    12351  12895   9976    -26   -613   -479       C  
ATOM   1366  C   PHE A 180     -27.030  35.016  25.155  1.00 97.65           C  
ANISOU 1366  C   PHE A 180    13031  13603  10467    -66   -651   -598       C  
ATOM   1367  O   PHE A 180     -27.424  36.158  25.390  1.00 99.48           O  
ANISOU 1367  O   PHE A 180    13253  13766  10777   -220   -588   -689       O  
ATOM   1368  CB  PHE A 180     -28.833  33.714  23.950  1.00 90.35           C  
ANISOU 1368  CB  PHE A 180    12231  12409   9690     34   -503   -361       C  
ATOM   1369  CG  PHE A 180     -29.375  33.072  22.680  1.00 88.05           C  
ANISOU 1369  CG  PHE A 180    11890  12011   9552     25   -444   -271       C  
ATOM   1370  CD1 PHE A 180     -29.497  33.831  21.500  1.00 86.03           C  
ANISOU 1370  CD1 PHE A 180    11536  11672   9478   -107   -372   -283       C  
ATOM   1371  CD2 PHE A 180     -29.789  31.723  22.669  1.00 86.12           C  
ANISOU 1371  CD2 PHE A 180    11715  11746   9261    155   -462   -175       C  
ATOM   1372  CE1 PHE A 180     -30.009  33.253  20.346  1.00 83.28           C  
ANISOU 1372  CE1 PHE A 180    11143  11251   9249   -107   -330   -202       C  
ATOM   1373  CE2 PHE A 180     -30.287  31.158  21.502  1.00 83.54           C  
ANISOU 1373  CE2 PHE A 180    11346  11334   9060    138   -413   -111       C  
ATOM   1374  CZ  PHE A 180     -30.398  31.921  20.345  1.00 82.14           C  
ANISOU 1374  CZ  PHE A 180    11056  11103   9052      7   -353   -124       C  
ATOM   1375  N   SER A 181     -26.282  34.317  26.017  1.00 99.32           N  
ANISOU 1375  N   SER A 181    13313  13961  10464     82   -755   -599       N  
ATOM   1376  CA  SER A 181     -25.878  34.786  27.344  1.00 99.46           C  
ANISOU 1376  CA  SER A 181    13397  14077  10318     59   -803   -711       C  
ATOM   1377  C   SER A 181     -24.947  36.030  27.375  1.00101.13           C  
ANISOU 1377  C   SER A 181    13419  14461  10544    -85   -894   -886       C  
ATOM   1378  O   SER A 181     -25.224  36.913  28.185  1.00104.66           O  
ANISOU 1378  O   SER A 181    13908  14990  10867   -141   -931  -1013       O  
ATOM   1379  CB  SER A 181     -25.323  33.585  28.144  1.00  0.00           C  
ATOM   1380  OG  SER A 181     -25.031  33.918  29.487  1.00  0.00           O  
ATOM   1381  N   PRO A 182     -23.897  36.131  26.519  1.00 99.02           N  
ANISOU 1381  N   PRO A 182    12949  14253  10420   -161   -920   -904       N  
ATOM   1382  CA  PRO A 182     -23.015  37.321  26.495  1.00 99.87           C  
ANISOU 1382  CA  PRO A 182    12863  14532  10553   -327   -995  -1070       C  
ATOM   1383  C   PRO A 182     -23.548  38.554  25.730  1.00101.73           C  
ANISOU 1383  C   PRO A 182    13031  14594  11030   -545   -870  -1095       C  
ATOM   1384  O   PRO A 182     -22.805  39.530  25.625  1.00106.60           O  
ANISOU 1384  O   PRO A 182    13458  15324  11722   -674   -905  -1171       O  
ATOM   1385  CB  PRO A 182     -21.710  36.788  25.877  1.00  0.00           C  
ATOM   1386  CG  PRO A 182     -22.167  35.680  24.950  1.00  0.00           C  
ATOM   1387  CD  PRO A 182     -23.298  35.042  25.743  1.00  0.00           C  
ATOM   1388  N   TRP A 183     -24.793  38.519  25.217  1.00100.41           N  
ANISOU 1388  N   TRP A 183    13013  14156  10979   -582   -720  -1030       N  
ATOM   1389  CA  TRP A 183     -25.436  39.632  24.498  1.00100.82           C  
ANISOU 1389  CA  TRP A 183    13037  14024  11248   -752   -597  -1034       C  
ATOM   1390  C   TRP A 183     -25.738  40.863  25.390  1.00108.76           C  
ANISOU 1390  C   TRP A 183    14119  14938  12266   -920   -540  -1191       C  
ATOM   1391  O   TRP A 183     -25.559  40.817  26.607  1.00112.77           O  
ANISOU 1391  O   TRP A 183    14658  15575  12613   -935   -619  -1322       O  
ATOM   1392  CB  TRP A 183     -26.713  39.134  23.769  1.00 94.70           C  
ANISOU 1392  CB  TRP A 183    12355  13032  10595   -672   -476   -871       C  
ATOM   1393  CG  TRP A 183     -26.561  38.219  22.579  1.00 90.17           C  
ANISOU 1393  CG  TRP A 183    11685  12516  10061   -571   -510   -744       C  
ATOM   1394  CD1 TRP A 183     -25.422  37.627  22.151  1.00 90.53           C  
ANISOU 1394  CD1 TRP A 183    11589  12780  10028   -508   -629   -752       C  
ATOM   1395  CD2 TRP A 183     -27.596  37.780  21.644  1.00 86.60           C  
ANISOU 1395  CD2 TRP A 183    11263  11914   9727   -517   -425   -602       C  
ATOM   1396  CE2 TRP A 183     -27.011  36.909  20.676  1.00 85.45           C  
ANISOU 1396  CE2 TRP A 183    11012  11892   9564   -428   -494   -535       C  
ATOM   1397  CE3 TRP A 183     -28.981  38.029  21.517  1.00 84.94           C  
ANISOU 1397  CE3 TRP A 183    11149  11496   9626   -528   -300   -536       C  
ATOM   1398  NE1 TRP A 183     -25.685  36.859  21.035  1.00 88.45           N  
ANISOU 1398  NE1 TRP A 183    11286  12494   9827   -415   -614   -625       N  
ATOM   1399  CZ2 TRP A 183     -27.760  36.305  19.650  1.00 82.51           C  
ANISOU 1399  CZ2 TRP A 183    10644  11432   9276   -365   -445   -413       C  
ATOM   1400  CZ3 TRP A 183     -29.739  37.466  20.469  1.00 82.63           C  
ANISOU 1400  CZ3 TRP A 183    10839  11138   9418   -467   -263   -411       C  
ATOM   1401  CH2 TRP A 183     -29.130  36.602  19.537  1.00 81.18           C  
ANISOU 1401  CH2 TRP A 183    10566  11069   9211   -393   -335   -354       C  
ATOM   1402  N   THR A 184     -26.178  41.956  24.753  1.00112.55           N  
ANISOU 1402  N   THR A 184    14643  15190  12931  -1037   -403  -1181       N  
ATOM   1403  CA  THR A 184     -26.513  43.241  25.371  1.00118.72           C  
ANISOU 1403  CA  THR A 184    15506  15854  13751  -1206   -334  -1337       C  
ATOM   1404  C   THR A 184     -27.789  43.183  26.244  1.00122.29           C  
ANISOU 1404  C   THR A 184    16154  16149  14161  -1139   -240  -1353       C  
ATOM   1405  O   THR A 184     -28.597  42.264  26.100  1.00118.46           O  
ANISOU 1405  O   THR A 184    15739  15628  13640   -979   -207  -1230       O  
ATOM   1406  CB  THR A 184     -26.715  44.325  24.271  1.00  0.00           C  
ATOM   1407  CG2 THR A 184     -25.534  44.439  23.293  1.00  0.00           C  
ATOM   1408  OG1 THR A 184     -27.911  44.152  23.531  1.00  0.00           O  
ATOM   1409  N   ASN A 185     -27.938  44.204  27.111  1.00131.18           N  
ANISOU 1409  N   ASN A 185    17371  17182  15290  -1277   -186  -1520       N  
ATOM   1410  CA  ASN A 185     -29.074  44.466  28.013  1.00137.59           C  
ANISOU 1410  CA  ASN A 185    18367  17848  16064  -1226    -78  -1564       C  
ATOM   1411  C   ASN A 185     -29.173  43.457  29.179  1.00143.63           C  
ANISOU 1411  C   ASN A 185    19198  18787  16586  -1119   -160  -1604       C  
ATOM   1412  O   ASN A 185     -28.367  42.530  29.277  1.00145.82           O  
ANISOU 1412  O   ASN A 185    19388  19304  16714  -1079   -314  -1613       O  
ATOM   1413  CB  ASN A 185     -30.417  44.579  27.233  1.00  0.00           C  
ATOM   1414  CG  ASN A 185     -30.500  45.756  26.252  1.00  0.00           C  
ATOM   1415  ND2 ASN A 185     -31.507  46.616  26.424  1.00  0.00           N  
ATOM   1416  OD1 ASN A 185     -29.691  45.876  25.335  1.00  0.00           O  
ATOM   1417  N   ASP A 186     -30.165  43.681  30.060  1.00147.05           N  
ANISOU 1417  N   ASP A 186    19795  19100  16976  -1058    -45  -1625       N  
ATOM   1418  CA  ASP A 186     -30.526  42.842  31.216  1.00149.46           C  
ANISOU 1418  CA  ASP A 186    20202  19539  17046   -947    -85  -1640       C  
ATOM   1419  C   ASP A 186     -30.863  41.383  30.817  1.00147.28           C  
ANISOU 1419  C   ASP A 186    19898  19340  16722   -780   -122  -1434       C  
ATOM   1420  O   ASP A 186     -31.256  41.172  29.670  1.00146.15           O  
ANISOU 1420  O   ASP A 186    19675  19111  16744   -746    -84  -1292       O  
ATOM   1421  CB  ASP A 186     -31.716  43.442  32.015  1.00  0.00           C  
ATOM   1422  CG  ASP A 186     -31.551  44.881  32.520  1.00  0.00           C  
ATOM   1423  OD1 ASP A 186     -30.427  45.422  32.439  1.00  0.00           O  
ATOM   1424  OD2 ASP A 186     -32.566  45.398  33.039  1.00  0.00           O1-
ATOM   1425  N   PRO A 187     -30.760  40.403  31.752  1.00145.46           N  
ANISOU 1425  N   PRO A 187    19746  19267  16257   -670   -195  -1417       N  
ATOM   1426  CA  PRO A 187     -31.109  38.988  31.480  1.00142.40           C  
ANISOU 1426  CA  PRO A 187    19382  18903  15821   -512   -201  -1221       C  
ATOM   1427  C   PRO A 187     -32.525  38.727  30.924  1.00138.60           C  
ANISOU 1427  C   PRO A 187    18954  18218  15489   -481    -21  -1095       C  
ATOM   1428  O   PRO A 187     -32.680  37.842  30.085  1.00138.75           O  
ANISOU 1428  O   PRO A 187    18923  18204  15590   -417    -17   -942       O  
ATOM   1429  CB  PRO A 187     -30.906  38.282  32.831  1.00145.40           C  
ANISOU 1429  CB  PRO A 187    19904  19436  15906   -410   -265  -1243       C  
ATOM   1430  CG  PRO A 187     -29.895  39.141  33.567  1.00147.67           C  
ANISOU 1430  CG  PRO A 187    20140  19886  16080   -502   -394  -1445       C  
ATOM   1431  CD  PRO A 187     -30.250  40.554  33.119  1.00147.43           C  
ANISOU 1431  CD  PRO A 187    20063  19693  16260   -683   -297  -1575       C  
ATOM   1432  N   LYS A 188     -33.506  39.532  31.368  1.00134.96           N  
ANISOU 1432  N   LYS A 188    18583  17630  15065   -524    127  -1168       N  
ATOM   1433  CA  LYS A 188     -34.892  39.541  30.889  1.00126.81           C  
ANISOU 1433  CA  LYS A 188    17559  16434  14189   -496    295  -1066       C  
ATOM   1434  C   LYS A 188     -35.009  39.946  29.401  1.00123.08           C  
ANISOU 1434  C   LYS A 188    16938  15864  13963   -534    297  -1002       C  
ATOM   1435  O   LYS A 188     -35.891  39.442  28.706  1.00119.69           O  
ANISOU 1435  O   LYS A 188    16461  15375  13640   -486    356   -868       O  
ATOM   1436  CB  LYS A 188     -35.708  40.479  31.817  1.00  0.00           C  
ATOM   1437  CG  LYS A 188     -35.449  41.983  31.589  1.00  0.00           C  
ATOM   1438  CD  LYS A 188     -35.765  42.898  32.776  1.00  0.00           C  
ATOM   1439  CE  LYS A 188     -35.657  44.381  32.376  1.00  0.00           C  
ATOM   1440  NZ  LYS A 188     -35.542  45.263  33.549  1.00  0.00           N1+
ATOM   1441  N   GLU A 189     -34.111  40.840  28.951  1.00121.81           N  
ANISOU 1441  N   GLU A 189    16707  15692  13885   -630    236  -1099       N  
ATOM   1442  CA  GLU A 189     -34.059  41.380  27.596  1.00115.28           C  
ANISOU 1442  CA  GLU A 189    15756  14776  13270   -666    241  -1029       C  
ATOM   1443  C   GLU A 189     -33.176  40.548  26.655  1.00109.94           C  
ANISOU 1443  C   GLU A 189    14969  14215  12590   -624    123   -908       C  
ATOM   1444  O   GLU A 189     -33.415  40.591  25.452  1.00109.42           O  
ANISOU 1444  O   GLU A 189    14822  14085  12668   -602    149   -794       O  
ATOM   1445  CB  GLU A 189     -33.593  42.846  27.623  1.00115.08           C  
ANISOU 1445  CB  GLU A 189    15709  14690  13326   -802    229  -1164       C  
ATOM   1446  CG  GLU A 189     -34.510  43.765  28.449  1.00117.34           C  
ANISOU 1446  CG  GLU A 189    16126  14823  13638   -838    360  -1292       C  
ATOM   1447  CD  GLU A 189     -34.232  45.239  28.180  1.00119.66           C  
ANISOU 1447  CD  GLU A 189    16430  15024  14012   -993    359  -1434       C  
ATOM   1448  OE1 GLU A 189     -34.889  45.778  27.262  1.00119.55           O  
ANISOU 1448  OE1 GLU A 189    16331  14942  14152  -1048    352  -1369       O  
ATOM   1449  OE2 GLU A 189     -33.359  45.798  28.879  1.00121.84           O1-
ANISOU 1449  OE2 GLU A 189    16809  15292  14192  -1070    369  -1614       O1-
ATOM   1450  N   ARG A 190     -32.214  39.777  27.193  1.00104.03           N  
ANISOU 1450  N   ARG A 190    14217  13642  11667   -595     -9   -931       N  
ATOM   1451  CA  ARG A 190     -31.454  38.776  26.438  1.00100.14           C  
ANISOU 1451  CA  ARG A 190    13637  13258  11155   -520   -113   -819       C  
ATOM   1452  C   ARG A 190     -32.347  37.619  25.957  1.00 94.49           C  
ANISOU 1452  C   ARG A 190    12977  12471  10453   -417    -44   -668       C  
ATOM   1453  O   ARG A 190     -32.134  37.127  24.852  1.00 91.32           O  
ANISOU 1453  O   ARG A 190    12502  12082  10113   -373    -81   -564       O  
ATOM   1454  CB  ARG A 190     -30.294  38.224  27.288  1.00101.86           C  
ANISOU 1454  CB  ARG A 190    13853  13687  11164   -469   -267   -874       C  
ATOM   1455  CG  ARG A 190     -29.183  39.245  27.568  1.00105.22           C  
ANISOU 1455  CG  ARG A 190    14179  14234  11564   -591   -362  -1039       C  
ATOM   1456  CD  ARG A 190     -27.964  38.588  28.222  1.00107.09           C  
ANISOU 1456  CD  ARG A 190    14356  14730  11602   -505   -541  -1068       C  
ATOM   1457  NE  ARG A 190     -26.959  39.569  28.642  1.00110.48           N  
ANISOU 1457  NE  ARG A 190    14681  15316  11982   -638   -639  -1252       N  
ATOM   1458  CZ  ARG A 190     -26.774  40.070  29.872  1.00113.43           C  
ANISOU 1458  CZ  ARG A 190    15128  15791  12179   -666   -691  -1395       C  
ATOM   1459  NH1 ARG A 190     -27.529  39.679  30.906  1.00114.32           N1+
ANISOU 1459  NH1 ARG A 190    15431  15862  12144   -558   -645  -1361       N1+
ATOM   1460  NH2 ARG A 190     -25.803  40.972  30.063  1.00115.06           N1+
ANISOU 1460  NH2 ARG A 190    15218  16149  12349   -814   -785  -1580       N1+
ATOM   1461  N   ILE A 191     -33.336  37.236  26.783  1.00 92.41           N  
ANISOU 1461  N   ILE A 191    12844  12139  10130   -391     66   -661       N  
ATOM   1462  CA  ILE A 191     -34.319  36.193  26.494  1.00 87.88           C  
ANISOU 1462  CA  ILE A 191    12325  11503   9562   -327    145   -531       C  
ATOM   1463  C   ILE A 191     -35.300  36.596  25.376  1.00 87.77           C  
ANISOU 1463  C   ILE A 191    12212  11375   9762   -361    235   -471       C  
ATOM   1464  O   ILE A 191     -35.535  35.786  24.479  1.00 88.88           O  
ANISOU 1464  O   ILE A 191    12316  11499   9955   -330    234   -366       O  
ATOM   1465  CB  ILE A 191     -35.105  35.794  27.783  1.00  0.00           C  
ATOM   1466  CG1 ILE A 191     -34.168  35.086  28.791  1.00  0.00           C  
ATOM   1467  CG2 ILE A 191     -36.369  34.931  27.552  1.00  0.00           C  
ATOM   1468  CD1 ILE A 191     -34.695  35.079  30.234  1.00  0.00           C  
ATOM   1469  N   LYS A 192     -35.844  37.828  25.436  1.00 85.83           N  
ANISOU 1469  N   LYS A 192    11930  11048   9636   -414    310   -541       N  
ATOM   1470  CA  LYS A 192     -36.856  38.308  24.487  1.00 83.84           C  
ANISOU 1470  CA  LYS A 192    11587  10699   9569   -415    393   -480       C  
ATOM   1471  C   LYS A 192     -36.287  38.543  23.073  1.00 80.62           C  
ANISOU 1471  C   LYS A 192    11058  10296   9278   -432    309   -432       C  
ATOM   1472  O   LYS A 192     -36.993  38.261  22.104  1.00 77.33           O  
ANISOU 1472  O   LYS A 192    10562   9846   8971   -409    335   -344       O  
ATOM   1473  CB  LYS A 192     -37.593  39.546  25.062  1.00 88.31           C  
ANISOU 1473  CB  LYS A 192    12178  11164  10210   -428    514   -561       C  
ATOM   1474  CG  LYS A 192     -36.901  40.905  24.848  1.00 92.97           C  
ANISOU 1474  CG  LYS A 192    12807  11724  10795   -492    482   -689       C  
ATOM   1475  CD  LYS A 192     -37.533  42.063  25.633  1.00 97.19           C  
ANISOU 1475  CD  LYS A 192    13408  12137  11385   -484    620   -776       C  
ATOM   1476  CE  LYS A 192     -36.791  43.385  25.389  1.00 99.58           C  
ANISOU 1476  CE  LYS A 192    13768  12375  11692   -569    601   -918       C  
ATOM   1477  NZ  LYS A 192     -37.344  44.481  26.200  1.00101.24           N1+
ANISOU 1477  NZ  LYS A 192    14074  12446  11947   -544    746  -1015       N1+
ATOM   1478  N   VAL A 193     -35.035  39.030  22.976  1.00 81.03           N  
ANISOU 1478  N   VAL A 193    11085  10404   9298   -480    212   -493       N  
ATOM   1479  CA  VAL A 193     -34.373  39.301  21.696  1.00 78.24           C  
ANISOU 1479  CA  VAL A 193    10617  10076   9037   -503    144   -442       C  
ATOM   1480  C   VAL A 193     -33.695  38.051  21.096  1.00 76.67           C  
ANISOU 1480  C   VAL A 193    10378   9980   8770   -439     56   -358       C  
ATOM   1481  O   VAL A 193     -33.515  38.019  19.880  1.00 78.03           O  
ANISOU 1481  O   VAL A 193    10457  10173   9017   -436     19   -295       O  
ATOM   1482  CB  VAL A 193     -33.336  40.455  21.782  1.00 78.95           C  
ANISOU 1482  CB  VAL A 193    10672  10201   9125   -601     85   -545       C  
ATOM   1483  CG1 VAL A 193     -33.972  41.766  22.281  1.00 81.77           C  
ANISOU 1483  CG1 VAL A 193    11101  10420   9548   -670    183   -641       C  
ATOM   1484  CG2 VAL A 193     -32.038  40.117  22.534  1.00 79.08           C  
ANISOU 1484  CG2 VAL A 193    10699  10383   8966   -596    -30   -616       C  
ATOM   1485  N   ALA A 194     -33.373  37.043  21.924  1.00 73.60           N  
ANISOU 1485  N   ALA A 194    10079   9649   8235   -380     29   -352       N  
ATOM   1486  CA  ALA A 194     -32.967  35.713  21.465  1.00 72.43           C  
ANISOU 1486  CA  ALA A 194     9932   9565   8022   -299    -39   -270       C  
ATOM   1487  C   ALA A 194     -34.122  35.023  20.729  1.00 72.66           C  
ANISOU 1487  C   ALA A 194     9957   9510   8140   -285     34   -176       C  
ATOM   1488  O   ALA A 194     -33.950  34.601  19.586  1.00 73.25           O  
ANISOU 1488  O   ALA A 194     9976   9607   8247   -255    -11   -115       O  
ATOM   1489  CB  ALA A 194     -32.496  34.866  22.654  1.00 73.46           C  
ANISOU 1489  CB  ALA A 194    10193   9760   7959   -227    -80   -280       C  
ATOM   1490  N   VAL A 195     -35.300  35.025  21.370  1.00 71.01           N  
ANISOU 1490  N   VAL A 195     9798   9219   7964   -310    149   -175       N  
ATOM   1491  CA  VAL A 195     -36.562  34.553  20.804  1.00 73.66           C  
ANISOU 1491  CA  VAL A 195    10105   9503   8379   -315    217   -105       C  
ATOM   1492  C   VAL A 195     -36.930  35.301  19.505  1.00 77.17           C  
ANISOU 1492  C   VAL A 195    10410   9933   8979   -330    214    -79       C  
ATOM   1493  O   VAL A 195     -37.285  34.644  18.531  1.00 79.14           O  
ANISOU 1493  O   VAL A 195    10602  10196   9271   -320    191    -20       O  
ATOM   1494  CB  VAL A 195     -37.698  34.661  21.869  1.00  0.00           C  
ATOM   1495  CG1 VAL A 195     -39.149  34.644  21.344  1.00  0.00           C  
ATOM   1496  CG2 VAL A 195     -37.537  33.561  22.935  1.00  0.00           C  
ATOM   1497  N   ALA A 196     -36.783  36.639  19.485  1.00 78.95           N  
ANISOU 1497  N   ALA A 196    10595  10124   9280   -351    239   -123       N  
ATOM   1498  CA  ALA A 196     -37.051  37.476  18.311  1.00 80.68           C  
ANISOU 1498  CA  ALA A 196    10709  10312   9634   -348    247    -81       C  
ATOM   1499  C   ALA A 196     -36.082  37.244  17.136  1.00 79.41           C  
ANISOU 1499  C   ALA A 196    10486  10210   9476   -350    150    -41       C  
ATOM   1500  O   ALA A 196     -36.510  37.364  15.989  1.00 79.51           O  
ANISOU 1500  O   ALA A 196    10422  10228   9561   -331    142     25       O  
ATOM   1501  CB  ALA A 196     -37.052  38.956  18.716  1.00  0.00           C  
ATOM   1502  N   MET A 197     -34.812  36.921  17.423  1.00 75.92           N  
ANISOU 1502  N   MET A 197    10066   9833   8949   -365     77    -83       N  
ATOM   1503  CA  MET A 197     -33.813  36.579  16.408  1.00 73.07           C  
ANISOU 1503  CA  MET A 197     9629   9554   8581   -360     -5    -53       C  
ATOM   1504  C   MET A 197     -34.173  35.252  15.724  1.00 70.27           C  
ANISOU 1504  C   MET A 197     9271   9238   8189   -298    -39     12       C  
ATOM   1505  O   MET A 197     -34.194  35.182  14.495  1.00 72.85           O  
ANISOU 1505  O   MET A 197     9525   9594   8560   -286    -61     64       O  
ATOM   1506  CB  MET A 197     -32.400  36.570  17.040  1.00 74.32           C  
ANISOU 1506  CB  MET A 197     9786   9806   8647   -380    -80   -126       C  
ATOM   1507  CG  MET A 197     -31.215  36.595  16.051  1.00 79.80           C  
ANISOU 1507  CG  MET A 197    10368  10598   9355   -403   -141   -118       C  
ATOM   1508  SD  MET A 197     -30.806  35.095  15.105  1.00 82.48           S  
ANISOU 1508  SD  MET A 197    10670  11044   9625   -293   -214    -52       S  
ATOM   1509  CE  MET A 197     -30.472  33.912  16.437  1.00 84.79           C  
ANISOU 1509  CE  MET A 197    11059  11405   9753   -204   -282    -98       C  
ATOM   1510  N   LEU A 198     -34.524  34.248  16.541  1.00 66.66           N  
ANISOU 1510  N   LEU A 198     8910   8774   7643   -263    -36      7       N  
ATOM   1511  CA  LEU A 198     -34.952  32.924  16.088  1.00 64.34           C  
ANISOU 1511  CA  LEU A 198     8647   8484   7314   -219    -53     56       C  
ATOM   1512  C   LEU A 198     -36.257  32.968  15.268  1.00 66.91           C  
ANISOU 1512  C   LEU A 198     8930   8760   7731   -254      8     93       C  
ATOM   1513  O   LEU A 198     -36.365  32.232  14.287  1.00 70.20           O  
ANISOU 1513  O   LEU A 198     9324   9195   8152   -241    -16    125       O  
ATOM   1514  CB  LEU A 198     -35.087  31.983  17.304  1.00 61.52           C  
ANISOU 1514  CB  LEU A 198     8437   8107   6830   -178    -50     50       C  
ATOM   1515  CG  LEU A 198     -33.761  31.672  18.041  1.00 57.96           C  
ANISOU 1515  CG  LEU A 198     8023   7741   6258   -104   -139     21       C  
ATOM   1516  CD1 LEU A 198     -34.029  31.085  19.445  1.00 56.99           C  
ANISOU 1516  CD1 LEU A 198     8077   7580   5998    -47   -123     33       C  
ATOM   1517  CD2 LEU A 198     -32.817  30.789  17.194  1.00 51.83           C  
ANISOU 1517  CD2 LEU A 198     7177   7049   5469    -34   -221     40       C  
ATOM   1518  N   THR A 199     -37.182  33.871  15.623  1.00 65.45           N  
ANISOU 1518  N   THR A 199     8728   8528   7613   -291     88     79       N  
ATOM   1519  CA  THR A 199     -38.401  34.157  14.859  1.00 63.79           C  
ANISOU 1519  CA  THR A 199     8439   8309   7489   -309    135    108       C  
ATOM   1520  C   THR A 199     -38.066  34.694  13.454  1.00 60.30           C  
ANISOU 1520  C   THR A 199     7887   7905   7120   -285     90    151       C  
ATOM   1521  O   THR A 199     -38.550  34.134  12.474  1.00 61.05           O  
ANISOU 1521  O   THR A 199     7922   8040   7232   -282     69    182       O  
ATOM   1522  CB  THR A 199     -39.318  35.201  15.560  1.00 65.19           C  
ANISOU 1522  CB  THR A 199     8608   8445   7717   -326    233     79       C  
ATOM   1523  CG2 THR A 199     -40.566  35.646  14.773  1.00 67.00           C  
ANISOU 1523  CG2 THR A 199     8723   8704   8031   -328    273    103       C  
ATOM   1524  OG1 THR A 199     -39.767  34.687  16.792  1.00 65.81           O  
ANISOU 1524  OG1 THR A 199     8800   8495   7710   -354    288     46       O  
ATOM   1525  N   VAL A 200     -37.237  35.751  13.393  1.00 55.18           N  
ANISOU 1525  N   VAL A 200     7219   7244   6503   -278     79    152       N  
ATOM   1526  CA  VAL A 200     -36.846  36.441  12.162  1.00 51.36           C  
ANISOU 1526  CA  VAL A 200     6658   6787   6070   -259     49    208       C  
ATOM   1527  C   VAL A 200     -35.984  35.570  11.228  1.00 55.66           C  
ANISOU 1527  C   VAL A 200     7185   7412   6552   -245    -24    229       C  
ATOM   1528  O   VAL A 200     -36.278  35.520  10.036  1.00 59.80           O  
ANISOU 1528  O   VAL A 200     7649   7982   7093   -221    -48    280       O  
ATOM   1529  CB  VAL A 200     -36.123  37.785  12.481  1.00  0.00           C  
ATOM   1530  CG1 VAL A 200     -35.338  38.426  11.315  1.00  0.00           C  
ATOM   1531  CG2 VAL A 200     -37.127  38.813  13.035  1.00  0.00           C  
ATOM   1532  N   ARG A 201     -34.998  34.846  11.789  1.00 53.23           N  
ANISOU 1532  N   ARG A 201     6935   7131   6161   -242    -63    190       N  
ATOM   1533  CA  ARG A 201     -34.166  33.886  11.053  1.00 50.12           C  
ANISOU 1533  CA  ARG A 201     6532   6812   5700   -203   -126    201       C  
ATOM   1534  C   ARG A 201     -34.983  32.677  10.557  1.00 50.21           C  
ANISOU 1534  C   ARG A 201     6568   6817   5692   -190   -129    212       C  
ATOM   1535  O   ARG A 201     -34.786  32.248   9.423  1.00 49.75           O  
ANISOU 1535  O   ARG A 201     6469   6814   5620   -166   -163    235       O  
ATOM   1536  CB  ARG A 201     -32.927  33.475  11.892  1.00 50.38           C  
ANISOU 1536  CB  ARG A 201     6621   6880   5641   -170   -168    156       C  
ATOM   1537  CG  ARG A 201     -31.909  32.570  11.150  1.00 49.25           C  
ANISOU 1537  CG  ARG A 201     6470   6819   5422    -97   -228    160       C  
ATOM   1538  CD  ARG A 201     -30.611  32.314  11.946  1.00 50.97           C  
ANISOU 1538  CD  ARG A 201     6713   7104   5548    -38   -279    118       C  
ATOM   1539  NE  ARG A 201     -29.755  31.288  11.317  1.00 55.31           N  
ANISOU 1539  NE  ARG A 201     7266   7731   6019     68   -331    119       N  
ATOM   1540  CZ  ARG A 201     -28.822  31.452  10.360  1.00 54.82           C  
ANISOU 1540  CZ  ARG A 201     7086   7789   5954     92   -359    117       C  
ATOM   1541  NH1 ARG A 201     -28.535  32.655   9.853  1.00 52.77           N1+
ANISOU 1541  NH1 ARG A 201     6711   7573   5766     -2   -336    123       N1+
ATOM   1542  NH2 ARG A 201     -28.150  30.397   9.887  1.00 55.61           N1+
ANISOU 1542  NH2 ARG A 201     7194   7959   5976    211   -397    111       N1+
ATOM   1543  N   GLY A 202     -35.918  32.175  11.374  1.00 52.52           N  
ANISOU 1543  N   GLY A 202     6930   7046   5978   -220    -86    189       N  
ATOM   1544  CA  GLY A 202     -36.791  31.055  11.012  1.00 52.37           C  
ANISOU 1544  CA  GLY A 202     6936   7016   5948   -246    -78    184       C  
ATOM   1545  C   GLY A 202     -37.765  31.440   9.886  1.00 51.15           C  
ANISOU 1545  C   GLY A 202     6660   6913   5863   -269    -77    205       C  
ATOM   1546  O   GLY A 202     -38.019  30.641   8.981  1.00 52.15           O  
ANISOU 1546  O   GLY A 202     6770   7079   5968   -282   -107    197       O  
ATOM   1547  N   ILE A 203     -38.260  32.686   9.897  1.00 48.61           N  
ANISOU 1547  N   ILE A 203     6260   6594   5618   -264    -46    229       N  
ATOM   1548  CA  ILE A 203     -39.103  33.243   8.834  1.00 47.94           C  
ANISOU 1548  CA  ILE A 203     6057   6571   5588   -247    -55    264       C  
ATOM   1549  C   ILE A 203     -38.315  33.448   7.525  1.00 49.16           C  
ANISOU 1549  C   ILE A 203     6175   6790   5714   -200   -118    312       C  
ATOM   1550  O   ILE A 203     -38.828  33.108   6.462  1.00 51.49           O  
ANISOU 1550  O   ILE A 203     6413   7164   5985   -192   -159    320       O  
ATOM   1551  CB  ILE A 203     -39.777  34.573   9.300  1.00 45.59           C  
ANISOU 1551  CB  ILE A 203     5709   6241   5373   -219      1    285       C  
ATOM   1552  CG1 ILE A 203     -40.937  34.257  10.273  1.00 43.34           C  
ANISOU 1552  CG1 ILE A 203     5440   5921   5107   -264     75    233       C  
ATOM   1553  CG2 ILE A 203     -40.273  35.516   8.179  1.00 43.41           C  
ANISOU 1553  CG2 ILE A 203     5318   6035   5139   -156    -22    342       C  
ATOM   1554  CD1 ILE A 203     -41.401  35.459  11.107  1.00 44.56           C  
ANISOU 1554  CD1 ILE A 203     5573   6026   5332   -222    145    236       C  
ATOM   1555  N   ILE A 204     -37.074  33.951   7.626  1.00 47.28           N  
ANISOU 1555  N   ILE A 204     5963   6533   5469   -178   -121    336       N  
ATOM   1556  CA  ILE A 204     -36.126  34.035   6.513  1.00 45.72           C  
ANISOU 1556  CA  ILE A 204     5730   6402   5239   -145   -158    386       C  
ATOM   1557  C   ILE A 204     -35.855  32.650   5.892  1.00 47.79           C  
ANISOU 1557  C   ILE A 204     6014   6728   5414   -135   -208    353       C  
ATOM   1558  O   ILE A 204     -35.971  32.507   4.675  1.00 50.18           O  
ANISOU 1558  O   ILE A 204     6277   7111   5679   -108   -241    381       O  
ATOM   1559  CB  ILE A 204     -34.792  34.726   6.943  1.00 42.69           C  
ANISOU 1559  CB  ILE A 204     5360   5992   4866   -157   -137    400       C  
ATOM   1560  CG1 ILE A 204     -35.002  36.250   7.092  1.00 44.87           C  
ANISOU 1560  CG1 ILE A 204     5634   6183   5230   -168    -80    433       C  
ATOM   1561  CG2 ILE A 204     -33.556  34.438   6.060  1.00 40.71           C  
ANISOU 1561  CG2 ILE A 204     5074   5827   4567   -140   -160    442       C  
ATOM   1562  CD1 ILE A 204     -33.951  36.947   7.971  1.00 45.07           C  
ANISOU 1562  CD1 ILE A 204     5683   6168   5274   -219    -50    423       C  
ATOM   1563  N   ARG A 205     -35.560  31.662   6.746  1.00 45.77           N  
ANISOU 1563  N   ARG A 205     5840   6433   5115   -145   -211    293       N  
ATOM   1564  CA  ARG A 205     -35.299  30.275   6.383  1.00 48.15           C  
ANISOU 1564  CA  ARG A 205     6196   6763   5334   -120   -247    255       C  
ATOM   1565  C   ARG A 205     -36.444  29.642   5.565  1.00 49.07           C  
ANISOU 1565  C   ARG A 205     6297   6903   5446   -159   -262    231       C  
ATOM   1566  O   ARG A 205     -36.172  29.146   4.473  1.00 51.12           O  
ANISOU 1566  O   ARG A 205     6560   7222   5642   -138   -298    212       O  
ATOM   1567  CB  ARG A 205     -34.944  29.482   7.663  1.00 46.10           C  
ANISOU 1567  CB  ARG A 205     6057   6428   5028   -106   -239    208       C  
ATOM   1568  CG  ARG A 205     -34.667  27.980   7.460  1.00 46.22           C  
ANISOU 1568  CG  ARG A 205     6169   6433   4962    -68   -262    165       C  
ATOM   1569  CD  ARG A 205     -34.428  27.207   8.760  1.00 48.31           C  
ANISOU 1569  CD  ARG A 205     6589   6591   5176    -44   -243    135       C  
ATOM   1570  NE  ARG A 205     -33.144  27.500   9.407  1.00 53.48           N  
ANISOU 1570  NE  ARG A 205     7247   7272   5801     34   -261    149       N  
ATOM   1571  CZ  ARG A 205     -32.736  26.992  10.581  1.00 51.44           C  
ANISOU 1571  CZ  ARG A 205     7011   6976   5560      9   -238    156       C  
ATOM   1572  NH1 ARG A 205     -33.509  26.157  11.285  1.00 50.54           N1+
ANISOU 1572  NH1 ARG A 205     6918   6787   5497    -84   -184    156       N1+
ATOM   1573  NH2 ARG A 205     -31.531  27.322  11.049  1.00 48.79           N1+
ANISOU 1573  NH2 ARG A 205     6665   6693   5182     76   -270    153       N1+
ATOM   1574  N   PHE A 206     -37.678  29.675   6.091  1.00 47.00           N  
ANISOU 1574  N   PHE A 206     6003   6610   5242   -220   -232    221       N  
ATOM   1575  CA  PHE A 206     -38.844  29.057   5.465  1.00 53.48           C  
ANISOU 1575  CA  PHE A 206     6783   7478   6058   -281   -248    179       C  
ATOM   1576  C   PHE A 206     -39.375  29.823   4.244  1.00 60.83           C  
ANISOU 1576  C   PHE A 206     7580   8534   6998   -241   -292    226       C  
ATOM   1577  O   PHE A 206     -39.637  29.189   3.224  1.00 63.74           O  
ANISOU 1577  O   PHE A 206     7923   8990   7305   -246   -345    197       O  
ATOM   1578  CB  PHE A 206     -39.940  28.757   6.512  1.00 55.99           C  
ANISOU 1578  CB  PHE A 206     7102   7741   6432   -368   -188    141       C  
ATOM   1579  CG  PHE A 206     -41.210  28.152   5.932  1.00 56.75           C  
ANISOU 1579  CG  PHE A 206     7145   7893   6522   -466   -196     74       C  
ATOM   1580  CD1 PHE A 206     -41.209  26.808   5.511  1.00 55.89           C  
ANISOU 1580  CD1 PHE A 206     7148   7739   6350   -534   -203      1       C  
ATOM   1581  CD2 PHE A 206     -42.324  28.963   5.623  1.00 58.46           C  
ANISOU 1581  CD2 PHE A 206     7201   8213   6797   -490   -195     73       C  
ATOM   1582  CE1 PHE A 206     -42.310  26.278   4.853  1.00 56.41           C  
ANISOU 1582  CE1 PHE A 206     7165   7858   6411   -658   -209    -82       C  
ATOM   1583  CE2 PHE A 206     -43.414  28.419   4.957  1.00 59.31           C  
ANISOU 1583  CE2 PHE A 206     7230   8407   6898   -598   -210     -6       C  
ATOM   1584  CZ  PHE A 206     -43.409  27.082   4.578  1.00 59.05           C  
ANISOU 1584  CZ  PHE A 206     7310   8325   6803   -699   -216    -88       C  
ATOM   1585  N   ILE A 207     -39.551  31.150   4.368  1.00 64.35           N  
ANISOU 1585  N   ILE A 207     7955   8984   7510   -194   -272    295       N  
ATOM   1586  CA  ILE A 207     -40.172  31.959   3.319  1.00 64.03           C  
ANISOU 1586  CA  ILE A 207     7805   9052   7472   -131   -310    358       C  
ATOM   1587  C   ILE A 207     -39.161  32.311   2.217  1.00 63.04           C  
ANISOU 1587  C   ILE A 207     7698   8978   7276    -68   -344    420       C  
ATOM   1588  O   ILE A 207     -39.338  31.867   1.086  1.00 66.96           O  
ANISOU 1588  O   ILE A 207     8156   9589   7696    -45   -402    421       O  
ATOM   1589  CB  ILE A 207     -40.881  33.247   3.844  1.00  0.00           C  
ATOM   1590  CG1 ILE A 207     -41.979  32.870   4.868  1.00  0.00           C  
ATOM   1591  CG2 ILE A 207     -41.480  34.113   2.707  1.00  0.00           C  
ATOM   1592  CD1 ILE A 207     -42.712  34.065   5.495  1.00  0.00           C  
ATOM   1593  N   ILE A 208     -38.127  33.095   2.559  1.00 55.72           N  
ANISOU 1593  N   ILE A 208     6826   7980   6365    -49   -304    466       N  
ATOM   1594  CA  ILE A 208     -37.158  33.608   1.588  1.00 53.44           C  
ANISOU 1594  CA  ILE A 208     6545   7746   6015     -5   -311    530       C  
ATOM   1595  C   ILE A 208     -36.192  32.505   1.099  1.00 56.15           C  
ANISOU 1595  C   ILE A 208     6930   8144   6262    -12   -342    465       C  
ATOM   1596  O   ILE A 208     -35.856  32.485  -0.082  1.00 62.90           O  
ANISOU 1596  O   ILE A 208     7772   9096   7030     26   -366    492       O  
ATOM   1597  CB  ILE A 208     -36.329  34.800   2.160  1.00 50.40           C  
ANISOU 1597  CB  ILE A 208     6188   7277   5685    -12   -248    584       C  
ATOM   1598  CG1 ILE A 208     -37.195  35.863   2.880  1.00 51.98           C  
ANISOU 1598  CG1 ILE A 208     6375   7391   5982      4   -207    633       C  
ATOM   1599  CG2 ILE A 208     -35.433  35.477   1.101  1.00 46.82           C  
ANISOU 1599  CG2 ILE A 208     5732   6884   5172     12   -233    660       C  
ATOM   1600  CD1 ILE A 208     -38.210  36.593   1.985  1.00 53.07           C  
ANISOU 1600  CD1 ILE A 208     6468   7588   6109     88   -228    724       C  
ATOM   1601  N   GLY A 209     -35.815  31.589   2.000  1.00 53.65           N  
ANISOU 1601  N   GLY A 209     6677   7761   5947    -47   -336    381       N  
ATOM   1602  CA  GLY A 209     -34.875  30.502   1.737  1.00 52.30           C  
ANISOU 1602  CA  GLY A 209     6568   7614   5688    -25   -354    319       C  
ATOM   1603  C   GLY A 209     -35.556  29.225   1.224  1.00 52.06           C  
ANISOU 1603  C   GLY A 209     6576   7606   5598    -51   -393    238       C  
ATOM   1604  O   GLY A 209     -34.860  28.226   1.049  1.00 55.00           O  
ANISOU 1604  O   GLY A 209     7014   7997   5886    -16   -405    185       O  
ATOM   1605  N   PHE A 210     -36.879  29.213   0.993  1.00 49.32           N  
ANISOU 1605  N   PHE A 210     6187   7264   5289   -114   -409    216       N  
ATOM   1606  CA  PHE A 210     -37.569  28.038   0.457  1.00 49.94           C  
ANISOU 1606  CA  PHE A 210     6294   7368   5313   -177   -445    117       C  
ATOM   1607  C   PHE A 210     -38.847  28.363  -0.311  1.00 49.90           C  
ANISOU 1607  C   PHE A 210     6161   7495   5303   -201   -498    123       C  
ATOM   1608  O   PHE A 210     -38.877  28.137  -1.520  1.00 48.21           O  
ANISOU 1608  O   PHE A 210     5928   7395   4994   -192   -555     88       O  
ATOM   1609  CB  PHE A 210     -37.712  26.903   1.492  1.00 51.62           C  
ANISOU 1609  CB  PHE A 210     6604   7445   5567   -266   -403     40       C  
ATOM   1610  CG  PHE A 210     -38.707  25.797   1.179  1.00 57.41           C  
ANISOU 1610  CG  PHE A 210     7387   8176   6251   -366   -421    -75       C  
ATOM   1611  CD1 PHE A 210     -38.432  24.859   0.160  1.00 59.13           C  
ANISOU 1611  CD1 PHE A 210     7736   8353   6377   -344   -431   -146       C  
ATOM   1612  CD2 PHE A 210     -39.964  25.774   1.819  1.00 60.82           C  
ANISOU 1612  CD2 PHE A 210     7733   8649   6728   -487   -425   -125       C  
ATOM   1613  CE1 PHE A 210     -39.376  23.894  -0.164  1.00 61.64           C  
ANISOU 1613  CE1 PHE A 210     8123   8647   6650   -455   -441   -269       C  
ATOM   1614  CE2 PHE A 210     -40.891  24.797   1.483  1.00 64.44           C  
ANISOU 1614  CE2 PHE A 210     8232   9109   7143   -614   -439   -248       C  
ATOM   1615  CZ  PHE A 210     -40.596  23.862   0.498  1.00 64.54           C  
ANISOU 1615  CZ  PHE A 210     8401   9055   7066   -605   -446   -323       C  
ATOM   1616  N   SER A 211     -39.887  28.874   0.360  1.00 48.60           N  
ANISOU 1616  N   SER A 211     5904   7332   5229   -219   -482    163       N  
ATOM   1617  CA  SER A 211     -41.204  29.042  -0.271  1.00 51.11           C  
ANISOU 1617  CA  SER A 211     6077   7800   5541   -215   -539    168       C  
ATOM   1618  C   SER A 211     -41.206  29.990  -1.489  1.00 51.13           C  
ANISOU 1618  C   SER A 211     6036   7926   5466    -97   -591    263       C  
ATOM   1619  O   SER A 211     -41.963  29.738  -2.424  1.00 54.26           O  
ANISOU 1619  O   SER A 211     6351   8483   5782    -82   -670    242       O  
ATOM   1620  CB  SER A 211     -42.286  29.372   0.784  1.00  0.00           C  
ATOM   1621  OG  SER A 211     -42.486  30.756   0.989  1.00  0.00           O  
ATOM   1622  N   ALA A 212     -40.334  31.014  -1.479  1.00 47.05           N  
ANISOU 1622  N   ALA A 212     5572   7344   4961    -19   -546    368       N  
ATOM   1623  CA  ALA A 212     -40.092  31.934  -2.589  1.00 49.81           C  
ANISOU 1623  CA  ALA A 212     5904   7792   5229     81   -571    474       C  
ATOM   1624  C   ALA A 212     -39.437  31.251  -3.812  1.00 56.02           C  
ANISOU 1624  C   ALA A 212     6732   8682   5872     83   -617    419       C  
ATOM   1625  O   ALA A 212     -40.086  31.239  -4.857  1.00 60.69           O  
ANISOU 1625  O   ALA A 212     7267   9429   6361    128   -689    432       O  
ATOM   1626  CB  ALA A 212     -39.324  33.168  -2.080  1.00  0.00           C  
ATOM   1627  N   PRO A 213     -38.224  30.648  -3.690  1.00 55.89           N  
ANISOU 1627  N   PRO A 213     6810   8599   5826     52   -583    351       N  
ATOM   1628  CA  PRO A 213     -37.624  29.886  -4.805  1.00 54.77           C  
ANISOU 1628  CA  PRO A 213     6714   8559   5539     69   -618    288       C  
ATOM   1629  C   PRO A 213     -38.397  28.620  -5.235  1.00 57.88           C  
ANISOU 1629  C   PRO A 213     7097   9019   5877     -5   -692    150       C  
ATOM   1630  O   PRO A 213     -38.327  28.278  -6.412  1.00 60.55           O  
ANISOU 1630  O   PRO A 213     7423   9502   6080     18   -753    118       O  
ATOM   1631  CB  PRO A 213     -36.187  29.587  -4.344  1.00 52.31           C  
ANISOU 1631  CB  PRO A 213     6501   8145   5230     76   -555    246       C  
ATOM   1632  CG  PRO A 213     -36.232  29.670  -2.830  1.00 52.72           C  
ANISOU 1632  CG  PRO A 213     6572   8045   5414     23   -517    231       C  
ATOM   1633  CD  PRO A 213     -37.281  30.746  -2.573  1.00 53.96           C  
ANISOU 1633  CD  PRO A 213     6638   8202   5661     23   -514    331       C  
ATOM   1634  N   MET A 214     -39.149  27.983  -4.319  1.00 58.40           N  
ANISOU 1634  N   MET A 214     7169   8987   6034   -110   -683     62       N  
ATOM   1635  CA  MET A 214     -40.036  26.847  -4.604  1.00 59.51           C  
ANISOU 1635  CA  MET A 214     7301   9182   6128   -222   -739    -85       C  
ATOM   1636  C   MET A 214     -41.271  27.253  -5.424  1.00 58.98           C  
ANISOU 1636  C   MET A 214     7074   9325   6011   -211   -833    -72       C  
ATOM   1637  O   MET A 214     -41.649  26.510  -6.328  1.00 55.87           O  
ANISOU 1637  O   MET A 214     6662   9064   5501   -256   -910   -177       O  
ATOM   1638  CB  MET A 214     -40.422  26.147  -3.282  1.00 61.90           C  
ANISOU 1638  CB  MET A 214     7643   9333   6543   -351   -688   -164       C  
ATOM   1639  CG  MET A 214     -41.272  24.867  -3.387  1.00 66.91           C  
ANISOU 1639  CG  MET A 214     8304   9980   7140   -509   -718   -336       C  
ATOM   1640  SD  MET A 214     -40.385  23.384  -3.944  1.00 71.36           S  
ANISOU 1640  SD  MET A 214     9098  10420   7597   -530   -693   -465       S  
ATOM   1641  CE  MET A 214     -40.765  23.375  -5.716  1.00 71.81           C  
ANISOU 1641  CE  MET A 214     9090  10715   7477   -474   -799   -509       C  
ATOM   1642  N   SER A 215     -41.857  28.427  -5.125  1.00 62.88           N  
ANISOU 1642  N   SER A 215     7453   9856   6583   -142   -834     51       N  
ATOM   1643  CA  SER A 215     -42.967  29.005  -5.888  1.00 66.44           C  
ANISOU 1643  CA  SER A 215     7747  10521   6975    -80   -930     86       C  
ATOM   1644  C   SER A 215     -42.544  29.424  -7.303  1.00 64.91           C  
ANISOU 1644  C   SER A 215     7581  10469   6612     34   -986    150       C  
ATOM   1645  O   SER A 215     -43.301  29.184  -8.241  1.00 66.18           O  
ANISOU 1645  O   SER A 215     7664  10835   6647     39  -1093     92       O  
ATOM   1646  CB  SER A 215     -43.583  30.202  -5.136  1.00 67.90           C  
ANISOU 1646  CB  SER A 215     7837  10687   7275     11   -901    219       C  
ATOM   1647  OG  SER A 215     -44.379  29.751  -4.060  1.00 69.19           O  
ANISOU 1647  OG  SER A 215     7961  10751   7578    -93   -847    154       O  
ATOM   1648  N   ILE A 216     -41.329  29.988  -7.433  1.00 60.66           N  
ANISOU 1648  N   ILE A 216     7150   9840   6059    117   -914    262       N  
ATOM   1649  CA  ILE A 216     -40.708  30.332  -8.713  1.00 60.84           C  
ANISOU 1649  CA  ILE A 216     7213   9991   5914    218   -941    332       C  
ATOM   1650  C   ILE A 216     -40.448  29.083  -9.577  1.00 60.88           C  
ANISOU 1650  C   ILE A 216     7280  10073   5778    152   -985    168       C  
ATOM   1651  O   ILE A 216     -40.847  29.082 -10.737  1.00 61.76           O  
ANISOU 1651  O   ILE A 216     7364  10380   5723    194  -1072    146       O  
ATOM   1652  CB  ILE A 216     -39.388  31.141  -8.526  1.00 60.10           C  
ANISOU 1652  CB  ILE A 216     7210   9777   5849    285   -830    472       C  
ATOM   1653  CG1 ILE A 216     -39.688  32.542  -7.944  1.00 58.17           C  
ANISOU 1653  CG1 ILE A 216     6924   9449   5729    347   -787    628       C  
ATOM   1654  CG2 ILE A 216     -38.531  31.284  -9.804  1.00 64.66           C  
ANISOU 1654  CG2 ILE A 216     7840  10485   6242    369   -833    536       C  
ATOM   1655  CD1 ILE A 216     -38.457  33.254  -7.359  1.00 58.63           C  
ANISOU 1655  CD1 ILE A 216     7063   9363   5849    361   -667    736       C  
ATOM   1656  N   VAL A 217     -39.844  28.038  -8.985  1.00 58.89           N  
ANISOU 1656  N   VAL A 217     7127   9665   5582     58   -927     49       N  
ATOM   1657  CA  VAL A 217     -39.597  26.736  -9.609  1.00 57.92           C  
ANISOU 1657  CA  VAL A 217     7100   9573   5334      5   -950   -116       C  
ATOM   1658  C   VAL A 217     -40.891  26.057 -10.107  1.00 61.72           C  
ANISOU 1658  C   VAL A 217     7506  10189   5757   -105  -1059   -267       C  
ATOM   1659  O   VAL A 217     -40.969  25.725 -11.289  1.00 65.18           O  
ANISOU 1659  O   VAL A 217     7964  10779   6023   -106  -1130   -360       O  
ATOM   1660  CB  VAL A 217     -38.801  25.808  -8.635  1.00 56.35           C  
ANISOU 1660  CB  VAL A 217     7041   9154   5217    -48   -859   -200       C  
ATOM   1661  CG1 VAL A 217     -38.911  24.285  -8.849  1.00 57.51           C  
ANISOU 1661  CG1 VAL A 217     7303   9290   5257   -120   -880   -396       C  
ATOM   1662  CG2 VAL A 217     -37.313  26.197  -8.622  1.00 45.69           C  
ANISOU 1662  CG2 VAL A 217     5744   7741   3873     67   -769    -84       C  
ATOM   1663  N   ALA A 218     -41.889  25.911  -9.219  1.00 58.94           N  
ANISOU 1663  N   ALA A 218     7057   9801   5536   -206  -1074   -301       N  
ATOM   1664  CA  ALA A 218     -43.171  25.260  -9.501  1.00 59.53           C  
ANISOU 1664  CA  ALA A 218     7033  10019   5568   -343  -1172   -463       C  
ATOM   1665  C   ALA A 218     -43.996  25.938 -10.610  1.00 59.76           C  
ANISOU 1665  C   ALA A 218     6903  10343   5461   -246  -1302   -413       C  
ATOM   1666  O   ALA A 218     -44.511  25.237 -11.481  1.00 58.27           O  
ANISOU 1666  O   ALA A 218     6679  10334   5129   -313  -1404   -558       O  
ATOM   1667  CB  ALA A 218     -43.984  25.166  -8.201  1.00 58.08           C  
ANISOU 1667  CB  ALA A 218     6765   9744   5562   -476  -1137   -504       C  
ATOM   1668  N   VAL A 219     -44.089  27.278 -10.566  1.00 60.46           N  
ANISOU 1668  N   VAL A 219     6909  10480   5582    -83  -1303   -210       N  
ATOM   1669  CA  VAL A 219     -44.848  28.078 -11.529  1.00 61.64           C  
ANISOU 1669  CA  VAL A 219     6913  10903   5602     41  -1427   -137       C  
ATOM   1670  C   VAL A 219     -44.136  28.204 -12.889  1.00 63.56           C  
ANISOU 1670  C   VAL A 219     7252  11275   5622    146  -1468   -102       C  
ATOM   1671  O   VAL A 219     -44.807  28.090 -13.912  1.00 65.33           O  
ANISOU 1671  O   VAL A 219     7397  11756   5669    171  -1600   -165       O  
ATOM   1672  CB  VAL A 219     -45.166  29.496 -10.964  1.00  0.00           C  
ATOM   1673  CG1 VAL A 219     -45.684  30.529 -11.989  1.00  0.00           C  
ATOM   1674  CG2 VAL A 219     -46.167  29.402  -9.796  1.00  0.00           C  
ATOM   1675  N   SER A 220     -42.813  28.437 -12.886  1.00 62.38           N  
ANISOU 1675  N   SER A 220     7266  10971   5466    208  -1354     -9       N  
ATOM   1676  CA  SER A 220     -42.039  28.736 -14.094  1.00 64.89           C  
ANISOU 1676  CA  SER A 220     7674  11413   5568    315  -1366     42       C  
ATOM   1677  C   SER A 220     -41.763  27.497 -14.972  1.00 69.67           C  
ANISOU 1677  C   SER A 220     8327  12135   6009    215  -1437   -185       C  
ATOM   1678  O   SER A 220     -41.755  27.635 -16.195  1.00 73.51           O  
ANISOU 1678  O   SER A 220     8781  12867   6284    275  -1547   -207       O  
ATOM   1679  CB  SER A 220     -40.766  29.502 -13.691  1.00  0.00           C  
ATOM   1680  OG  SER A 220     -40.128  30.087 -14.798  1.00  0.00           O  
ATOM   1681  N   TYR A 221     -41.615  26.307 -14.358  1.00 69.09           N  
ANISOU 1681  N   TYR A 221     8349  11883   6019     69  -1376   -357       N  
ATOM   1682  CA  TYR A 221     -41.606  25.022 -15.073  1.00 71.06           C  
ANISOU 1682  CA  TYR A 221     8675  12202   6122    -37  -1430   -589       C  
ATOM   1683  C   TYR A 221     -43.015  24.569 -15.507  1.00 73.77           C  
ANISOU 1683  C   TYR A 221     8870  12738   6422   -167  -1579   -748       C  
ATOM   1684  O   TYR A 221     -43.119  23.807 -16.469  1.00 76.82           O  
ANISOU 1684  O   TYR A 221     9287  13270   6630   -236  -1662   -929       O  
ATOM   1685  CB  TYR A 221     -40.902  23.935 -14.226  1.00 72.42           C  
ANISOU 1685  CB  TYR A 221     9016  12102   6400   -142  -1315   -721       C  
ATOM   1686  CG  TYR A 221     -39.397  24.105 -14.057  1.00 72.97           C  
ANISOU 1686  CG  TYR A 221     9213  12039   6474     -9  -1183   -605       C  
ATOM   1687  CD1 TYR A 221     -38.566  24.285 -15.183  1.00 74.11           C  
ANISOU 1687  CD1 TYR A 221     9437  12304   6417    102  -1169   -598       C  
ATOM   1688  CD2 TYR A 221     -38.810  24.056 -12.775  1.00 72.01           C  
ANISOU 1688  CD2 TYR A 221     9121  11693   6546      4  -1074   -510       C  
ATOM   1689  CE1 TYR A 221     -37.178  24.455 -15.028  1.00 73.66           C  
ANISOU 1689  CE1 TYR A 221     9466  12156   6364    215  -1041   -500       C  
ATOM   1690  CE2 TYR A 221     -37.422  24.231 -12.615  1.00 70.72           C  
ANISOU 1690  CE2 TYR A 221     9042  11445   6385    118   -962   -417       C  
ATOM   1691  CZ  TYR A 221     -36.606  24.438 -13.742  1.00 72.42           C  
ANISOU 1691  CZ  TYR A 221     9315  11790   6410    220   -943   -413       C  
ATOM   1692  OH  TYR A 221     -35.265  24.628 -13.594  1.00 74.50           O  
ANISOU 1692  OH  TYR A 221     9635  11997   6677    323   -824   -330       O  
ATOM   1693  N   GLY A 222     -44.067  25.067 -14.831  1.00 73.61           N  
ANISOU 1693  N   GLY A 222     8680  12736   6554   -204  -1612   -696       N  
ATOM   1694  CA  GLY A 222     -45.466  24.839 -15.200  1.00 73.10           C  
ANISOU 1694  CA  GLY A 222     8417  12924   6433   -297  -1764   -822       C  
ATOM   1695  C   GLY A 222     -45.872  25.697 -16.411  1.00 72.78           C  
ANISOU 1695  C   GLY A 222     8266  13207   6179   -116  -1904   -721       C  
ATOM   1696  O   GLY A 222     -46.672  25.244 -17.229  1.00 74.76           O  
ANISOU 1696  O   GLY A 222     8406  13727   6274   -179  -2054   -875       O  
ATOM   1697  N   LEU A 223     -45.293  26.905 -16.549  1.00 70.24           N  
ANISOU 1697  N   LEU A 223     7980  12868   5840    108  -1857   -461       N  
ATOM   1698  CA  LEU A 223     -45.449  27.801 -17.698  1.00 72.44           C  
ANISOU 1698  CA  LEU A 223     8207  13425   5890    306  -1971   -334       C  
ATOM   1699  C   LEU A 223     -44.807  27.235 -18.976  1.00 72.84           C  
ANISOU 1699  C   LEU A 223     8405  13584   5688    309  -1996   -434       C  
ATOM   1700  O   LEU A 223     -45.366  27.421 -20.057  1.00 76.51           O  
ANISOU 1700  O   LEU A 223     8805  14351   5915    377  -2144   -470       O  
ATOM   1701  CB  LEU A 223     -44.866  29.190 -17.361  1.00 71.75           C  
ANISOU 1701  CB  LEU A 223     8163  13239   5859    523  -1883    -28       C  
ATOM   1702  CG  LEU A 223     -45.796  30.087 -16.516  1.00 72.07           C  
ANISOU 1702  CG  LEU A 223     8057  13223   6105    582  -1876     97       C  
ATOM   1703  CD1 LEU A 223     -45.038  31.322 -15.983  1.00 70.69           C  
ANISOU 1703  CD1 LEU A 223     7996  12840   6024    736  -1736    364       C  
ATOM   1704  CD2 LEU A 223     -47.081  30.480 -17.277  1.00 72.70           C  
ANISOU 1704  CD2 LEU A 223     7923  13631   6068    696  -2060    108       C  
ATOM   1705  N   ILE A 224     -43.673  26.528 -18.826  1.00 68.70           N  
ANISOU 1705  N   ILE A 224     8076  12829   5198    251  -1852   -482       N  
ATOM   1706  CA  ILE A 224     -43.004  25.785 -19.896  1.00 69.74           C  
ANISOU 1706  CA  ILE A 224     8357  13047   5096    256  -1855   -598       C  
ATOM   1707  C   ILE A 224     -43.839  24.580 -20.378  1.00 75.16           C  
ANISOU 1707  C   ILE A 224     9007  13868   5682     67  -1980   -906       C  
ATOM   1708  O   ILE A 224     -43.898  24.346 -21.584  1.00 80.54           O  
ANISOU 1708  O   ILE A 224     9699  14803   6101     96  -2091  -1002       O  
ATOM   1709  CB  ILE A 224     -41.586  25.313 -19.446  1.00 68.22           C  
ANISOU 1709  CB  ILE A 224     8360  12576   4984    253  -1665   -586       C  
ATOM   1710  CG1 ILE A 224     -40.645  26.529 -19.307  1.00 66.37           C  
ANISOU 1710  CG1 ILE A 224     8148  12240   4829    414  -1545   -294       C  
ATOM   1711  CG2 ILE A 224     -40.922  24.232 -20.332  1.00 69.00           C  
ANISOU 1711  CG2 ILE A 224     8613  12761   4843    260  -1656   -734       C  
ATOM   1712  CD1 ILE A 224     -39.345  26.237 -18.544  1.00 63.71           C  
ANISOU 1712  CD1 ILE A 224     7956  11660   4591    412  -1365   -280       C  
ATOM   1713  N   ALA A 225     -44.481  23.867 -19.436  1.00 74.83           N  
ANISOU 1713  N   ALA A 225     8931  13660   5840   -140  -1958  -1069       N  
ATOM   1714  CA  ALA A 225     -45.312  22.691 -19.693  1.00 76.46           C  
ANISOU 1714  CA  ALA A 225     9113  13965   5975   -365  -2059  -1375       C  
ATOM   1715  C   ALA A 225     -46.581  22.995 -20.509  1.00 80.72           C  
ANISOU 1715  C   ALA A 225     9412  14892   6365   -362  -2270  -1423       C  
ATOM   1716  O   ALA A 225     -46.885  22.242 -21.433  1.00 84.97           O  
ANISOU 1716  O   ALA A 225     9937  15627   6721   -486  -2389  -1660       O  
ATOM   1717  CB  ALA A 225     -45.673  22.021 -18.358  1.00 73.85           C  
ANISOU 1717  CB  ALA A 225     8796  13364   5901   -592  -1973  -1506       C  
ATOM   1718  N   THR A 226     -47.282  24.094 -20.174  1.00 84.28           N  
ANISOU 1718  N   THR A 226     9674  15463   6885   -212  -2321  -1208       N  
ATOM   1719  CA  THR A 226     -48.497  24.523 -20.876  1.00 89.71           C  
ANISOU 1719  CA  THR A 226    10120  16549   7418   -154  -2530  -1227       C  
ATOM   1720  C   THR A 226     -48.208  25.173 -22.249  1.00 91.47           C  
ANISOU 1720  C   THR A 226    10414  16971   7369     68  -2599  -1109       C  
ATOM   1721  O   THR A 226     -49.030  25.031 -23.151  1.00 97.56           O  
ANISOU 1721  O   THR A 226    11087  17955   8025     67  -2728  -1199       O  
ATOM   1722  CB  THR A 226     -49.374  25.466 -20.003  1.00  0.00           C  
ATOM   1723  CG2 THR A 226     -48.729  26.815 -19.654  1.00  0.00           C  
ATOM   1724  OG1 THR A 226     -50.605  25.762 -20.638  1.00  0.00           O  
ATOM   1725  N   LYS A 227     -47.034  25.813 -22.408  1.00 88.53           N  
ANISOU 1725  N   LYS A 227    10223  16486   6926    250  -2486   -897       N  
ATOM   1726  CA  LYS A 227     -46.550  26.352 -23.685  1.00 92.99           C  
ANISOU 1726  CA  LYS A 227    10896  17164   7271    444  -2498   -769       C  
ATOM   1727  C   LYS A 227     -46.173  25.240 -24.685  1.00 99.77           C  
ANISOU 1727  C   LYS A 227    11890  18064   7953    318  -2516  -1020       C  
ATOM   1728  O   LYS A 227     -46.467  25.381 -25.873  1.00106.28           O  
ANISOU 1728  O   LYS A 227    12715  19075   8590    395  -2607  -1031       O  
ATOM   1729  CB  LYS A 227     -45.400  27.346 -23.399  1.00 87.14           C  
ANISOU 1729  CB  LYS A 227    10317  16276   6518    632  -2342   -490       C  
ATOM   1730  CG  LYS A 227     -44.675  27.955 -24.616  1.00 85.59           C  
ANISOU 1730  CG  LYS A 227    10242  16179   6101    826  -2324   -325       C  
ATOM   1731  CD  LYS A 227     -45.572  28.694 -25.622  1.00 85.17           C  
ANISOU 1731  CD  LYS A 227    10058  16292   6010   1011  -2435   -137       C  
ATOM   1732  CE  LYS A 227     -44.742  29.401 -26.704  1.00 89.88           C  
ANISOU 1732  CE  LYS A 227    10807  16955   6387   1207  -2395     57       C  
ATOM   1733  NZ  LYS A 227     -45.592  29.934 -27.780  1.00 94.10           N1+
ANISOU 1733  NZ  LYS A 227    11245  17633   6875   1412  -2494    252       N1+
ATOM   1734  N   ILE A 228     -45.592  24.138 -24.179  1.00103.16           N  
ANISOU 1734  N   ILE A 228    12449  18314   8432    134  -2430  -1226       N  
ATOM   1735  CA  ILE A 228     -45.332  22.902 -24.925  1.00105.59           C  
ANISOU 1735  CA  ILE A 228    12903  18627   8587      5  -2439  -1492       C  
ATOM   1736  C   ILE A 228     -46.625  22.186 -25.372  1.00111.12           C  
ANISOU 1736  C   ILE A 228    13450  19488   9282   -182  -2601  -1730       C  
ATOM   1737  O   ILE A 228     -46.641  21.628 -26.467  1.00115.18           O  
ANISOU 1737  O   ILE A 228    14019  20129   9615   -212  -2674  -1876       O  
ATOM   1738  CB  ILE A 228     -44.434  21.930 -24.091  1.00102.75           C  
ANISOU 1738  CB  ILE A 228    12737  18006   8296   -125  -2293  -1650       C  
ATOM   1739  CG1 ILE A 228     -42.970  22.428 -24.087  1.00 96.99           C  
ANISOU 1739  CG1 ILE A 228    12135  17090   7627     64  -2112  -1391       C  
ATOM   1740  CG2 ILE A 228     -44.480  20.437 -24.494  1.00105.64           C  
ANISOU 1740  CG2 ILE A 228    13286  18348   8505   -237  -2288  -1925       C  
ATOM   1741  CD1 ILE A 228     -42.107  21.809 -22.978  1.00 93.85           C  
ANISOU 1741  CD1 ILE A 228    11923  16327   7409    -23  -1928  -1484       C  
ATOM   1742  N   HIS A 229     -47.672  22.227 -24.529  1.00113.57           N  
ANISOU 1742  N   HIS A 229    13558  19803   9790   -316  -2653  -1776       N  
ATOM   1743  CA  HIS A 229     -48.986  21.636 -24.795  1.00120.46           C  
ANISOU 1743  CA  HIS A 229    14245  20847  10677   -504  -2796  -1992       C  
ATOM   1744  C   HIS A 229     -49.817  22.462 -25.797  1.00125.84           C  
ANISOU 1744  C   HIS A 229    14765  21837  11213   -316  -2946  -1870       C  
ATOM   1745  O   HIS A 229     -50.521  21.875 -26.618  1.00128.58           O  
ANISOU 1745  O   HIS A 229    15001  22368  11484   -439  -3073  -2063       O  
ATOM   1746  CB  HIS A 229     -49.714  21.451 -23.446  1.00121.61           C  
ANISOU 1746  CB  HIS A 229    14197  20932  11077   -680  -2791  -2043       C  
ATOM   1747  CG  HIS A 229     -50.995  20.652 -23.493  1.00126.32           C  
ANISOU 1747  CG  HIS A 229    14625  21651  11720   -945  -2892  -2312       C  
ATOM   1748  CD2 HIS A 229     -51.260  19.335 -23.184  1.00127.77           C  
ANISOU 1748  CD2 HIS A 229    14836  21685  12025  -1277  -2845  -2584       C  
ATOM   1749  ND1 HIS A 229     -52.215  21.197 -23.862  1.00130.39           N  
ANISOU 1749  ND1 HIS A 229    14914  22476  12152   -885  -3051  -2316       N  
ATOM   1750  CE1 HIS A 229     -53.125  20.223 -23.779  1.00132.65           C  
ANISOU 1750  CE1 HIS A 229    15076  22816  12507  -1176  -3101  -2583       C  
ATOM   1751  NE2 HIS A 229     -52.617  19.065 -23.372  1.00131.21           N  
ANISOU 1751  NE2 HIS A 229    15054  22346  12455  -1425  -2972  -2747       N  
ATOM   1752  N   LYS A 230     -49.714  23.800 -25.714  1.00129.14           N  
ANISOU 1752  N   LYS A 230    15176  22303  11587    -24  -2929  -1553       N  
ATOM   1753  CA  LYS A 230     -50.392  24.767 -26.580  1.00135.91           C  
ANISOU 1753  CA  LYS A 230    15904  23432  12303    182  -3062  -1415       C  
ATOM   1754  C   LYS A 230     -49.822  24.805 -28.013  1.00140.83           C  
ANISOU 1754  C   LYS A 230    16686  24170  12651    231  -3104  -1485       C  
ATOM   1755  O   LYS A 230     -50.560  25.135 -28.941  1.00143.89           O  
ANISOU 1755  O   LYS A 230    16975  24777  12921    154  -3248  -1659       O  
ATOM   1756  CB  LYS A 230     -50.340  26.148 -25.886  1.00133.80           C  
ANISOU 1756  CB  LYS A 230    15626  23132  12081    471  -3006  -1052       C  
ATOM   1757  CG  LYS A 230     -51.030  27.301 -26.635  1.00138.24           C  
ANISOU 1757  CG  LYS A 230    16045  23949  12533    702  -3138   -889       C  
ATOM   1758  CD  LYS A 230     -51.083  28.591 -25.802  1.00137.25           C  
ANISOU 1758  CD  LYS A 230    15949  23732  12467    978  -3060   -534       C  
ATOM   1759  CE  LYS A 230     -51.778  29.741 -26.544  1.00142.58           C  
ANISOU 1759  CE  LYS A 230    16488  24643  13045   1220  -3189   -376       C  
ATOM   1760  NZ  LYS A 230     -51.839  30.955 -25.714  1.00142.99           N1+
ANISOU 1760  NZ  LYS A 230    16613  24570  13148   1492  -3099    -26       N1+
ATOM   1761  N   GLN A 231     -48.534  24.457 -28.156  1.00143.44           N  
ANISOU 1761  N   GLN A 231    17260  24368  12873    354  -2975  -1354       N  
ATOM   1762  CA  GLN A 231     -47.807  24.373 -29.422  1.00151.14           C  
ANISOU 1762  CA  GLN A 231    18406  25438  13582    405  -2989  -1414       C  
ATOM   1763  C   GLN A 231     -47.465  22.890 -29.695  1.00156.90           C  
ANISOU 1763  C   GLN A 231    19269  26063  14284    149  -2961  -1754       C  
ATOM   1764  O   GLN A 231     -48.006  21.998 -29.038  1.00157.51           O  
ANISOU 1764  O   GLN A 231    19274  26035  14536    -81  -2966  -1954       O  
ATOM   1765  CB  GLN A 231     -46.567  25.294 -29.290  1.00  0.00           C  
ATOM   1766  CG  GLN A 231     -45.932  25.739 -30.628  1.00  0.00           C  
ATOM   1767  CD  GLN A 231     -44.874  26.836 -30.475  1.00  0.00           C  
ATOM   1768  NE2 GLN A 231     -44.142  27.113 -31.555  1.00  0.00           N  
ATOM   1769  OE1 GLN A 231     -44.722  27.439 -29.414  1.00  0.00           O  
ATOM   1770  N   GLY A 232     -46.588  22.640 -30.677  1.00161.66           N  
ANISOU 1770  N   GLY A 232    20079  26679  14666    186  -2922  -1820       N  
ATOM   1771  CA  GLY A 232     -46.036  21.318 -30.964  1.00166.36           C  
ANISOU 1771  CA  GLY A 232    20843  27144  15221    -27  -2878  -2136       C  
ATOM   1772  C   GLY A 232     -44.865  21.011 -30.014  1.00167.74           C  
ANISOU 1772  C   GLY A 232    21185  27009  15539    -75  -2685  -2150       C  
ATOM   1773  O   GLY A 232     -44.308  21.902 -29.369  1.00166.38           O  
ANISOU 1773  O   GLY A 232    20936  26721  15561    -35  -2618  -1984       O  
ATOM   1774  N   LEU A 233     -44.476  19.728 -29.971  1.00170.98           N  
ANISOU 1774  N   LEU A 233    21829  27285  15849   -149  -2592  -2351       N  
ATOM   1775  CA  LEU A 233     -43.422  19.181 -29.109  1.00171.38           C  
ANISOU 1775  CA  LEU A 233    22060  27048  16011   -172  -2406  -2388       C  
ATOM   1776  C   LEU A 233     -42.014  19.277 -29.751  1.00173.14           C  
ANISOU 1776  C   LEU A 233    22465  27244  16075     43  -2253  -2238       C  
ATOM   1777  O   LEU A 233     -41.166  18.426 -29.484  1.00174.55           O  
ANISOU 1777  O   LEU A 233    22851  27245  16226     29  -2113  -2373       O  
ATOM   1778  CB  LEU A 233     -43.812  17.737 -28.685  1.00  0.00           C  
ATOM   1779  CG  LEU A 233     -44.875  17.659 -27.560  1.00  0.00           C  
ATOM   1780  CD1 LEU A 233     -46.276  18.132 -28.001  1.00  0.00           C  
ATOM   1781  CD2 LEU A 233     -44.921  16.248 -26.931  1.00  0.00           C  
ATOM   1782  N   ILE A 234     -41.769  20.327 -30.557  1.00167.45           N  
ANISOU 1782  N   ILE A 234    21673  26697  15252    249  -2266  -1954       N  
ATOM   1783  CA  ILE A 234     -40.487  20.622 -31.209  1.00163.56           C  
ANISOU 1783  CA  ILE A 234    21333  26191  14619    441  -2104  -1786       C  
ATOM   1784  C   ILE A 234     -39.380  20.947 -30.182  1.00158.62           C  
ANISOU 1784  C   ILE A 234    20738  25359  14173    504  -1925  -1636       C  
ATOM   1785  O   ILE A 234     -38.290  20.382 -30.271  1.00156.09           O  
ANISOU 1785  O   ILE A 234    20576  24928  13802    568  -1754  -1658       O  
ATOM   1786  CB  ILE A 234     -40.608  21.786 -32.250  1.00164.24           C  
ANISOU 1786  CB  ILE A 234    21353  26508  14543    624  -2164  -1525       C  
ATOM   1787  CG1 ILE A 234     -41.483  21.386 -33.465  1.00166.11           C  
ANISOU 1787  CG1 ILE A 234    21685  26929  14501    625  -2244  -1675       C  
ATOM   1788  CG2 ILE A 234     -39.251  22.305 -32.780  1.00163.72           C  
ANISOU 1788  CG2 ILE A 234    21354  26381  14473    812  -1978  -1222       C  
ATOM   1789  CD1 ILE A 234     -42.994  21.323 -33.195  1.00167.63           C  
ANISOU 1789  CD1 ILE A 234    21789  27226  14677    438  -2446  -1952       C  
ATOM   1790  N   LYS A 235     -39.704  21.811 -29.201  1.00162.50           N  
ANISOU 1790  N   LYS A 235    21070  25800  14871    491  -1958  -1490       N  
ATOM   1791  CA  LYS A 235     -38.851  22.115 -28.048  1.00163.10           C  
ANISOU 1791  CA  LYS A 235    21162  25680  15128    526  -1808  -1371       C  
ATOM   1792  C   LYS A 235     -38.740  20.932 -27.067  1.00176.65           C  
ANISOU 1792  C   LYS A 235    22938  27193  16989    353  -1780  -1632       C  
ATOM   1793  O   LYS A 235     -37.710  20.789 -26.407  1.00178.70           O  
ANISOU 1793  O   LYS A 235    23252  27268  17378    387  -1638  -1579       O  
ATOM   1794  CB  LYS A 235     -39.373  23.406 -27.370  1.00151.47           C  
ANISOU 1794  CB  LYS A 235    19513  24233  13808    595  -1847  -1093       C  
ATOM   1795  CG  LYS A 235     -38.583  23.869 -26.126  1.00139.68           C  
ANISOU 1795  CG  LYS A 235    18055  22632  12383    736  -1669   -824       C  
ATOM   1796  CD  LYS A 235     -39.115  23.321 -24.784  1.00131.32           C  
ANISOU 1796  CD  LYS A 235    17010  21302  11584    651  -1559   -874       C  
ATOM   1797  CE  LYS A 235     -38.014  23.208 -23.719  1.00125.32           C  
ANISOU 1797  CE  LYS A 235    16334  20393  10888    761  -1341   -697       C  
ATOM   1798  NZ  LYS A 235     -38.548  22.709 -22.440  1.00120.69           N1+
ANISOU 1798  NZ  LYS A 235    15807  19506  10543    682  -1220   -817       N1+
ATOM   1799  N   SER A 236     -39.805  20.116 -26.997  1.00186.34           N  
ANISOU 1799  N   SER A 236    24166  28427  18209    162  -1900  -1909       N  
ATOM   1800  CA  SER A 236     -39.976  18.995 -26.074  1.00186.30           C  
ANISOU 1800  CA  SER A 236    24257  28196  18332    -22  -1859  -2173       C  
ATOM   1801  C   SER A 236     -39.340  17.681 -26.582  1.00187.55           C  
ANISOU 1801  C   SER A 236    24672  28203  18383     17  -1715  -2349       C  
ATOM   1802  O   SER A 236     -39.828  16.598 -26.254  1.00189.46           O  
ANISOU 1802  O   SER A 236    25053  28298  18635   -147  -1716  -2640       O  
ATOM   1803  CB  SER A 236     -41.479  18.883 -25.756  1.00188.16           C  
ANISOU 1803  CB  SER A 236    24405  28480  18607   -266  -2022  -2406       C  
ATOM   1804  OG  SER A 236     -41.735  18.017 -24.674  1.00  0.00           O  
ATOM   1805  N   SER A 237     -38.225  17.794 -27.327  1.00182.14           N  
ANISOU 1805  N   SER A 237    24062  27540  17603    232  -1576  -2179       N  
ATOM   1806  CA  SER A 237     -37.309  16.697 -27.659  1.00180.18           C  
ANISOU 1806  CA  SER A 237    24040  27164  17255    301  -1427  -2339       C  
ATOM   1807  C   SER A 237     -36.635  16.103 -26.399  1.00172.94           C  
ANISOU 1807  C   SER A 237    23230  25891  16589    263  -1294  -2415       C  
ATOM   1808  O   SER A 237     -36.345  14.908 -26.367  1.00174.85           O  
ANISOU 1808  O   SER A 237    23683  25965  16786    269  -1202  -2635       O  
ATOM   1809  CB  SER A 237     -36.284  17.225 -28.685  1.00183.73           C  
ANISOU 1809  CB  SER A 237    24508  27727  17573    528  -1294  -2116       C  
ATOM   1810  OG  SER A 237     -35.381  16.222 -29.108  1.00  0.00           O  
ATOM   1811  N   ARG A 238     -36.467  16.949 -25.367  1.00163.65           N  
ANISOU 1811  N   ARG A 238    21924  24556  15698    239  -1273  -2218       N  
ATOM   1812  CA  ARG A 238     -36.118  16.589 -23.997  1.00157.15           C  
ANISOU 1812  CA  ARG A 238    21201  23368  15139    194  -1157  -2267       C  
ATOM   1813  C   ARG A 238     -37.374  15.992 -23.317  1.00163.95           C  
ANISOU 1813  C   ARG A 238    22064  24089  16141    -63  -1258  -2450       C  
ATOM   1814  O   ARG A 238     -38.376  16.707 -23.249  1.00163.43           O  
ANISOU 1814  O   ARG A 238    21809  24187  16099   -181  -1402  -2401       O  
ATOM   1815  CB  ARG A 238     -35.664  17.865 -23.244  1.00146.01           C  
ANISOU 1815  CB  ARG A 238    19667  21851  13959    302  -1064  -1970       C  
ATOM   1816  CG  ARG A 238     -34.455  18.599 -23.861  1.00137.88           C  
ANISOU 1816  CG  ARG A 238    18612  20955  12819    523   -946  -1776       C  
ATOM   1817  CD  ARG A 238     -34.820  19.644 -24.934  1.00134.29           C  
ANISOU 1817  CD  ARG A 238    17997  20801  12228    567  -1031  -1570       C  
ATOM   1818  NE  ARG A 238     -33.631  20.168 -25.617  1.00133.68           N  
ANISOU 1818  NE  ARG A 238    17951  20903  11937    742   -925  -1466       N  
ATOM   1819  CZ  ARG A 238     -33.641  21.113 -26.574  1.00135.70           C  
ANISOU 1819  CZ  ARG A 238    18153  21445  11961    804   -984  -1349       C  
ATOM   1820  NH1 ARG A 238     -32.480  21.522 -27.102  1.00137.16           N1+
ANISOU 1820  NH1 ARG A 238    18382  21777  11954    951   -861  -1253       N1+
ATOM   1821  NH2 ARG A 238     -34.789  21.652 -27.013  1.00136.83           N1+
ANISOU 1821  NH2 ARG A 238    18195  21739  12055    724  -1166  -1326       N1+
ATOM   1822  N   PRO A 239     -37.328  14.716 -22.855  1.00170.87           N  
ANISOU 1822  N   PRO A 239    23154  24667  17102   -150  -1179  -2662       N  
ATOM   1823  CA  PRO A 239     -38.455  14.057 -22.153  1.00169.65           C  
ANISOU 1823  CA  PRO A 239    23015  24345  17098   -423  -1243  -2826       C  
ATOM   1824  C   PRO A 239     -39.060  14.850 -20.982  1.00162.33           C  
ANISOU 1824  C   PRO A 239    21889  23356  16433   -475  -1260  -2604       C  
ATOM   1825  O   PRO A 239     -38.315  15.465 -20.221  1.00159.53           O  
ANISOU 1825  O   PRO A 239    21515  22868  16230   -324  -1153  -2389       O  
ATOM   1826  CB  PRO A 239     -37.847  12.738 -21.651  1.00171.61           C  
ANISOU 1826  CB  PRO A 239    23572  24222  17413   -434  -1100  -3015       C  
ATOM   1827  CG  PRO A 239     -36.753  12.421 -22.649  1.00173.38           C  
ANISOU 1827  CG  PRO A 239    23937  24513  17428   -199  -1013  -3052       C  
ATOM   1828  CD  PRO A 239     -36.194  13.796 -22.986  1.00171.71           C  
ANISOU 1828  CD  PRO A 239    23505  24574  17162      0  -1019  -2762       C  
ATOM   1829  N   LEU A 240     -40.396  14.805 -20.855  1.00153.73           N  
ANISOU 1829  N   LEU A 240    20644  22380  15389   -695  -1393  -2670       N  
ATOM   1830  CA  LEU A 240     -41.176  15.506 -19.824  1.00141.73           C  
ANISOU 1830  CA  LEU A 240    18919  20833  14100   -752  -1416  -2481       C  
ATOM   1831  C   LEU A 240     -40.899  15.038 -18.380  1.00130.52           C  
ANISOU 1831  C   LEU A 240    17638  19025  12930   -800  -1272  -2458       C  
ATOM   1832  O   LEU A 240     -41.271  15.749 -17.448  1.00129.73           O  
ANISOU 1832  O   LEU A 240    17397  18865  13029   -829  -1263  -2293       O  
ATOM   1833  CB  LEU A 240     -42.688  15.412 -20.149  1.00143.96           C  
ANISOU 1833  CB  LEU A 240    18999  21328  14370   -982  -1581  -2594       C  
ATOM   1834  CG  LEU A 240     -43.148  16.153 -21.428  1.00144.98           C  
ANISOU 1834  CG  LEU A 240    18968  21881  14237   -944  -1759  -2629       C  
ATOM   1835  CD1 LEU A 240     -42.786  17.651 -21.417  1.00142.89           C  
ANISOU 1835  CD1 LEU A 240    18658  21783  13848   -643  -1740  -2365       C  
ATOM   1836  CD2 LEU A 240     -42.736  15.441 -22.731  1.00147.37           C  
ANISOU 1836  CD2 LEU A 240    19431  22244  14318  -1085  -1813  -2960       C  
ATOM   1837  N   ARG A 241     -40.209  13.894 -18.215  1.00122.62           N  
ANISOU 1837  N   ARG A 241    16921  17757  11911   -790  -1159  -2616       N  
ATOM   1838  CA  ARG A 241     -39.671  13.418 -16.942  1.00114.72           C  
ANISOU 1838  CA  ARG A 241    16077  16395  11117   -757  -1014  -2552       C  
ATOM   1839  C   ARG A 241     -38.601  14.367 -16.369  1.00107.44           C  
ANISOU 1839  C   ARG A 241    15043  15490  10287   -511   -951  -2258       C  
ATOM   1840  O   ARG A 241     -38.591  14.564 -15.158  1.00105.34           O  
ANISOU 1840  O   ARG A 241    14798  15011  10218   -498   -874  -2140       O  
ATOM   1841  CB  ARG A 241     -39.111  11.985 -17.086  1.00114.81           C  
ANISOU 1841  CB  ARG A 241    16427  16138  11057   -715   -902  -2752       C  
ATOM   1842  CG  ARG A 241     -40.174  10.899 -17.353  1.00116.63           C  
ANISOU 1842  CG  ARG A 241    16866  16084  11364   -985   -868  -2985       C  
ATOM   1843  CD  ARG A 241     -40.553  10.657 -18.826  1.00120.19           C  
ANISOU 1843  CD  ARG A 241    17320  16702  11647  -1222   -980  -3261       C  
ATOM   1844  NE  ARG A 241     -39.468  10.001 -19.572  1.00125.01           N  
ANISOU 1844  NE  ARG A 241    18136  17331  12031  -1103   -956  -3441       N  
ATOM   1845  CZ  ARG A 241     -39.503   9.668 -20.874  1.00130.26           C  
ANISOU 1845  CZ  ARG A 241    18942  18004  12548  -1303  -1003  -3747       C  
ATOM   1846  NH1 ARG A 241     -38.438   9.073 -21.427  1.00133.20           N1+
ANISOU 1846  NH1 ARG A 241    19510  18391  12708  -1168   -971  -3903       N1+
ATOM   1847  NH2 ARG A 241     -40.583   9.916 -21.629  1.00131.86           N1+
ANISOU 1847  NH2 ARG A 241    19086  18205  12810  -1649  -1077  -3910       N1+
ATOM   1848  N   VAL A 242     -37.771  14.978 -17.237  1.00103.81           N  
ANISOU 1848  N   VAL A 242    14475  15288   9681   -328   -978  -2141       N  
ATOM   1849  CA  VAL A 242     -36.793  16.014 -16.880  1.00100.06           C  
ANISOU 1849  CA  VAL A 242    13879  14851   9287   -127   -916  -1871       C  
ATOM   1850  C   VAL A 242     -37.463  17.261 -16.276  1.00 95.88           C  
ANISOU 1850  C   VAL A 242    13114  14409   8907   -202   -986  -1686       C  
ATOM   1851  O   VAL A 242     -37.004  17.736 -15.240  1.00 95.77           O  
ANISOU 1851  O   VAL A 242    13045  14278   9065   -136   -921  -1510       O  
ATOM   1852  CB  VAL A 242     -35.947  16.463 -18.110  1.00101.61           C  
ANISOU 1852  CB  VAL A 242    14041  15293   9273     65   -905  -1805       C  
ATOM   1853  CG1 VAL A 242     -35.116  17.749 -17.910  1.00100.22           C  
ANISOU 1853  CG1 VAL A 242    13734  15159   9185    234   -831  -1531       C  
ATOM   1854  CG2 VAL A 242     -35.046  15.322 -18.612  1.00102.26           C  
ANISOU 1854  CG2 VAL A 242    14358  15290   9206    159   -821  -1997       C  
ATOM   1855  N   LEU A 243     -38.538  17.736 -16.931  1.00 94.09           N  
ANISOU 1855  N   LEU A 243    12743  14397   8611   -332  -1122  -1734       N  
ATOM   1856  CA  LEU A 243     -39.339  18.893 -16.523  1.00 89.93           C  
ANISOU 1856  CA  LEU A 243    11981  13983   8203   -362  -1191  -1557       C  
ATOM   1857  C   LEU A 243     -40.036  18.693 -15.160  1.00 87.54           C  
ANISOU 1857  C   LEU A 243    11673  13450   8137   -515  -1153  -1567       C  
ATOM   1858  O   LEU A 243     -40.223  19.671 -14.437  1.00 84.60           O  
ANISOU 1858  O   LEU A 243    11185  13038   7923   -468  -1124  -1377       O  
ATOM   1859  CB  LEU A 243     -40.329  19.229 -17.664  1.00 90.47           C  
ANISOU 1859  CB  LEU A 243    11891  14367   8118   -436  -1356  -1619       C  
ATOM   1860  CG  LEU A 243     -41.135  20.537 -17.495  1.00 87.48           C  
ANISOU 1860  CG  LEU A 243    11289  14209   7739   -318  -1427  -1377       C  
ATOM   1861  CD1 LEU A 243     -40.210  21.767 -17.411  1.00 86.71           C  
ANISOU 1861  CD1 LEU A 243    11234  14134   7579    -93  -1337  -1168       C  
ATOM   1862  CD2 LEU A 243     -42.170  20.685 -18.626  1.00 88.16           C  
ANISOU 1862  CD2 LEU A 243    11232  14629   7638   -360  -1603  -1454       C  
ATOM   1863  N   SER A 244     -40.350  17.431 -14.820  1.00 88.45           N  
ANISOU 1863  N   SER A 244    11926  13406   8276   -707  -1140  -1791       N  
ATOM   1864  CA  SER A 244     -40.847  17.027 -13.508  1.00 87.42           C  
ANISOU 1864  CA  SER A 244    11818  13046   8353   -869  -1084  -1805       C  
ATOM   1865  C   SER A 244     -39.733  16.986 -12.444  1.00 85.79           C  
ANISOU 1865  C   SER A 244    11787  12537   8271   -750   -939  -1708       C  
ATOM   1866  O   SER A 244     -39.946  17.528 -11.363  1.00 86.30           O  
ANISOU 1866  O   SER A 244    11850  12429   8509   -830   -884  -1649       O  
ATOM   1867  CB  SER A 244     -41.567  15.668 -13.616  1.00  0.00           C  
ATOM   1868  OG  SER A 244     -42.846  15.837 -14.189  1.00  0.00           O  
ATOM   1869  N   PHE A 245     -38.579  16.364 -12.759  1.00 84.90           N  
ANISOU 1869  N   PHE A 245    11815  12378   8064   -553   -876  -1694       N  
ATOM   1870  CA  PHE A 245     -37.458  16.147 -11.829  1.00 84.22           C  
ANISOU 1870  CA  PHE A 245    11888  12032   8077   -421   -751  -1619       C  
ATOM   1871  C   PHE A 245     -36.812  17.428 -11.275  1.00 84.06           C  
ANISOU 1871  C   PHE A 245    11703  12066   8170   -279   -728  -1369       C  
ATOM   1872  O   PHE A 245     -36.437  17.442 -10.105  1.00 85.29           O  
ANISOU 1872  O   PHE A 245    11913  12027   8468   -257   -659  -1291       O  
ATOM   1873  CB  PHE A 245     -36.363  15.267 -12.478  1.00  0.00           C  
ATOM   1874  CG  PHE A 245     -36.728  13.842 -12.869  1.00  0.00           C  
ATOM   1875  CD1 PHE A 245     -37.632  13.066 -12.109  1.00  0.00           C  
ATOM   1876  CD2 PHE A 245     -36.018  13.220 -13.920  1.00  0.00           C  
ATOM   1877  CE1 PHE A 245     -37.876  11.744 -12.458  1.00  0.00           C  
ATOM   1878  CE2 PHE A 245     -36.274  11.897 -14.251  1.00  0.00           C  
ATOM   1879  CZ  PHE A 245     -37.207  11.165 -13.527  1.00  0.00           C  
ATOM   1880  N   VAL A 246     -36.715  18.479 -12.106  1.00 82.22           N  
ANISOU 1880  N   VAL A 246    11286  12088   7865   -185   -783  -1242       N  
ATOM   1881  CA  VAL A 246     -36.150  19.785 -11.743  1.00 79.66           C  
ANISOU 1881  CA  VAL A 246    10825  11801   7642    -65   -749  -1016       C  
ATOM   1882  C   VAL A 246     -37.010  20.615 -10.756  1.00 78.60           C  
ANISOU 1882  C   VAL A 246    10575  11606   7684   -185   -771   -934       C  
ATOM   1883  O   VAL A 246     -36.524  21.634 -10.264  1.00 75.88           O  
ANISOU 1883  O   VAL A 246    10204  11158   7470   -128   -713   -802       O  
ATOM   1884  CB  VAL A 246     -35.864  20.637 -13.009  1.00 78.71           C  
ANISOU 1884  CB  VAL A 246    10568  11944   7396     49   -785   -898       C  
ATOM   1885  CG1 VAL A 246     -34.724  20.026 -13.844  1.00 79.98           C  
ANISOU 1885  CG1 VAL A 246    10835  12149   7403    202   -720   -942       C  
ATOM   1886  CG2 VAL A 246     -37.109  20.915 -13.870  1.00 80.12           C  
ANISOU 1886  CG2 VAL A 246    10644  12331   7469    -51   -908   -953       C  
ATOM   1887  N   ALA A 247     -38.236  20.151 -10.458  1.00 80.39           N  
ANISOU 1887  N   ALA A 247    10721  11912   7912   -353   -853  -1019       N  
ATOM   1888  CA  ALA A 247     -39.113  20.693  -9.420  1.00 77.52           C  
ANISOU 1888  CA  ALA A 247    10231  11513   7708   -466   -864   -954       C  
ATOM   1889  C   ALA A 247     -39.381  19.673  -8.303  1.00 75.33           C  
ANISOU 1889  C   ALA A 247    10104  10968   7547   -598   -787  -1044       C  
ATOM   1890  O   ALA A 247     -39.461  20.076  -7.143  1.00 75.72           O  
ANISOU 1890  O   ALA A 247    10094  10934   7741   -645   -752   -959       O  
ATOM   1891  CB  ALA A 247     -40.428  21.156 -10.065  1.00  0.00           C  
ATOM   1892  N   ALA A 248     -39.509  18.381  -8.656  1.00 74.36           N  
ANISOU 1892  N   ALA A 248    10195  10699   7358   -651   -750  -1212       N  
ATOM   1893  CA  ALA A 248     -39.830  17.287  -7.740  1.00 74.09           C  
ANISOU 1893  CA  ALA A 248    10354  10381   7418   -771   -662  -1290       C  
ATOM   1894  C   ALA A 248     -38.676  16.910  -6.800  1.00 73.63           C  
ANISOU 1894  C   ALA A 248    10450  10121   7406   -588   -566  -1188       C  
ATOM   1895  O   ALA A 248     -38.931  16.702  -5.617  1.00 77.21           O  
ANISOU 1895  O   ALA A 248    10971  10391   7974   -630   -500  -1134       O  
ATOM   1896  CB  ALA A 248     -40.297  16.062  -8.539  1.00 76.95           C  
ANISOU 1896  CB  ALA A 248    10906  10647   7687   -919   -658  -1525       C  
ATOM   1897  N   ALA A 249     -37.437  16.857  -7.323  1.00 71.63           N  
ANISOU 1897  N   ALA A 249    10245   9916   7055   -381   -556  -1160       N  
ATOM   1898  CA  ALA A 249     -36.226  16.606  -6.532  1.00 71.36           C  
ANISOU 1898  CA  ALA A 249    10322   9736   7055   -188   -478  -1070       C  
ATOM   1899  C   ALA A 249     -35.849  17.799  -5.641  1.00 70.37           C  
ANISOU 1899  C   ALA A 249    10029   9657   7050   -139   -476   -881       C  
ATOM   1900  O   ALA A 249     -35.335  17.585  -4.544  1.00 72.34           O  
ANISOU 1900  O   ALA A 249    10368   9741   7377    -86   -419   -821       O  
ATOM   1901  CB  ALA A 249     -35.060  16.245  -7.464  1.00  0.00           C  
ATOM   1902  N   PHE A 250     -36.149  19.023  -6.110  1.00 67.06           N  
ANISOU 1902  N   PHE A 250     9381   9459   6641   -152   -536   -787       N  
ATOM   1903  CA  PHE A 250     -35.992  20.265  -5.356  1.00 63.48           C  
ANISOU 1903  CA  PHE A 250     8780   9037   6301   -118   -529   -621       C  
ATOM   1904  C   PHE A 250     -36.967  20.347  -4.165  1.00 62.95           C  
ANISOU 1904  C   PHE A 250     8720   8839   6360   -269   -509   -619       C  
ATOM   1905  O   PHE A 250     -36.550  20.728  -3.071  1.00 62.12           O  
ANISOU 1905  O   PHE A 250     8625   8635   6343   -228   -464   -528       O  
ATOM   1906  CB  PHE A 250     -36.098  21.460  -6.327  1.00 62.61           C  
ANISOU 1906  CB  PHE A 250     8460   9164   6165    -97   -588   -523       C  
ATOM   1907  CG  PHE A 250     -35.860  22.822  -5.703  1.00 61.56           C  
ANISOU 1907  CG  PHE A 250     8196   9051   6144    -55   -571   -359       C  
ATOM   1908  CD1 PHE A 250     -34.548  23.222  -5.379  1.00 60.89           C  
ANISOU 1908  CD1 PHE A 250     8089   8988   6058     80   -528   -262       C  
ATOM   1909  CD2 PHE A 250     -36.943  23.630  -5.297  1.00 61.88           C  
ANISOU 1909  CD2 PHE A 250     8130   9094   6288   -157   -592   -314       C  
ATOM   1910  CE1 PHE A 250     -34.333  24.428  -4.730  1.00 60.44           C  
ANISOU 1910  CE1 PHE A 250     7926   8937   6101     95   -508   -130       C  
ATOM   1911  CE2 PHE A 250     -36.705  24.829  -4.638  1.00 61.78           C  
ANISOU 1911  CE2 PHE A 250     8019   9081   6373   -117   -567   -177       C  
ATOM   1912  CZ  PHE A 250     -35.406  25.231  -4.364  1.00 60.73           C  
ANISOU 1912  CZ  PHE A 250     7885   8952   6239      0   -527    -89       C  
ATOM   1913  N   PHE A 251     -38.224  19.924  -4.381  1.00 63.36           N  
ANISOU 1913  N   PHE A 251     8760   8902   6412   -451   -539   -727       N  
ATOM   1914  CA  PHE A 251     -39.237  19.777  -3.338  1.00 61.97           C  
ANISOU 1914  CA  PHE A 251     8567   8627   6351   -614   -506   -732       C  
ATOM   1915  C   PHE A 251     -38.881  18.684  -2.313  1.00 64.31           C  
ANISOU 1915  C   PHE A 251     9114   8647   6675   -643   -412   -777       C  
ATOM   1916  O   PHE A 251     -38.911  18.959  -1.118  1.00 65.04           O  
ANISOU 1916  O   PHE A 251     9230   8628   6853   -644   -356   -693       O  
ATOM   1917  CB  PHE A 251     -40.626  19.565  -3.981  1.00 61.61           C  
ANISOU 1917  CB  PHE A 251     8410   8706   6293   -812   -564   -850       C  
ATOM   1918  CG  PHE A 251     -41.778  19.340  -3.011  1.00 62.62           C  
ANISOU 1918  CG  PHE A 251     8511   8749   6532  -1005   -513   -878       C  
ATOM   1919  CD1 PHE A 251     -42.387  20.439  -2.368  1.00 62.23           C  
ANISOU 1919  CD1 PHE A 251     8268   8796   6582  -1005   -517   -767       C  
ATOM   1920  CD2 PHE A 251     -42.134  18.033  -2.615  1.00 63.45           C  
ANISOU 1920  CD2 PHE A 251     8798   8673   6639  -1192   -450  -1019       C  
ATOM   1921  CE1 PHE A 251     -43.369  20.227  -1.410  1.00 63.02           C  
ANISOU 1921  CE1 PHE A 251     8332   8836   6777  -1180   -457   -798       C  
ATOM   1922  CE2 PHE A 251     -43.112  17.842  -1.647  1.00 65.07           C  
ANISOU 1922  CE2 PHE A 251     8975   8807   6941  -1388   -384  -1044       C  
ATOM   1923  CZ  PHE A 251     -43.731  18.934  -1.052  1.00 65.87           C  
ANISOU 1923  CZ  PHE A 251     8861   9031   7137  -1380   -387   -934       C  
ATOM   1924  N   LEU A 252     -38.541  17.476  -2.799  1.00 67.15           N  
ANISOU 1924  N   LEU A 252     9682   8883   6951   -658   -390   -908       N  
ATOM   1925  CA  LEU A 252     -38.252  16.290  -1.986  1.00 67.63           C  
ANISOU 1925  CA  LEU A 252    10021   8651   7025   -677   -293   -948       C  
ATOM   1926  C   LEU A 252     -37.037  16.445  -1.052  1.00 64.16           C  
ANISOU 1926  C   LEU A 252     9656   8124   6597   -448   -255   -814       C  
ATOM   1927  O   LEU A 252     -37.052  15.875   0.039  1.00 64.13           O  
ANISOU 1927  O   LEU A 252     9805   7924   6637   -454   -183   -771       O  
ATOM   1928  CB  LEU A 252     -38.117  15.071  -2.930  1.00  0.00           C  
ATOM   1929  CG  LEU A 252     -37.862  13.697  -2.262  1.00  0.00           C  
ATOM   1930  CD1 LEU A 252     -38.966  13.318  -1.250  1.00  0.00           C  
ATOM   1931  CD2 LEU A 252     -37.648  12.604  -3.329  1.00  0.00           C  
ATOM   1932  N   CYS A 253     -36.027  17.222  -1.476  1.00 61.91           N  
ANISOU 1932  N   CYS A 253     9257   7999   6266   -249   -301   -746       N  
ATOM   1933  CA  CYS A 253     -34.846  17.525  -0.674  1.00 63.58           C  
ANISOU 1933  CA  CYS A 253     9508   8168   6481    -36   -276   -638       C  
ATOM   1934  C   CYS A 253     -35.152  18.569   0.412  1.00 66.08           C  
ANISOU 1934  C   CYS A 253     9671   8538   6899    -58   -279   -506       C  
ATOM   1935  O   CYS A 253     -34.933  18.288   1.591  1.00 70.36           O  
ANISOU 1935  O   CYS A 253    10307   8966   7461     30   -242   -441       O  
ATOM   1936  CB  CYS A 253     -33.659  17.982  -1.538  1.00 62.41           C  
ANISOU 1936  CB  CYS A 253     9276   8187   6249    161   -309   -623       C  
ATOM   1937  SG  CYS A 253     -32.954  16.570  -2.434  1.00 63.08           S  
ANISOU 1937  SG  CYS A 253     9596   8171   6199    288   -278   -769       S  
ATOM   1938  N   TRP A 254     -35.658  19.739  -0.002  1.00 63.51           N  
ANISOU 1938  N   TRP A 254     9121   8383   6628   -158   -324   -466       N  
ATOM   1939  CA  TRP A 254     -35.781  20.905   0.868  1.00 58.82           C  
ANISOU 1939  CA  TRP A 254     8377   7849   6122   -150   -325   -345       C  
ATOM   1940  C   TRP A 254     -37.021  20.879   1.780  1.00 53.66           C  
ANISOU 1940  C   TRP A 254     7712   7120   5557   -323   -290   -343       C  
ATOM   1941  O   TRP A 254     -36.905  21.242   2.953  1.00 49.73           O  
ANISOU 1941  O   TRP A 254     7194   6585   5118   -303   -261   -262       O  
ATOM   1942  CB  TRP A 254     -35.714  22.188   0.016  1.00 59.38           C  
ANISOU 1942  CB  TRP A 254     8221   8141   6198   -117   -381   -280       C  
ATOM   1943  CG  TRP A 254     -34.368  22.482  -0.587  1.00 63.75           C  
ANISOU 1943  CG  TRP A 254     8745   8786   6689     55   -391   -239       C  
ATOM   1944  CD1 TRP A 254     -33.892  22.039  -1.775  1.00 66.04           C  
ANISOU 1944  CD1 TRP A 254     9016   9192   6883    122   -413   -276       C  
ATOM   1945  CD2 TRP A 254     -33.271  23.229   0.015  1.00 63.42           C  
ANISOU 1945  CD2 TRP A 254     8681   8747   6669    175   -372   -162       C  
ATOM   1946  CE2 TRP A 254     -32.162  23.216  -0.886  1.00 62.73           C  
ANISOU 1946  CE2 TRP A 254     8541   8787   6505    302   -379   -156       C  
ATOM   1947  CE3 TRP A 254     -33.104  23.926   1.236  1.00 61.75           C  
ANISOU 1947  CE3 TRP A 254     8479   8460   6524    181   -351   -105       C  
ATOM   1948  NE1 TRP A 254     -32.601  22.485  -1.965  1.00 65.34           N  
ANISOU 1948  NE1 TRP A 254     8884   9180   6762    272   -398   -222       N  
ATOM   1949  CZ2 TRP A 254     -30.954  23.867  -0.597  1.00 61.92           C  
ANISOU 1949  CZ2 TRP A 254     8377   8749   6401    423   -365   -102       C  
ATOM   1950  CZ3 TRP A 254     -31.902  24.600   1.532  1.00 60.07           C  
ANISOU 1950  CZ3 TRP A 254     8215   8307   6300    306   -351    -55       C  
ATOM   1951  CH2 TRP A 254     -30.837  24.575   0.611  1.00 61.00           C  
ANISOU 1951  CH2 TRP A 254     8262   8563   6352    420   -359    -56       C  
ATOM   1952  N   SER A 255     -38.181  20.455   1.261  1.00 54.83           N  
ANISOU 1952  N   SER A 255     7863   7260   5710   -499   -288   -439       N  
ATOM   1953  CA  SER A 255     -39.465  20.561   1.970  1.00 55.94           C  
ANISOU 1953  CA  SER A 255     7943   7374   5938   -673   -246   -441       C  
ATOM   1954  C   SER A 255     -39.571  19.792   3.313  1.00 57.17           C  
ANISOU 1954  C   SER A 255     8295   7309   6116   -702   -151   -417       C  
ATOM   1955  O   SER A 255     -40.068  20.400   4.260  1.00 54.87           O  
ANISOU 1955  O   SER A 255     7931   7024   5895   -739   -113   -351       O  
ATOM   1956  CB  SER A 255     -40.650  20.270   1.021  1.00  0.00           C  
ATOM   1957  OG  SER A 255     -41.891  20.597   1.614  1.00  0.00           O  
ATOM   1958  N   PRO A 256     -39.054  18.541   3.431  1.00 55.12           N  
ANISOU 1958  N   PRO A 256     8298   6851   5794   -677   -101   -465       N  
ATOM   1959  CA  PRO A 256     -39.037  17.809   4.719  1.00 53.52           C  
ANISOU 1959  CA  PRO A 256     8299   6438   5596   -685     -8   -417       C  
ATOM   1960  C   PRO A 256     -38.204  18.460   5.838  1.00 53.45           C  
ANISOU 1960  C   PRO A 256     8240   6470   5600   -517    -19   -290       C  
ATOM   1961  O   PRO A 256     -38.574  18.344   7.005  1.00 53.51           O  
ANISOU 1961  O   PRO A 256     8252   6431   5647   -583     39   -239       O  
ATOM   1962  CB  PRO A 256     -38.508  16.411   4.355  1.00 46.88           C  
ANISOU 1962  CB  PRO A 256     7756   5389   4667   -614     29   -476       C  
ATOM   1963  CG  PRO A 256     -38.844  16.259   2.883  1.00 51.33           C  
ANISOU 1963  CG  PRO A 256     8275   6023   5204   -703    -15   -604       C  
ATOM   1964  CD  PRO A 256     -38.611  17.663   2.346  1.00 52.34           C  
ANISOU 1964  CD  PRO A 256     8094   6437   5358   -651   -117   -569       C  
ATOM   1965  N   TYR A 257     -37.114  19.143   5.467  1.00 54.51           N  
ANISOU 1965  N   TYR A 257     8317   6702   5693   -314    -89   -249       N  
ATOM   1966  CA  TYR A 257     -36.329  19.987   6.368  1.00 48.02           C  
ANISOU 1966  CA  TYR A 257     7426   5941   4878   -177   -109   -150       C  
ATOM   1967  C   TYR A 257     -37.114  21.251   6.753  1.00 46.12           C  
ANISOU 1967  C   TYR A 257     6955   5839   4730   -268   -121   -107       C  
ATOM   1968  O   TYR A 257     -37.246  21.572   7.936  1.00 45.45           O  
ANISOU 1968  O   TYR A 257     6866   5732   4672   -268    -90    -52       O  
ATOM   1969  CB  TYR A 257     -34.944  20.264   5.718  1.00  0.00           C  
ATOM   1970  CG  TYR A 257     -34.234  21.553   6.110  1.00  0.00           C  
ATOM   1971  CD1 TYR A 257     -33.925  21.807   7.462  1.00  0.00           C  
ATOM   1972  CD2 TYR A 257     -33.920  22.518   5.128  1.00  0.00           C  
ATOM   1973  CE1 TYR A 257     -33.355  23.039   7.834  1.00  0.00           C  
ATOM   1974  CE2 TYR A 257     -33.342  23.746   5.500  1.00  0.00           C  
ATOM   1975  CZ  TYR A 257     -33.066  24.007   6.853  1.00  0.00           C  
ATOM   1976  OH  TYR A 257     -32.510  25.196   7.211  1.00  0.00           O  
ATOM   1977  N   GLN A 258     -37.645  21.941   5.742  1.00 49.09           N  
ANISOU 1977  N   GLN A 258     7147   6359   5145   -332   -165   -132       N  
ATOM   1978  CA  GLN A 258     -38.253  23.255   5.899  1.00 48.92           C  
ANISOU 1978  CA  GLN A 258     6921   6456   5209   -392   -174    -88       C  
ATOM   1979  C   GLN A 258     -39.549  23.285   6.724  1.00 51.05           C  
ANISOU 1979  C   GLN A 258     7204   6658   5535   -547    -99   -106       C  
ATOM   1980  O   GLN A 258     -39.786  24.258   7.440  1.00 48.22           O  
ANISOU 1980  O   GLN A 258     6742   6342   5239   -559    -75    -58       O  
ATOM   1981  CB  GLN A 258     -38.374  23.905   4.510  1.00 43.58           C  
ANISOU 1981  CB  GLN A 258     6072   5945   4542   -408   -238   -104       C  
ATOM   1982  CG  GLN A 258     -37.004  24.382   3.978  1.00 45.56           C  
ANISOU 1982  CG  GLN A 258     6273   6294   4742   -262   -293    -65       C  
ATOM   1983  CD  GLN A 258     -36.567  25.710   4.601  1.00 48.07           C  
ANISOU 1983  CD  GLN A 258     6492   6664   5106   -186   -295     27       C  
ATOM   1984  NE2 GLN A 258     -35.658  26.432   3.960  1.00 45.77           N  
ANISOU 1984  NE2 GLN A 258     6169   6449   4772    -77   -323     58       N  
ATOM   1985  OE1 GLN A 258     -37.065  26.113   5.647  1.00 54.72           O  
ANISOU 1985  OE1 GLN A 258     7288   7482   6019   -233   -264     60       O  
ATOM   1986  N   VAL A 259     -40.331  22.201   6.702  1.00 54.61           N  
ANISOU 1986  N   VAL A 259     7784   6999   5964   -676    -49   -180       N  
ATOM   1987  CA  VAL A 259     -41.498  22.050   7.578  1.00 56.21           C  
ANISOU 1987  CA  VAL A 259     8006   7136   6215   -845     45   -201       C  
ATOM   1988  C   VAL A 259     -41.103  21.767   9.043  1.00 60.25           C  
ANISOU 1988  C   VAL A 259     8687   7505   6700   -794    120   -135       C  
ATOM   1989  O   VAL A 259     -41.782  22.269   9.937  1.00 59.89           O  
ANISOU 1989  O   VAL A 259     8578   7477   6700   -850    179   -104       O  
ATOM   1990  CB  VAL A 259     -42.484  20.948   7.100  1.00  0.00           C  
ATOM   1991  CG1 VAL A 259     -43.117  21.310   5.745  1.00  0.00           C  
ATOM   1992  CG2 VAL A 259     -41.917  19.515   7.094  1.00  0.00           C  
ATOM   1993  N   VAL A 260     -39.991  21.051   9.286  1.00 61.12           N  
ANISOU 1993  N   VAL A 260     9015   7483   6725   -672    116   -114       N  
ATOM   1994  CA  VAL A 260     -39.424  20.866  10.627  1.00 57.72           C  
ANISOU 1994  CA  VAL A 260     8754   6935   6241   -592    169    -44       C  
ATOM   1995  C   VAL A 260     -38.896  22.205  11.183  1.00 57.63           C  
ANISOU 1995  C   VAL A 260     8589   7056   6254   -480    119     19       C  
ATOM   1996  O   VAL A 260     -39.171  22.540  12.337  1.00 62.21           O  
ANISOU 1996  O   VAL A 260     9197   7609   6829   -498    175     57       O  
ATOM   1997  CB  VAL A 260     -38.302  19.778  10.638  1.00 53.43           C  
ANISOU 1997  CB  VAL A 260     8464   6246   5591   -440    157    -33       C  
ATOM   1998  CG1 VAL A 260     -37.413  19.722  11.901  1.00 52.39           C  
ANISOU 1998  CG1 VAL A 260     8488   6035   5382   -314    185     51       C  
ATOM   1999  CG2 VAL A 260     -38.903  18.384  10.384  1.00 54.89           C  
ANISOU 1999  CG2 VAL A 260     8853   6248   5754   -573    233   -100       C  
ATOM   2000  N   ALA A 261     -38.222  22.982  10.325  1.00 54.93           N  
ANISOU 2000  N   ALA A 261     8089   6853   5928   -373     23     24       N  
ATOM   2001  CA  ALA A 261     -37.775  24.340  10.620  1.00 54.03           C  
ANISOU 2001  CA  ALA A 261     7835   6851   5843   -295    -16     71       C  
ATOM   2002  C   ALA A 261     -38.930  25.305  10.941  1.00 57.22           C  
ANISOU 2002  C   ALA A 261     8083   7316   6342   -409     26     73       C  
ATOM   2003  O   ALA A 261     -38.840  26.059  11.912  1.00 61.39           O  
ANISOU 2003  O   ALA A 261     8575   7864   6886   -384     43    101       O  
ATOM   2004  CB  ALA A 261     -36.947  24.872   9.450  1.00 50.18           C  
ANISOU 2004  CB  ALA A 261     7222   6491   5356   -186   -107     77       C  
ATOM   2005  N   LEU A 262     -40.009  25.248  10.149  1.00 56.89           N  
ANISOU 2005  N   LEU A 262     7943   7314   6357   -527     42     32       N  
ATOM   2006  CA  LEU A 262     -41.229  26.027  10.363  1.00 55.15           C  
ANISOU 2006  CA  LEU A 262     7562   7168   6225   -610     83     30       C  
ATOM   2007  C   LEU A 262     -41.889  25.701  11.717  1.00 55.32           C  
ANISOU 2007  C   LEU A 262     7677   7099   6241   -709    198     22       C  
ATOM   2008  O   LEU A 262     -42.198  26.622  12.473  1.00 57.80           O  
ANISOU 2008  O   LEU A 262     7920   7445   6595   -706    243     41       O  
ATOM   2009  CB  LEU A 262     -42.185  25.823   9.168  1.00 55.60           C  
ANISOU 2009  CB  LEU A 262     7468   7329   6328   -693     53    -16       C  
ATOM   2010  CG  LEU A 262     -43.479  26.668   9.191  1.00 57.22           C  
ANISOU 2010  CG  LEU A 262     7486   7637   6620   -757     92    -24       C  
ATOM   2011  CD1 LEU A 262     -43.183  28.186   9.201  1.00 56.56           C  
ANISOU 2011  CD1 LEU A 262     7312   7597   6580   -634     75     41       C  
ATOM   2012  CD2 LEU A 262     -44.415  26.261   8.033  1.00 60.38           C  
ANISOU 2012  CD2 LEU A 262     7723   8174   7044   -818     37    -73       C  
ATOM   2013  N   ILE A 263     -42.021  24.401  12.028  1.00 55.60           N  
ANISOU 2013  N   ILE A 263     7887   7013   6226   -800    257     -6       N  
ATOM   2014  CA  ILE A 263     -42.508  23.908  13.319  1.00 54.38           C  
ANISOU 2014  CA  ILE A 263     7845   6764   6052   -909    387     -4       C  
ATOM   2015  C   ILE A 263     -41.627  24.385  14.493  1.00 56.80           C  
ANISOU 2015  C   ILE A 263     8268   7019   6295   -792    405     59       C  
ATOM   2016  O   ILE A 263     -42.165  24.858  15.495  1.00 56.97           O  
ANISOU 2016  O   ILE A 263     8284   7042   6321   -843    496     67       O  
ATOM   2017  CB  ILE A 263     -42.642  22.354  13.338  1.00  0.00           C  
ATOM   2018  CG1 ILE A 263     -43.780  21.895  12.397  1.00  0.00           C  
ATOM   2019  CG2 ILE A 263     -42.850  21.722  14.735  1.00  0.00           C  
ATOM   2020  CD1 ILE A 263     -43.677  20.420  11.973  1.00  0.00           C  
ATOM   2021  N   ALA A 264     -40.298  24.312  14.331  1.00 57.60           N  
ANISOU 2021  N   ALA A 264     8464   7097   6325   -632    317     93       N  
ATOM   2022  CA  ALA A 264     -39.333  24.808  15.310  1.00 57.39           C  
ANISOU 2022  CA  ALA A 264     8518   7062   6225   -517    308    138       C  
ATOM   2023  C   ALA A 264     -39.491  26.313  15.589  1.00 59.46           C  
ANISOU 2023  C   ALA A 264     8592   7443   6555   -496    289    132       C  
ATOM   2024  O   ALA A 264     -39.499  26.700  16.752  1.00 64.48           O  
ANISOU 2024  O   ALA A 264     9279   8073   7147   -474    327    143       O  
ATOM   2025  CB  ALA A 264     -37.901  24.485  14.857  1.00  0.00           C  
ATOM   2026  N   THR A 265     -39.681  27.116  14.533  1.00 57.08           N  
ANISOU 2026  N   THR A 265     8092   7244   6354   -500    233    114       N  
ATOM   2027  CA  THR A 265     -39.822  28.576  14.593  1.00 56.95           C  
ANISOU 2027  CA  THR A 265     7921   7309   6408   -475    226    113       C  
ATOM   2028  C   THR A 265     -41.013  29.061  15.459  1.00 57.90           C  
ANISOU 2028  C   THR A 265     7991   7431   6580   -566    340     92       C  
ATOM   2029  O   THR A 265     -40.880  30.037  16.191  1.00 57.99           O  
ANISOU 2029  O   THR A 265     7985   7450   6597   -537    375     86       O  
ATOM   2030  CB  THR A 265     -39.957  29.184  13.167  1.00 55.64           C  
ANISOU 2030  CB  THR A 265     7584   7234   6323   -445    149    117       C  
ATOM   2031  CG2 THR A 265     -39.977  30.722  13.107  1.00 54.71           C  
ANISOU 2031  CG2 THR A 265     7344   7165   6279   -410    153    124       C  
ATOM   2032  OG1 THR A 265     -38.870  28.758  12.360  1.00 54.52           O  
ANISOU 2032  OG1 THR A 265     7481   7107   6127   -361     59    131       O  
ATOM   2033  N   VAL A 266     -42.137  28.340  15.413  1.00 56.19           N  
ANISOU 2033  N   VAL A 266     7743   7213   6396   -682    403     69       N  
ATOM   2034  CA  VAL A 266     -43.344  28.608  16.206  1.00 56.75           C  
ANISOU 2034  CA  VAL A 266     7739   7312   6512   -773    523     42       C  
ATOM   2035  C   VAL A 266     -43.370  27.842  17.551  1.00 58.63           C  
ANISOU 2035  C   VAL A 266     8169   7454   6655   -820    635     51       C  
ATOM   2036  O   VAL A 266     -44.293  28.057  18.337  1.00 63.37           O  
ANISOU 2036  O   VAL A 266     8725   8081   7273   -871    748     31       O  
ATOM   2037  CB  VAL A 266     -44.637  28.284  15.403  1.00 56.29           C  
ANISOU 2037  CB  VAL A 266     7548   7321   6519   -901    553      0       C  
ATOM   2038  CG1 VAL A 266     -44.753  29.167  14.149  1.00 54.60           C  
ANISOU 2038  CG1 VAL A 266     7199   7194   6354   -846    426      0       C  
ATOM   2039  CG2 VAL A 266     -44.820  26.800  15.038  1.00 56.67           C  
ANISOU 2039  CG2 VAL A 266     7768   7263   6503  -1042    627    -15       C  
ATOM   2040  N   ARG A 267     -42.356  26.997  17.810  1.00 58.96           N  
ANISOU 2040  N   ARG A 267     8426   7390   6586   -788    611     85       N  
ATOM   2041  CA  ARG A 267     -42.150  26.281  19.073  1.00 60.50           C  
ANISOU 2041  CA  ARG A 267     8840   7486   6661   -808    708    113       C  
ATOM   2042  C   ARG A 267     -40.838  26.697  19.760  1.00 63.23           C  
ANISOU 2042  C   ARG A 267     9293   7828   6906   -652    633    143       C  
ATOM   2043  O   ARG A 267     -40.379  25.967  20.633  1.00 66.27           O  
ANISOU 2043  O   ARG A 267     9898   8131   7153   -611    659    184       O  
ATOM   2044  CB  ARG A 267     -42.224  24.751  18.849  1.00  0.00           C  
ATOM   2045  CG  ARG A 267     -43.587  24.232  18.360  1.00  0.00           C  
ATOM   2046  CD  ARG A 267     -44.683  24.295  19.435  1.00  0.00           C  
ATOM   2047  NE  ARG A 267     -45.997  23.904  18.912  1.00  0.00           N  
ATOM   2048  CZ  ARG A 267     -46.878  24.717  18.306  1.00  0.00           C  
ATOM   2049  NH1 ARG A 267     -46.628  26.023  18.138  1.00  0.00           N1+
ATOM   2050  NH2 ARG A 267     -48.034  24.207  17.862  1.00  0.00           N1+
ATOM   2051  N   ILE A 268     -40.278  27.868  19.437  1.00 61.57           N  
ANISOU 2051  N   ILE A 268     8930   7710   6753   -566    539    120       N  
ATOM   2052  CA  ILE A 268     -39.089  28.404  20.111  1.00 59.36           C  
ANISOU 2052  CA  ILE A 268     8716   7455   6383   -443    457    124       C  
ATOM   2053  C   ILE A 268     -39.299  28.669  21.618  1.00 60.63           C  
ANISOU 2053  C   ILE A 268     8996   7600   6441   -448    546    117       C  
ATOM   2054  O   ILE A 268     -38.370  28.494  22.402  1.00 62.15           O  
ANISOU 2054  O   ILE A 268     9360   7771   6483   -369    514    144       O  
ATOM   2055  CB  ILE A 268     -38.589  29.707  19.436  1.00  0.00           C  
ATOM   2056  CG1 ILE A 268     -39.682  30.800  19.320  1.00  0.00           C  
ATOM   2057  CG2 ILE A 268     -37.959  29.378  18.070  1.00  0.00           C  
ATOM   2058  CD1 ILE A 268     -39.217  32.051  18.572  1.00  0.00           C  
ATOM   2059  N   ARG A 269     -40.537  29.003  22.014  1.00 62.36           N  
ANISOU 2059  N   ARG A 269     9125   7841   6729   -524    655     80       N  
ATOM   2060  CA  ARG A 269     -40.934  29.184  23.412  1.00 65.71           C  
ANISOU 2060  CA  ARG A 269     9660   8260   7049   -530    755     63       C  
ATOM   2061  C   ARG A 269     -40.950  27.857  24.190  1.00 66.55           C  
ANISOU 2061  C   ARG A 269     9984   8280   7021   -580    858    120       C  
ATOM   2062  O   ARG A 269     -40.647  27.856  25.380  1.00 64.91           O  
ANISOU 2062  O   ARG A 269     9947   8061   6658   -539    895    134       O  
ATOM   2063  CB  ARG A 269     -42.325  29.852  23.475  1.00  0.00           C  
ATOM   2064  CG  ARG A 269     -42.443  31.148  22.653  1.00  0.00           C  
ATOM   2065  CD  ARG A 269     -43.806  31.835  22.821  1.00  0.00           C  
ATOM   2066  NE  ARG A 269     -43.974  32.937  21.861  1.00  0.00           N  
ATOM   2067  CZ  ARG A 269     -43.382  34.144  21.910  1.00  0.00           C  
ATOM   2068  NH1 ARG A 269     -42.585  34.496  22.929  1.00  0.00           N1+
ATOM   2069  NH2 ARG A 269     -43.598  35.017  20.918  1.00  0.00           N1+
ATOM   2070  N   GLU A 270     -41.294  26.759  23.498  1.00 69.43           N  
ANISOU 2070  N   GLU A 270    10365   8581   7436   -675    908    152       N  
ATOM   2071  CA  GLU A 270     -41.379  25.407  24.049  1.00 69.93           C  
ANISOU 2071  CA  GLU A 270    10672   8525   7373   -734   1013    215       C  
ATOM   2072  C   GLU A 270     -40.010  24.705  24.056  1.00 70.09           C  
ANISOU 2072  C   GLU A 270    10914   8481   7236   -582    905    280       C  
ATOM   2073  O   GLU A 270     -39.766  23.878  24.930  1.00 70.37           O  
ANISOU 2073  O   GLU A 270    11196   8434   7106   -560    979    343       O  
ATOM   2074  CB  GLU A 270     -42.401  24.585  23.231  1.00 72.51           C  
ANISOU 2074  CB  GLU A 270    10960   8789   7799   -891   1085    215       C  
ATOM   2075  CG  GLU A 270     -43.764  25.260  22.967  1.00 76.64           C  
ANISOU 2075  CG  GLU A 270    11243   9409   8469  -1035   1189    149       C  
ATOM   2076  CD  GLU A 270     -44.503  25.652  24.246  1.00 84.79           C  
ANISOU 2076  CD  GLU A 270    12339  10441   9436  -1137   1385    148       C  
ATOM   2077  OE1 GLU A 270     -45.212  24.772  24.781  1.00 89.10           O  
ANISOU 2077  OE1 GLU A 270    13060  10882   9911  -1269   1519    187       O  
ATOM   2078  OE2 GLU A 270     -44.340  26.818  24.667  1.00 86.80           O1-
ANISOU 2078  OE2 GLU A 270    12483  10793   9704  -1087   1417    107       O1-
ATOM   2079  N   LEU A 271     -39.147  25.064  23.096  1.00 71.56           N  
ANISOU 2079  N   LEU A 271    11013   8714   7462   -466    736    269       N  
ATOM   2080  CA  LEU A 271     -37.764  24.598  22.989  1.00 72.90           C  
ANISOU 2080  CA  LEU A 271    11351   8862   7485   -293    620    320       C  
ATOM   2081  C   LEU A 271     -36.823  25.338  23.962  1.00 72.77           C  
ANISOU 2081  C   LEU A 271    11348   8955   7346   -173    545    301       C  
ATOM   2082  O   LEU A 271     -35.767  24.806  24.294  1.00 75.64           O  
ANISOU 2082  O   LEU A 271    11898   9309   7531    -32    489    354       O  
ATOM   2083  CB  LEU A 271     -37.298  24.757  21.524  1.00  0.00           C  
ATOM   2084  CG  LEU A 271     -37.978  23.769  20.545  1.00  0.00           C  
ATOM   2085  CD1 LEU A 271     -37.818  24.219  19.076  1.00  0.00           C  
ATOM   2086  CD2 LEU A 271     -37.498  22.322  20.775  1.00  0.00           C  
ATOM   2087  N   LEU A 272     -37.224  26.533  24.423  1.00 69.95           N  
ANISOU 2087  N   LEU A 272    10802   8702   7073   -219    541    223       N  
ATOM   2088  CA  LEU A 272     -36.642  27.233  25.572  1.00 68.71           C  
ANISOU 2088  CA  LEU A 272    10644   8654   6808   -129    461    176       C  
ATOM   2089  C   LEU A 272     -36.997  26.536  26.905  1.00 69.51           C  
ANISOU 2089  C   LEU A 272    10934   8735   6742   -139    575    192       C  
ATOM   2090  O   LEU A 272     -36.205  26.601  27.845  1.00 70.98           O  
ANISOU 2090  O   LEU A 272    11252   8979   6737    -20    501    202       O  
ATOM   2091  CB  LEU A 272     -37.111  28.708  25.519  1.00 67.46           C  
ANISOU 2091  CB  LEU A 272    10249   8582   6803   -181    427     80       C  
ATOM   2092  CG  LEU A 272     -36.552  29.659  26.602  1.00 69.57           C  
ANISOU 2092  CG  LEU A 272    10500   8950   6983   -138    367     -2       C  
ATOM   2093  CD1 LEU A 272     -35.012  29.730  26.582  1.00 69.11           C  
ANISOU 2093  CD1 LEU A 272    10471   8992   6797     -6    194     -2       C  
ATOM   2094  CD2 LEU A 272     -37.192  31.058  26.477  1.00 68.58           C  
ANISOU 2094  CD2 LEU A 272    10177   8853   7029   -209    372    -90       C  
ATOM   2095  N   GLN A 273     -38.150  25.842  26.933  1.00 31.02           N  
ATOM   2096  CA  GLN A 273     -38.600  24.951  28.003  1.00 32.28           C  
ATOM   2097  C   GLN A 273     -38.154  23.496  27.716  1.00 31.44           C  
ATOM   2098  O   GLN A 273     -37.197  23.286  26.967  1.00 32.07           O  
ATOM   2099  CB  GLN A 273     -40.132  25.110  28.167  1.00  0.00           C  
ATOM   2100  CG  GLN A 273     -40.561  26.535  28.570  1.00  0.00           C  
ATOM   2101  CD  GLN A 273     -42.082  26.674  28.603  1.00  0.00           C  
ATOM   2102  NE2 GLN A 273     -42.671  27.176  27.516  1.00  0.00           N  
ATOM   2103  OE1 GLN A 273     -42.718  26.321  29.592  1.00  0.00           O  
ATOM   2104  N   GLY A 274     -38.822  22.512  28.341  1.00 31.02           N  
ATOM   2105  CA  GLY A 274     -38.453  21.095  28.277  1.00 30.54           C  
ATOM   2106  C   GLY A 274     -39.172  20.310  27.163  1.00 30.29           C  
ATOM   2107  O   GLY A 274     -38.930  19.109  27.050  1.00 30.82           O  
ATOM   2108  N   MET A 275     -40.050  20.948  26.368  1.00 27.98           N  
ATOM   2109  CA  MET A 275     -40.946  20.280  25.415  1.00 27.56           C  
ATOM   2110  C   MET A 275     -40.455  20.371  23.956  1.00 27.51           C  
ATOM   2111  O   MET A 275     -39.566  21.165  23.644  1.00 28.08           O  
ATOM   2112  CB  MET A 275     -42.363  20.882  25.549  1.00  0.00           C  
ATOM   2113  CG  MET A 275     -42.974  20.793  26.960  1.00  0.00           C  
ATOM   2114  SD  MET A 275     -42.611  22.169  28.089  1.00  0.00           S  
ATOM   2115  CE  MET A 275     -43.582  23.482  27.304  1.00  0.00           C  
ATOM   2116  N   TYR A 276     -41.073  19.543  23.091  1.00 68.88           N  
ANISOU 2116  N   TYR A 276    11606   7615   6949   -751   1082    477       N  
ATOM   2117  CA  TYR A 276     -40.891  19.475  21.630  1.00 70.55           C  
ANISOU 2117  CA  TYR A 276    11691   7834   7279   -755    981    415       C  
ATOM   2118  C   TYR A 276     -39.454  19.133  21.175  1.00 70.60           C  
ANISOU 2118  C   TYR A 276    11794   7827   7202   -489    820    452       C  
ATOM   2119  O   TYR A 276     -39.046  19.527  20.084  1.00 70.80           O  
ANISOU 2119  O   TYR A 276    11610   7987   7306   -400    677    401       O  
ATOM   2120  CB  TYR A 276     -41.472  20.739  20.941  1.00 69.78           C  
ANISOU 2120  CB  TYR A 276    11215   7944   7354   -834    918    322       C  
ATOM   2121  CG  TYR A 276     -42.987  20.830  20.949  1.00 69.52           C  
ANISOU 2121  CG  TYR A 276    11042   7960   7413  -1072   1067    275       C  
ATOM   2122  CD1 TYR A 276     -43.730  20.386  19.834  1.00 69.38           C  
ANISOU 2122  CD1 TYR A 276    11024   7870   7469  -1296   1169    226       C  
ATOM   2123  CD2 TYR A 276     -43.662  21.376  22.060  1.00 68.24           C  
ANISOU 2123  CD2 TYR A 276    10739   7928   7262  -1072   1107    265       C  
ATOM   2124  CE1 TYR A 276     -45.134  20.497  19.830  1.00 68.80           C  
ANISOU 2124  CE1 TYR A 276    10785   7878   7478  -1512   1304    172       C  
ATOM   2125  CE2 TYR A 276     -45.065  21.485  22.059  1.00 67.54           C  
ANISOU 2125  CE2 TYR A 276    10502   7905   7255  -1265   1250    217       C  
ATOM   2126  CZ  TYR A 276     -45.801  21.052  20.939  1.00 67.74           C  
ANISOU 2126  CZ  TYR A 276    10502   7882   7354  -1484   1346    172       C  
ATOM   2127  OH  TYR A 276     -47.160  21.184  20.919  1.00 68.00           O  
ANISOU 2127  OH  TYR A 276    10353   8016   7467  -1676   1485    116       O  
ATOM   2128  N   LYS A 277     -38.717  18.369  22.000  1.00 69.15           N  
ANISOU 2128  N   LYS A 277    11937   7488   6851   -353    849    545       N  
ATOM   2129  CA  LYS A 277     -37.332  17.951  21.746  1.00 70.28           C  
ANISOU 2129  CA  LYS A 277    12184   7615   6903    -82    707    580       C  
ATOM   2130  C   LYS A 277     -37.177  16.944  20.586  1.00 74.28           C  
ANISOU 2130  C   LYS A 277    12731   8007   7486   -102    691    534       C  
ATOM   2131  O   LYS A 277     -36.067  16.800  20.078  1.00 76.76           O  
ANISOU 2131  O   LYS A 277    13054   8351   7760    120    565    535       O  
ATOM   2132  CB  LYS A 277     -36.715  17.417  23.056  1.00 71.37           C  
ANISOU 2132  CB  LYS A 277    12677   7613   6826     97    744    703       C  
ATOM   2133  CG  LYS A 277     -36.763  18.410  24.238  1.00 73.26           C  
ANISOU 2133  CG  LYS A 277    12892   7992   6949    168    728    744       C  
ATOM   2134  CD  LYS A 277     -35.983  19.718  24.009  1.00 76.36           C  
ANISOU 2134  CD  LYS A 277    13637   8275   7103    395    731    871       C  
ATOM   2135  CE  LYS A 277     -36.162  20.707  25.165  1.00 78.71           C  
ANISOU 2135  CE  LYS A 277    13930   8712   7263    441    726    903       C  
ATOM   2136  NZ  LYS A 277     -35.333  21.908  24.987  1.00 81.72           N1+
ANISOU 2136  NZ  LYS A 277    14314   9043   7692    162    923    893       N1+
ATOM   2137  N   GLU A 278     -38.293  16.338  20.143  1.00 73.85           N  
ANISOU 2137  N   GLU A 278    12690   7837   7533   -365    817    480       N  
ATOM   2138  CA  GLU A 278     -38.439  15.554  18.911  1.00 68.51           C  
ANISOU 2138  CA  GLU A 278    12036   7067   6929   -415    800    409       C  
ATOM   2139  C   GLU A 278     -38.013  16.322  17.643  1.00 67.54           C  
ANISOU 2139  C   GLU A 278    11576   7173   6912   -349    640    328       C  
ATOM   2140  O   GLU A 278     -37.388  15.733  16.763  1.00 67.43           O  
ANISOU 2140  O   GLU A 278    11583   7125   6913   -276    578    282       O  
ATOM   2141  CB  GLU A 278     -39.911  15.085  18.830  1.00  0.00           C  
ATOM   2142  CG  GLU A 278     -40.313  14.327  17.545  1.00  0.00           C  
ATOM   2143  CD  GLU A 278     -41.786  13.913  17.554  1.00  0.00           C  
ATOM   2144  OE1 GLU A 278     -42.630  14.795  17.831  1.00  0.00           O  
ATOM   2145  OE2 GLU A 278     -42.045  12.724  17.269  1.00  0.00           O1-
ATOM   2146  N   ILE A 279     -38.363  17.616  17.611  1.00 65.60           N  
ANISOU 2146  N   ILE A 279    11037   7154   6735   -370    581    312       N  
ATOM   2147  CA  ILE A 279     -38.118  18.524  16.498  1.00 65.53           C  
ANISOU 2147  CA  ILE A 279    10731   7351   6816   -304    442    254       C  
ATOM   2148  C   ILE A 279     -36.611  18.827  16.369  1.00 71.60           C  
ANISOU 2148  C   ILE A 279    11531   8178   7495    -23    312    287       C  
ATOM   2149  O   ILE A 279     -36.111  18.922  15.252  1.00 77.98           O  
ANISOU 2149  O   ILE A 279    12244   9049   8334     56    227    243       O  
ATOM   2150  CB  ILE A 279     -38.910  19.858  16.688  1.00 63.36           C  
ANISOU 2150  CB  ILE A 279    10174   7268   6632   -389    429    235       C  
ATOM   2151  CG1 ILE A 279     -40.411  19.626  16.997  1.00 61.66           C  
ANISOU 2151  CG1 ILE A 279     9891   7031   6508   -652    557    193       C  
ATOM   2152  CG2 ILE A 279     -38.765  20.851  15.515  1.00 62.44           C  
ANISOU 2152  CG2 ILE A 279     9785   7342   6598   -318    297    193       C  
ATOM   2153  CD1 ILE A 279     -41.169  18.785  15.958  1.00 60.01           C  
ANISOU 2153  CD1 ILE A 279     9610   6806   6384   -794    558    112       C  
ATOM   2154  N   GLY A 280     -35.903  18.888  17.509  1.00 73.07           N  
ANISOU 2154  N   GLY A 280    11847   8360   7557    136    295    360       N  
ATOM   2155  CA  GLY A 280     -34.456  19.100  17.562  1.00 75.70           C  
ANISOU 2155  CA  GLY A 280    12191   8779   7793    414    167    387       C  
ATOM   2156  C   GLY A 280     -33.699  17.855  17.078  1.00 72.31           C  
ANISOU 2156  C   GLY A 280    12000   8179   7295    552    173    399       C  
ATOM   2157  O   GLY A 280     -32.695  17.982  16.382  1.00 72.43           O  
ANISOU 2157  O   GLY A 280    11938   8291   7292    740     71    375       O  
ATOM   2158  N   ILE A 281     -34.216  16.654  17.383  1.00 70.36           N  
ANISOU 2158  N   ILE A 281    12050   7673   7011    458    306    429       N  
ATOM   2159  CA  ILE A 281     -33.719  15.382  16.851  1.00 70.60           C  
ANISOU 2159  CA  ILE A 281    12359   7493   6972    589    332    437       C  
ATOM   2160  C   ILE A 281     -33.942  15.244  15.330  1.00 67.74           C  
ANISOU 2160  C   ILE A 281    11855   7166   6717    525    296    329       C  
ATOM   2161  O   ILE A 281     -33.105  14.648  14.652  1.00 68.54           O  
ANISOU 2161  O   ILE A 281    12036   7237   6769    730    241    311       O  
ATOM   2162  CB  ILE A 281     -34.345  14.181  17.644  1.00 74.40           C  
ANISOU 2162  CB  ILE A 281    13208   7663   7398    454    506    491       C  
ATOM   2163  CG1 ILE A 281     -33.419  13.745  18.798  1.00 76.90           C  
ANISOU 2163  CG1 ILE A 281    13822   7873   7525    702    515    624       C  
ATOM   2164  CG2 ILE A 281     -34.742  12.923  16.835  1.00 78.44           C  
ANISOU 2164  CG2 ILE A 281    13915   7942   7945    370    581    426       C  
ATOM   2165  CD1 ILE A 281     -33.017  14.855  19.782  1.00 78.06           C  
ANISOU 2165  CD1 ILE A 281    13817   8231   7611    758    455    678       C  
ATOM   2166  N   ALA A 282     -35.054  15.795  14.821  1.00 64.41           N  
ANISOU 2166  N   ALA A 282    11213   6826   6433    257    323    254       N  
ATOM   2167  CA  ALA A 282     -35.455  15.710  13.417  1.00 60.69           C  
ANISOU 2167  CA  ALA A 282    10613   6399   6049    174    291    149       C  
ATOM   2168  C   ALA A 282     -34.604  16.558  12.452  1.00 60.79           C  
ANISOU 2168  C   ALA A 282    10313   6684   6100    302    152    121       C  
ATOM   2169  O   ALA A 282     -34.663  16.315  11.243  1.00 63.05           O  
ANISOU 2169  O   ALA A 282    10495   7028   6434    267    117     42       O  
ATOM   2170  CB  ALA A 282     -36.939  16.094  13.298  1.00  0.00           C  
ATOM   2171  N   VAL A 283     -33.847  17.537  12.972  1.00 57.69           N  
ANISOU 2171  N   VAL A 283     9776   6463   5681    435     76    178       N  
ATOM   2172  CA  VAL A 283     -33.046  18.461  12.169  1.00 54.84           C  
ANISOU 2172  CA  VAL A 283     9121   6354   5360    524    -37    152       C  
ATOM   2173  C   VAL A 283     -31.991  17.730  11.316  1.00 56.19           C  
ANISOU 2173  C   VAL A 283     9334   6541   5474    727    -90    119       C  
ATOM   2174  O   VAL A 283     -32.032  17.844  10.095  1.00 56.98           O  
ANISOU 2174  O   VAL A 283     9282   6740   5627    690   -121     57       O  
ATOM   2175  CB  VAL A 283     -32.346  19.557  13.030  1.00 53.22           C  
ANISOU 2175  CB  VAL A 283     8789   6309   5123    623   -102    206       C  
ATOM   2176  CG1 VAL A 283     -31.398  20.492  12.241  1.00 52.55           C  
ANISOU 2176  CG1 VAL A 283     8446   6463   5059    736   -208    178       C  
ATOM   2177  CG2 VAL A 283     -33.377  20.411  13.785  1.00 50.90           C  
ANISOU 2177  CG2 VAL A 283     8395   6039   4906    418    -51    215       C  
ATOM   2178  N   ASP A 284     -31.076  16.988  11.951  1.00 57.60           N  
ANISOU 2178  N   ASP A 284     9726   6628   5532    962    -99    163       N  
ATOM   2179  CA  ASP A 284     -29.871  16.440  11.310  1.00 56.97           C  
ANISOU 2179  CA  ASP A 284     9680   6579   5387   1200   -146    131       C  
ATOM   2180  C   ASP A 284     -30.171  15.476  10.149  1.00 61.11           C  
ANISOU 2180  C   ASP A 284    10341   6943   5935   1119    -85     49       C  
ATOM   2181  O   ASP A 284     -29.549  15.576   9.092  1.00 59.95           O  
ANISOU 2181  O   ASP A 284    10049   6928   5800   1181   -129    -15       O  
ATOM   2182  CB  ASP A 284     -28.886  15.789  12.310  1.00  0.00           C  
ATOM   2183  CG  ASP A 284     -28.508  16.664  13.508  1.00  0.00           C  
ATOM   2184  OD1 ASP A 284     -28.582  17.906  13.384  1.00  0.00           O  
ATOM   2185  OD2 ASP A 284     -28.050  16.080  14.512  1.00  0.00           O1-
ATOM   2186  N   VAL A 285     -31.150  14.587  10.352  1.00 63.50           N  
ANISOU 2186  N   VAL A 285    10918   6972   6239    972     21     39       N  
ATOM   2187  CA  VAL A 285     -31.571  13.590   9.366  1.00 63.30           C  
ANISOU 2187  CA  VAL A 285    11012   6807   6234    874     71    -66       C  
ATOM   2188  C   VAL A 285     -32.274  14.205   8.136  1.00 64.89           C  
ANISOU 2188  C   VAL A 285    10921   7200   6534    674     32   -150       C  
ATOM   2189  O   VAL A 285     -32.030  13.742   7.022  1.00 70.14           O  
ANISOU 2189  O   VAL A 285    11548   7921   7184    731      5   -232       O  
ATOM   2190  CB  VAL A 285     -32.452  12.488  10.022  1.00  0.00           C  
ATOM   2191  CG1 VAL A 285     -33.812  12.988  10.550  1.00  0.00           C  
ATOM   2192  CG2 VAL A 285     -32.653  11.261   9.114  1.00  0.00           C  
ATOM   2193  N   THR A 286     -33.062  15.273   8.338  1.00 62.88           N  
ANISOU 2193  N   THR A 286    10464   7056   6371    460     29   -129       N  
ATOM   2194  CA  THR A 286     -33.704  16.001   7.244  1.00 60.63           C  
ANISOU 2194  CA  THR A 286     9908   6959   6170    298    -13   -192       C  
ATOM   2195  C   THR A 286     -32.733  17.005   6.583  1.00 61.07           C  
ANISOU 2195  C   THR A 286     9711   7272   6219    460   -109   -173       C  
ATOM   2196  O   THR A 286     -32.790  17.173   5.366  1.00 61.98           O  
ANISOU 2196  O   THR A 286     9672   7520   6355    410   -144   -229       O  
ATOM   2197  CB  THR A 286     -34.979  16.745   7.720  1.00 57.95           C  
ANISOU 2197  CB  THR A 286     9423   6670   5927     59     14   -170       C  
ATOM   2198  CG2 THR A 286     -36.083  15.794   8.202  1.00 57.04           C  
ANISOU 2198  CG2 THR A 286     9541   6315   5815   -127    129   -188       C  
ATOM   2199  OG1 THR A 286     -34.720  17.666   8.766  1.00 58.98           O  
ANISOU 2199  OG1 THR A 286     9431   6910   6067    143    -17    -77       O  
ATOM   2200  N   SER A 287     -31.801  17.589   7.351  1.00 61.51           N  
ANISOU 2200  N   SER A 287     9720   7411   6239    644   -149    -97       N  
ATOM   2201  CA  SER A 287     -30.737  18.462   6.845  1.00 59.79           C  
ANISOU 2201  CA  SER A 287     9265   7438   6014    781   -226    -87       C  
ATOM   2202  C   SER A 287     -29.808  17.721   5.870  1.00 61.59           C  
ANISOU 2202  C   SER A 287     9552   7683   6167    953   -235   -151       C  
ATOM   2203  O   SER A 287     -29.450  18.280   4.837  1.00 60.86           O  
ANISOU 2203  O   SER A 287     9273   7768   6083    953   -265   -184       O  
ATOM   2204  CB  SER A 287     -29.922  19.041   8.013  1.00 59.09           C  
ANISOU 2204  CB  SER A 287     9117   7443   5892    929   -270    -15       C  
ATOM   2205  OG  SER A 287     -30.746  19.852   8.827  1.00 60.99           O  
ANISOU 2205  OG  SER A 287     9260   7711   6203    771   -263     30       O  
ATOM   2206  N   ALA A 288     -29.500  16.447   6.165  1.00 62.59           N  
ANISOU 2206  N   ALA A 288     9951   7621   6210   1111   -200   -165       N  
ATOM   2207  CA  ALA A 288     -28.727  15.576   5.279  1.00 62.27           C  
ANISOU 2207  CA  ALA A 288     9991   7579   6090   1301   -198   -234       C  
ATOM   2208  C   ALA A 288     -29.403  15.354   3.913  1.00 62.18           C  
ANISOU 2208  C   ALA A 288     9981   7543   6100   1132   -172   -336       C  
ATOM   2209  O   ALA A 288     -28.713  15.377   2.894  1.00 61.62           O  
ANISOU 2209  O   ALA A 288     9836   7595   5982   1237   -186   -397       O  
ATOM   2210  CB  ALA A 288     -28.459  14.248   6.004  1.00  0.00           C  
ATOM   2211  N   LEU A 289     -30.739  15.203   3.915  1.00 62.53           N  
ANISOU 2211  N   LEU A 289    10097   7455   6208    868   -134   -363       N  
ATOM   2212  CA  LEU A 289     -31.580  15.107   2.720  1.00 62.90           C  
ANISOU 2212  CA  LEU A 289    10110   7520   6269    688   -129   -468       C  
ATOM   2213  C   LEU A 289     -31.685  16.442   1.949  1.00 64.47           C  
ANISOU 2213  C   LEU A 289     9982   8012   6502    641   -194   -452       C  
ATOM   2214  O   LEU A 289     -31.762  16.418   0.722  1.00 69.51           O  
ANISOU 2214  O   LEU A 289    10567   8754   7092    655   -211   -526       O  
ATOM   2215  CB  LEU A 289     -32.953  14.533   3.145  1.00 60.35           C  
ANISOU 2215  CB  LEU A 289     9894   7028   6010    405    -77   -502       C  
ATOM   2216  CG  LEU A 289     -34.037  14.412   2.048  1.00 61.50           C  
ANISOU 2216  CG  LEU A 289     9971   7224   6170    185    -87   -622       C  
ATOM   2217  CD1 LEU A 289     -33.576  13.590   0.823  1.00 64.27           C  
ANISOU 2217  CD1 LEU A 289    10518   7474   6426    269    -67   -749       C  
ATOM   2218  CD2 LEU A 289     -35.358  13.884   2.642  1.00 61.61           C  
ANISOU 2218  CD2 LEU A 289    10042   7111   6256   -101    -35   -651       C  
ATOM   2219  N   ALA A 290     -31.660  17.578   2.664  1.00 60.32           N  
ANISOU 2219  N   ALA A 290     9256   7614   6050    586   -225   -355       N  
ATOM   2220  CA  ALA A 290     -31.612  18.916   2.068  1.00 60.47           C  
ANISOU 2220  CA  ALA A 290     8994   7881   6100    552   -274   -322       C  
ATOM   2221  C   ALA A 290     -30.273  19.159   1.356  1.00 63.23           C  
ANISOU 2221  C   ALA A 290     9248   8394   6384    766   -294   -309       C  
ATOM   2222  O   ALA A 290     -30.268  19.500   0.174  1.00 65.34           O  
ANISOU 2222  O   ALA A 290     9364   8835   6628    762   -311   -320       O  
ATOM   2223  CB  ALA A 290     -31.903  19.993   3.124  1.00 61.00           C  
ANISOU 2223  CB  ALA A 290     8905   8008   6265    445   -289   -230       C  
ATOM   2224  N   PHE A 291     -29.164  18.884   2.061  1.00 64.15           N  
ANISOU 2224  N   PHE A 291     9444   8472   6461    960   -289   -283       N  
ATOM   2225  CA  PHE A 291     -27.795  18.945   1.540  1.00 62.83           C  
ANISOU 2225  CA  PHE A 291     9168   8479   6224   1175   -303   -287       C  
ATOM   2226  C   PHE A 291     -27.578  18.094   0.270  1.00 65.43           C  
ANISOU 2226  C   PHE A 291     9604   8794   6463   1269   -274   -386       C  
ATOM   2227  O   PHE A 291     -26.832  18.502  -0.620  1.00 67.16           O  
ANISOU 2227  O   PHE A 291     9673   9211   6632   1359   -273   -403       O  
ATOM   2228  CB  PHE A 291     -26.796  18.494   2.631  1.00 62.98           C  
ANISOU 2228  CB  PHE A 291     9251   8472   6206   1385   -316   -247       C  
ATOM   2229  CG  PHE A 291     -26.640  19.334   3.895  1.00 63.45           C  
ANISOU 2229  CG  PHE A 291     9181   8597   6330   1318   -351   -163       C  
ATOM   2230  CD1 PHE A 291     -26.776  20.742   3.891  1.00 62.03           C  
ANISOU 2230  CD1 PHE A 291     8847   8475   6247   1093   -357   -124       C  
ATOM   2231  CD2 PHE A 291     -26.103  18.720   5.047  1.00 62.76           C  
ANISOU 2231  CD2 PHE A 291     9130   8519   6196   1497   -382   -126       C  
ATOM   2232  CE1 PHE A 291     -26.414  21.481   5.010  1.00 59.72           C  
ANISOU 2232  CE1 PHE A 291     8454   8228   6008   1034   -382    -62       C  
ATOM   2233  CE2 PHE A 291     -25.756  19.474   6.160  1.00 62.36           C  
ANISOU 2233  CE2 PHE A 291     8968   8536   6189   1431   -417    -66       C  
ATOM   2234  CZ  PHE A 291     -25.908  20.853   6.139  1.00 60.47           C  
ANISOU 2234  CZ  PHE A 291     8589   8336   6053   1193   -412    -40       C  
ATOM   2235  N   PHE A 292     -28.253  16.937   0.202  1.00 64.81           N  
ANISOU 2235  N   PHE A 292     9789   8477   6358   1233   -241   -460       N  
ATOM   2236  CA  PHE A 292     -28.211  15.973  -0.897  1.00 65.21           C  
ANISOU 2236  CA  PHE A 292     9983   8478   6317   1314   -208   -578       C  
ATOM   2237  C   PHE A 292     -28.717  16.520  -2.251  1.00 66.40           C  
ANISOU 2237  C   PHE A 292     9973   8807   6450   1178   -225   -624       C  
ATOM   2238  O   PHE A 292     -28.380  15.943  -3.281  1.00 70.86           O  
ANISOU 2238  O   PHE A 292    10577   9428   6918   1281   -203   -713       O  
ATOM   2239  CB  PHE A 292     -28.887  14.666  -0.417  1.00 67.12           C  
ANISOU 2239  CB  PHE A 292    10554   8399   6549   1243   -161   -652       C  
ATOM   2240  CG  PHE A 292     -29.044  13.534  -1.416  1.00 69.33           C  
ANISOU 2240  CG  PHE A 292    11025   8585   6734   1305   -121   -796       C  
ATOM   2241  CD1 PHE A 292     -27.933  12.735  -1.761  1.00 70.29           C  
ANISOU 2241  CD1 PHE A 292    11251   8695   6760   1605    -90   -834       C  
ATOM   2242  CD2 PHE A 292     -30.264  13.345  -2.098  1.00 68.71           C  
ANISOU 2242  CD2 PHE A 292    11019   8433   6655   1067   -114   -905       C  
ATOM   2243  CE1 PHE A 292     -28.059  11.752  -2.733  1.00 72.30           C  
ANISOU 2243  CE1 PHE A 292    11699   8849   6922   1670    -44   -978       C  
ATOM   2244  CE2 PHE A 292     -30.372  12.350  -3.061  1.00 70.76           C  
ANISOU 2244  CE2 PHE A 292    11467   8601   6819   1109    -78  -1057       C  
ATOM   2245  CZ  PHE A 292     -29.274  11.558  -3.377  1.00 72.69           C  
ANISOU 2245  CZ  PHE A 292    11836   8814   6969   1412    -37  -1093       C  
ATOM   2246  N   ASN A 293     -29.437  17.659  -2.241  1.00 63.79           N  
ANISOU 2246  N   ASN A 293     9469   8570   6199    968   -261   -564       N  
ATOM   2247  CA  ASN A 293     -29.802  18.429  -3.434  1.00 61.88           C  
ANISOU 2247  CA  ASN A 293     9075   8510   5927    860   -285   -585       C  
ATOM   2248  C   ASN A 293     -28.579  18.911  -4.237  1.00 60.26           C  
ANISOU 2248  C   ASN A 293     8689   8548   5661   1007   -276   -545       C  
ATOM   2249  O   ASN A 293     -28.605  18.806  -5.460  1.00 60.03           O  
ANISOU 2249  O   ASN A 293     8600   8658   5552    987   -275   -584       O  
ATOM   2250  CB  ASN A 293     -30.680  19.641  -3.036  1.00 62.44           C  
ANISOU 2250  CB  ASN A 293     9000   8628   6098    645   -325   -510       C  
ATOM   2251  CG  ASN A 293     -31.481  20.234  -4.200  1.00 63.84           C  
ANISOU 2251  CG  ASN A 293     9031   8994   6233    555   -359   -514       C  
ATOM   2252  ND2 ASN A 293     -32.385  19.451  -4.791  1.00 65.60           N  
ANISOU 2252  ND2 ASN A 293     9354   9184   6387    467   -375   -633       N  
ATOM   2253  OD1 ASN A 293     -31.291  21.396  -4.553  1.00 63.23           O  
ANISOU 2253  OD1 ASN A 293     8763   9088   6173    562   -370   -413       O  
ATOM   2254  N   SER A 294     -27.532  19.397  -3.546  1.00 62.27           N  
ANISOU 2254  N   SER A 294     8850   8869   5940   1148   -266   -473       N  
ATOM   2255  CA  SER A 294     -26.313  19.937  -4.155  1.00 63.55           C  
ANISOU 2255  CA  SER A 294     8815   9278   6053   1260   -242   -439       C  
ATOM   2256  C   SER A 294     -25.535  18.927  -5.019  1.00 62.72           C  
ANISOU 2256  C   SER A 294     8791   9223   5815   1450   -197   -542       C  
ATOM   2257  O   SER A 294     -25.022  19.317  -6.067  1.00 63.14           O  
ANISOU 2257  O   SER A 294     8686   9499   5806   1513   -161   -532       O  
ATOM   2258  CB  SER A 294     -25.411  20.559  -3.069  1.00 63.88           C  
ANISOU 2258  CB  SER A 294     8723   9398   6153   1349   -249   -360       C  
ATOM   2259  OG  SER A 294     -25.889  21.837  -2.702  1.00 65.38           O  
ANISOU 2259  OG  SER A 294     8798   9590   6454   1173   -279   -266       O  
ATOM   2260  N   CYS A 295     -25.498  17.651  -4.598  1.00 64.58           N  
ANISOU 2260  N   CYS A 295     9281   9252   6006   1542   -184   -644       N  
ATOM   2261  CA  CYS A 295     -24.858  16.563  -5.344  1.00 67.60           C  
ANISOU 2261  CA  CYS A 295     9773   9654   6258   1732   -133   -760       C  
ATOM   2262  C   CYS A 295     -25.746  15.969  -6.461  1.00 66.76           C  
ANISOU 2262  C   CYS A 295     9827   9460   6080   1607   -130   -879       C  
ATOM   2263  O   CYS A 295     -25.204  15.258  -7.306  1.00 69.40           O  
ANISOU 2263  O   CYS A 295    10244   9834   6292   1740    -84   -988       O  
ATOM   2264  CB  CYS A 295     -24.268  15.494  -4.401  1.00 71.73           C  
ANISOU 2264  CB  CYS A 295    10495  10001   6759   1975   -110   -800       C  
ATOM   2265  SG  CYS A 295     -25.503  14.374  -3.687  1.00 74.62           S  
ANISOU 2265  SG  CYS A 295    11237   9959   7155   1881   -107   -866       S  
ATOM   2266  N   LEU A 296     -27.058  16.280  -6.477  1.00 65.67           N  
ANISOU 2266  N   LEU A 296     9722   9221   6007   1359   -177   -872       N  
ATOM   2267  CA  LEU A 296     -27.985  15.909  -7.556  1.00 67.31           C  
ANISOU 2267  CA  LEU A 296    10033   9400   6141   1212   -192   -993       C  
ATOM   2268  C   LEU A 296     -27.970  16.911  -8.723  1.00 71.04           C  
ANISOU 2268  C   LEU A 296    10291  10148   6551   1133   -218   -951       C  
ATOM   2269  O   LEU A 296     -28.316  16.517  -9.836  1.00 73.87           O  
ANISOU 2269  O   LEU A 296    10713  10567   6790   1097   -224  -1061       O  
ATOM   2270  CB  LEU A 296     -29.429  15.804  -7.016  1.00 64.88           C  
ANISOU 2270  CB  LEU A 296     9835   8893   5925    975   -231  -1017       C  
ATOM   2271  CG  LEU A 296     -29.702  14.616  -6.073  1.00 65.64           C  
ANISOU 2271  CG  LEU A 296    10223   8665   6051    991   -190  -1090       C  
ATOM   2272  CD1 LEU A 296     -31.061  14.808  -5.364  1.00 64.68           C  
ANISOU 2272  CD1 LEU A 296    10160   8403   6012    705   -217  -1120       C  
ATOM   2273  CD2 LEU A 296     -29.594  13.259  -6.800  1.00 69.06           C  
ANISOU 2273  CD2 LEU A 296    10899   8981   6358   1131   -135  -1253       C  
ATOM   2274  N   ASN A 297     -27.594  18.177  -8.460  1.00 72.92           N  
ANISOU 2274  N   ASN A 297    10298  10549   6862   1107   -232   -795       N  
ATOM   2275  CA  ASN A 297     -27.654  19.290  -9.417  1.00 75.84           C  
ANISOU 2275  CA  ASN A 297    10489  11154   7172   1033   -247   -729       C  
ATOM   2276  C   ASN A 297     -26.818  19.161 -10.715  1.00 81.08           C  
ANISOU 2276  C   ASN A 297    11142  11999   7667   1173   -189   -789       C  
ATOM   2277  O   ASN A 297     -27.291  19.682 -11.727  1.00 82.64           O  
ANISOU 2277  O   ASN A 297    11299  12341   7761   1097   -210   -796       O  
ATOM   2278  CB  ASN A 297     -27.369  20.631  -8.701  1.00 72.47           C  
ANISOU 2278  CB  ASN A 297     9848  10830   6857    991   -247   -553       C  
ATOM   2279  CG  ASN A 297     -28.427  21.061  -7.675  1.00 71.95           C  
ANISOU 2279  CG  ASN A 297     9772  10629   6936    829   -306   -492       C  
ATOM   2280  ND2 ASN A 297     -28.073  22.010  -6.812  1.00 71.78           N  
ANISOU 2280  ND2 ASN A 297     9630  10615   7029    823   -297   -374       N  
ATOM   2281  OD1 ASN A 297     -29.548  20.558  -7.657  1.00 72.48           O  
ANISOU 2281  OD1 ASN A 297     9930  10599   7009    703   -354   -559       O  
ATOM   2282  N   PRO A 298     -25.680  18.419 -10.741  1.00 82.80           N  
ANISOU 2282  N   PRO A 298    11381  12238   7840   1382   -116   -829       N  
ATOM   2283  CA  PRO A 298     -25.020  18.041 -12.006  1.00 85.49           C  
ANISOU 2283  CA  PRO A 298    11723  12753   8006   1515    -49   -907       C  
ATOM   2284  C   PRO A 298     -25.892  17.195 -12.947  1.00 86.54           C  
ANISOU 2284  C   PRO A 298    12058  12818   8007   1473    -71  -1075       C  
ATOM   2285  O   PRO A 298     -25.931  17.486 -14.137  1.00 89.24           O  
ANISOU 2285  O   PRO A 298    12363  13346   8197   1467    -54  -1103       O  
ATOM   2286  CB  PRO A 298     -23.756  17.282 -11.564  1.00 88.59           C  
ANISOU 2286  CB  PRO A 298    12130  13133   8395   1765     23   -945       C  
ATOM   2287  CG  PRO A 298     -23.462  17.826 -10.181  1.00 86.85           C  
ANISOU 2287  CG  PRO A 298    11785  12875   8340   1741     -5   -816       C  
ATOM   2288  CD  PRO A 298     -24.849  18.042  -9.598  1.00 83.85           C  
ANISOU 2288  CD  PRO A 298    11484  12306   8068   1521    -90   -784       C  
ATOM   2289  N   MET A 299     -26.585  16.185 -12.396  1.00 86.51           N  
ANISOU 2289  N   MET A 299    12275  12549   8045   1432   -103  -1191       N  
ATOM   2290  CA  MET A 299     -27.431  15.260 -13.151  1.00 89.07           C  
ANISOU 2290  CA  MET A 299    12799  12798   8245   1360   -124  -1376       C  
ATOM   2291  C   MET A 299     -28.802  15.847 -13.526  1.00 88.69           C  
ANISOU 2291  C   MET A 299    12673  12836   8189   1111   -222  -1359       C  
ATOM   2292  O   MET A 299     -29.331  15.470 -14.569  1.00 92.11           O  
ANISOU 2292  O   MET A 299    13148  13387   8465   1061   -248  -1466       O  
ATOM   2293  CB  MET A 299     -27.597  13.935 -12.376  1.00 93.59           C  
ANISOU 2293  CB  MET A 299    13652  13040   8868   1376   -109  -1510       C  
ATOM   2294  CG  MET A 299     -26.269  13.248 -12.003  1.00 99.36           C  
ANISOU 2294  CG  MET A 299    14543  13682   9528   1661    -12  -1601       C  
ATOM   2295  SD  MET A 299     -25.548  13.733 -10.408  1.00102.15           S  
ANISOU 2295  SD  MET A 299    14788  14018  10009   1886     27  -1442       S  
ATOM   2296  CE  MET A 299     -26.564  12.728  -9.293  1.00100.32           C  
ANISOU 2296  CE  MET A 299    14747  13432   9938   1735    -18  -1419       C  
ATOM   2297  N   LEU A 300     -29.350  16.745 -12.687  1.00 86.77           N  
ANISOU 2297  N   LEU A 300    12313  12552   8104    966   -280  -1229       N  
ATOM   2298  CA  LEU A 300     -30.650  17.387 -12.895  1.00 85.50           C  
ANISOU 2298  CA  LEU A 300    12071  12468   7947    750   -379  -1216       C  
ATOM   2299  C   LEU A 300     -30.615  18.472 -13.983  1.00 81.85           C  
ANISOU 2299  C   LEU A 300    11431  12301   7366    763   -401  -1115       C  
ATOM   2300  O   LEU A 300     -31.496  18.477 -14.844  1.00 81.65           O  
ANISOU 2300  O   LEU A 300    11404  12399   7219    668   -473  -1182       O  
ATOM   2301  CB  LEU A 300     -31.151  18.006 -11.569  1.00 84.81           C  
ANISOU 2301  CB  LEU A 300    11901  12265   8058    621   -419  -1100       C  
ATOM   2302  CG  LEU A 300     -31.692  17.004 -10.530  1.00 86.80           C  
ANISOU 2302  CG  LEU A 300    12339  12220   8421    558   -402  -1185       C  
ATOM   2303  CD1 LEU A 300     -31.903  17.702  -9.175  1.00 85.41           C  
ANISOU 2303  CD1 LEU A 300    12066  11962   8424    532   -398  -1028       C  
ATOM   2304  CD2 LEU A 300     -32.983  16.307 -11.003  1.00 89.03           C  
ANISOU 2304  CD2 LEU A 300    12715  12432   8680    338   -464  -1339       C  
ATOM   2305  N   TYR A 301     -29.641  19.395 -13.889  1.00 80.32           N  
ANISOU 2305  N   TYR A 301    11091  12228   7198    875   -338   -954       N  
ATOM   2306  CA  TYR A 301     -29.652  20.653 -14.640  1.00 81.27           C  
ANISOU 2306  CA  TYR A 301    11052  12595   7232    869   -342   -815       C  
ATOM   2307  C   TYR A 301     -28.619  20.707 -15.774  1.00 83.00           C  
ANISOU 2307  C   TYR A 301    11280  12999   7257   1015   -254   -847       C  
ATOM   2308  O   TYR A 301     -28.866  21.442 -16.729  1.00 83.83           O  
ANISOU 2308  O   TYR A 301    11376  13286   7189    996   -279   -849       O  
ATOM   2309  CB  TYR A 301     -29.462  21.842 -13.666  1.00 79.35           C  
ANISOU 2309  CB  TYR A 301    10639  12362   7149    852   -317   -607       C  
ATOM   2310  CG  TYR A 301     -30.545  21.948 -12.602  1.00 78.27           C  
ANISOU 2310  CG  TYR A 301    10461  12105   7174    703   -403   -549       C  
ATOM   2311  CD1 TYR A 301     -30.331  21.413 -11.317  1.00 78.10           C  
ANISOU 2311  CD1 TYR A 301    10507  11863   7306    668   -410   -596       C  
ATOM   2312  CD2 TYR A 301     -31.790  22.538 -12.904  1.00 78.48           C  
ANISOU 2312  CD2 TYR A 301    10386  12243   7189    613   -472   -442       C  
ATOM   2313  CE1 TYR A 301     -31.371  21.398 -10.370  1.00 78.90           C  
ANISOU 2313  CE1 TYR A 301    10566  11867   7547    532   -472   -547       C  
ATOM   2314  CE2 TYR A 301     -32.825  22.541 -11.948  1.00 77.76           C  
ANISOU 2314  CE2 TYR A 301    10244  12058   7244    496   -541   -396       C  
ATOM   2315  CZ  TYR A 301     -32.626  21.943 -10.689  1.00 78.92           C  
ANISOU 2315  CZ  TYR A 301    10448  11995   7543    447   -536   -453       C  
ATOM   2316  OH  TYR A 301     -33.637  21.876  -9.776  1.00 79.76           O  
ANISOU 2316  OH  TYR A 301    10498  12020   7788    329   -591   -412       O  
ATOM   2317  N   VAL A 302     -27.498  19.972 -15.668  1.00 82.01           N  
ANISOU 2317  N   VAL A 302    11166  12849   7144   1172   -151   -871       N  
ATOM   2318  CA  VAL A 302     -26.342  20.169 -16.550  1.00 83.37           C  
ANISOU 2318  CA  VAL A 302    11303  13225   7150   1318    -43   -880       C  
ATOM   2319  C   VAL A 302     -26.146  18.966 -17.491  1.00 86.67           C  
ANISOU 2319  C   VAL A 302    11916  13626   7388   1404    -30  -1101       C  
ATOM   2320  O   VAL A 302     -26.418  19.094 -18.683  1.00 90.32           O  
ANISOU 2320  O   VAL A 302    12408  14256   7654   1390    -36  -1147       O  
ATOM   2321  CB  VAL A 302     -25.035  20.428 -15.745  1.00 83.07           C  
ANISOU 2321  CB  VAL A 302    11149  13212   7201   1455     64   -812       C  
ATOM   2322  CG1 VAL A 302     -23.857  20.824 -16.658  1.00 82.32           C  
ANISOU 2322  CG1 VAL A 302    10955  13378   6945   1567    190   -782       C  
ATOM   2323  CG2 VAL A 302     -25.264  21.487 -14.653  1.00 81.46           C  
ANISOU 2323  CG2 VAL A 302    10792  12960   7198   1348     36   -634       C  
ATOM   2324  N   PHE A 303     -25.706  17.823 -16.937  1.00 88.57           N  
ANISOU 2324  N   PHE A 303    12308  13659   7686   1498     -8  -1240       N  
ATOM   2325  CA  PHE A 303     -25.436  16.565 -17.640  1.00 91.18           C  
ANISOU 2325  CA  PHE A 303    12848  13942   7857   1614     33  -1460       C  
ATOM   2326  C   PHE A 303     -26.699  15.794 -18.070  1.00 90.22           C  
ANISOU 2326  C   PHE A 303    12906  13701   7671   1446    -70  -1623       C  
ATOM   2327  O   PHE A 303     -26.572  14.753 -18.714  1.00 90.71           O  
ANISOU 2327  O   PHE A 303    13186  13654   7625   1509    -41  -1833       O  
ATOM   2328  CB  PHE A 303     -24.486  15.696 -16.789  1.00 93.33           C  
ANISOU 2328  CB  PHE A 303    13231  14021   8209   1810    106  -1536       C  
ATOM   2329  CG  PHE A 303     -23.124  16.322 -16.526  1.00 95.49           C  
ANISOU 2329  CG  PHE A 303    13317  14468   8496   2006    212  -1429       C  
ATOM   2330  CD1 PHE A 303     -22.318  16.751 -17.602  1.00 97.05           C  
ANISOU 2330  CD1 PHE A 303    13385  14957   8534   2078    300  -1401       C  
ATOM   2331  CD2 PHE A 303     -22.626  16.438 -15.211  1.00 95.45           C  
ANISOU 2331  CD2 PHE A 303    13256  14357   8655   2108    227  -1360       C  
ATOM   2332  CE1 PHE A 303     -21.078  17.322 -17.360  1.00 98.85           C  
ANISOU 2332  CE1 PHE A 303    13415  15368   8776   2232    408  -1313       C  
ATOM   2333  CE2 PHE A 303     -21.371  16.995 -14.991  1.00 97.65           C  
ANISOU 2333  CE2 PHE A 303    13331  14831   8942   2275    316  -1278       C  
ATOM   2334  CZ  PHE A 303     -20.607  17.442 -16.061  1.00 99.47           C  
ANISOU 2334  CZ  PHE A 303    13416  15353   9024   2327    410  -1259       C  
ATOM   2335  N   MET A 304     -27.886  16.348 -17.768  1.00 90.97           N  
ANISOU 2335  N   MET A 304    12916  13821   7829   1234   -184  -1543       N  
ATOM   2336  CA  MET A 304     -29.161  16.043 -18.416  1.00 97.80           C  
ANISOU 2336  CA  MET A 304    13890  14671   8596   1062   -290  -1698       C  
ATOM   2337  C   MET A 304     -29.144  16.391 -19.920  1.00106.51           C  
ANISOU 2337  C   MET A 304    14959  16063   9448   1076   -309  -1729       C  
ATOM   2338  O   MET A 304     -29.719  15.646 -20.715  1.00106.67           O  
ANISOU 2338  O   MET A 304    15077  16113   9338    958   -396  -1896       O  
ATOM   2339  CB  MET A 304     -30.282  16.763 -17.625  1.00  0.00           C  
ATOM   2340  CG  MET A 304     -31.628  16.985 -18.338  1.00  0.00           C  
ATOM   2341  SD  MET A 304     -31.768  18.481 -19.367  1.00  0.00           S  
ATOM   2342  CE  MET A 304     -31.860  19.759 -18.087  1.00  0.00           C  
ATOM   2343  N   GLY A 305     -28.458  17.492 -20.277  1.00114.24           N  
ANISOU 2343  N   GLY A 305    15801  17260  10346   1208   -225  -1577       N  
ATOM   2344  CA  GLY A 305     -28.261  17.938 -21.652  1.00122.57           C  
ANISOU 2344  CA  GLY A 305    16834  18595  11142   1240   -222  -1580       C  
ATOM   2345  C   GLY A 305     -27.239  17.032 -22.344  1.00128.90           C  
ANISOU 2345  C   GLY A 305    17756  19460  11762   1429    -90  -1726       C  
ATOM   2346  O   GLY A 305     -26.220  16.662 -21.755  1.00132.41           O  
ANISOU 2346  O   GLY A 305    18246  19773  12293   1575     16  -1767       O  
ATOM   2347  N   GLN A 306     -27.531  16.699 -23.611  1.00127.21           N  
ANISOU 2347  N   GLN A 306    17590  19466  11277   1441   -101  -1803       N  
ATOM   2348  CA  GLN A 306     -26.737  15.841 -24.493  1.00134.65           C  
ANISOU 2348  CA  GLN A 306    18667  20480  12012   1616     22  -1976       C  
ATOM   2349  C   GLN A 306     -25.327  16.400 -24.747  1.00136.57           C  
ANISOU 2349  C   GLN A 306    18764  20899  12227   1795    195  -1817       C  
ATOM   2350  O   GLN A 306     -24.358  15.647 -24.675  1.00137.76           O  
ANISOU 2350  O   GLN A 306    18974  21010  12359   1982    328  -1921       O  
ATOM   2351  CB  GLN A 306     -27.474  15.638 -25.843  1.00140.10           C  
ANISOU 2351  CB  GLN A 306    19460  21370  12403   1563    -49  -2117       C  
ATOM   2352  CG  GLN A 306     -28.768  14.788 -25.804  1.00144.49           C  
ANISOU 2352  CG  GLN A 306    20149  21793  12959   1366   -221  -2317       C  
ATOM   2353  CD  GLN A 306     -29.989  15.460 -25.161  1.00145.35           C  
ANISOU 2353  CD  GLN A 306    20094  21956  13175   1175   -383  -2156       C  
ATOM   2354  NE2 GLN A 306     -30.939  14.653 -24.685  1.00147.55           N  
ANISOU 2354  NE2 GLN A 306    20444  22192  13428    990   -538  -2327       N  
ATOM   2355  OE1 GLN A 306     -30.094  16.684 -25.111  1.00143.08           O  
ANISOU 2355  OE1 GLN A 306    19619  21752  12992   1191   -367  -1888       O  
ATOM   2356  N   ASP A 307     -25.269  17.717 -25.004  1.00137.21           N  
ANISOU 2356  N   ASP A 307    18655  21173  12306   1740    204  -1567       N  
ATOM   2357  CA  ASP A 307     -24.076  18.519 -25.278  1.00137.59           C  
ANISOU 2357  CA  ASP A 307    18559  21420  12299   1868    382  -1424       C  
ATOM   2358  C   ASP A 307     -23.062  18.533 -24.120  1.00136.38           C  
ANISOU 2358  C   ASP A 307    18303  21135  12380   1969    476  -1384       C  
ATOM   2359  O   ASP A 307     -21.867  18.431 -24.383  1.00137.58           O  
ANISOU 2359  O   ASP A 307    18396  21407  12470   2137    636  -1407       O  
ATOM   2360  CB  ASP A 307     -24.391  19.968 -25.743  1.00137.94           C  
ANISOU 2360  CB  ASP A 307    18451  21647  12311   1759    373  -1155       C  
ATOM   2361  CG  ASP A 307     -25.446  20.769 -24.955  1.00137.94           C  
ANISOU 2361  CG  ASP A 307    18368  21485  12558   1599    237  -1007       C  
ATOM   2362  OD1 ASP A 307     -26.154  20.187 -24.103  1.00138.07           O  
ANISOU 2362  OD1 ASP A 307    18477  21324  12661   1514     91  -1131       O  
ATOM   2363  OD2 ASP A 307     -25.546  21.979 -25.248  1.00137.75           O1-
ANISOU 2363  OD2 ASP A 307    18189  21511  12639   1552    288   -773       O1-
ATOM   2364  N   PHE A 308     -23.547  18.634 -22.871  1.00127.80           N  
ANISOU 2364  N   PHE A 308    17187  19821  11552   1874    379  -1328       N  
ATOM   2365  CA  PHE A 308     -22.715  18.582 -21.666  1.00120.28           C  
ANISOU 2365  CA  PHE A 308    16130  18762  10810   1970    448  -1281       C  
ATOM   2366  C   PHE A 308     -22.178  17.170 -21.383  1.00115.75           C  
ANISOU 2366  C   PHE A 308    15718  18034  10227   2162    495  -1502       C  
ATOM   2367  O   PHE A 308     -21.020  17.036 -20.988  1.00114.88           O  
ANISOU 2367  O   PHE A 308    15519  17969  10160   2345    610  -1501       O  
ATOM   2368  CB  PHE A 308     -23.510  19.089 -20.446  1.00119.95           C  
ANISOU 2368  CB  PHE A 308    16024  18526  11026   1815    332  -1156       C  
ATOM   2369  CG  PHE A 308     -23.902  20.552 -20.497  1.00122.14           C  
ANISOU 2369  CG  PHE A 308    16154  18921  11334   1651    293   -932       C  
ATOM   2370  CD1 PHE A 308     -23.002  21.548 -20.061  1.00123.81           C  
ANISOU 2370  CD1 PHE A 308    16165  19261  11616   1648    396   -744       C  
ATOM   2371  CD2 PHE A 308     -25.103  20.939 -21.123  1.00123.05           C  
ANISOU 2371  CD2 PHE A 308    16330  19016  11407   1501    156   -915       C  
ATOM   2372  CE1 PHE A 308     -23.340  22.889 -20.190  1.00124.05           C  
ANISOU 2372  CE1 PHE A 308    16096  19360  11676   1502    373   -536       C  
ATOM   2373  CE2 PHE A 308     -25.415  22.283 -21.259  1.00123.23           C  
ANISOU 2373  CE2 PHE A 308    16234  19132  11453   1384    122   -702       C  
ATOM   2374  CZ  PHE A 308     -24.542  23.253 -20.786  1.00123.47           C  
ANISOU 2374  CZ  PHE A 308    16103  19255  11556   1387    235   -509       C  
ATOM   2375  N   ARG A 309     -23.038  16.154 -21.574  1.00112.57           N  
ANISOU 2375  N   ARG A 309    15556  17450   9765   2126    410  -1696       N  
ATOM   2376  CA  ARG A 309     -22.752  14.753 -21.266  1.00112.70           C  
ANISOU 2376  CA  ARG A 309    15774  17246   9800   2298    449  -1899       C  
ATOM   2377  C   ARG A 309     -21.717  14.120 -22.212  1.00115.78           C  
ANISOU 2377  C   ARG A 309    16209  17799   9982   2541    603  -2031       C  
ATOM   2378  O   ARG A 309     -20.868  13.363 -21.740  1.00116.66           O  
ANISOU 2378  O   ARG A 309    16366  17823  10135   2773    692  -2109       O  
ATOM   2379  CB  ARG A 309     -24.078  13.967 -21.241  1.00113.09           C  
ANISOU 2379  CB  ARG A 309    16082  17041   9845   2153    330  -2079       C  
ATOM   2380  CG  ARG A 309     -23.942  12.527 -20.708  1.00114.23           C  
ANISOU 2380  CG  ARG A 309    16480  16880  10044   2301    370  -2267       C  
ATOM   2381  CD  ARG A 309     -25.280  11.812 -20.468  1.00113.67           C  
ANISOU 2381  CD  ARG A 309    16617  16503  10069   2089    250  -2377       C  
ATOM   2382  NE  ARG A 309     -26.115  11.732 -21.677  1.00115.74           N  
ANISOU 2382  NE  ARG A 309    16995  16826  10154   1910    174  -2537       N  
ATOM   2383  CZ  ARG A 309     -27.129  12.551 -22.001  1.00115.73           C  
ANISOU 2383  CZ  ARG A 309    16883  16928  10162   1657     41  -2467       C  
ATOM   2384  NH1 ARG A 309     -27.502  13.562 -21.207  1.00114.17           N1+
ANISOU 2384  NH1 ARG A 309    16473  16759  10147   1556    -18  -2238       N1+
ATOM   2385  NH2 ARG A 309     -27.792  12.345 -23.145  1.00117.20           N1+
ANISOU 2385  NH2 ARG A 309    17168  17197  10166   1515    -37  -2634       N1+
ATOM   2386  N   GLU A 310     -21.784  14.455 -23.513  1.00115.91           N  
ANISOU 2386  N   GLU A 310    16215  18063   9761   2511    638  -2054       N  
ATOM   2387  CA  GLU A 310     -20.813  14.012 -24.516  1.00116.85           C  
ANISOU 2387  CA  GLU A 310    16377  18359   9664   2739    796  -2186       C  
ATOM   2388  C   GLU A 310     -19.464  14.736 -24.356  1.00115.51           C  
ANISOU 2388  C   GLU A 310    15925  18473   9491   2858    951  -2016       C  
ATOM   2389  O   GLU A 310     -18.430  14.086 -24.490  1.00118.74           O  
ANISOU 2389  O   GLU A 310    16319  18990   9805   3103   1101  -2117       O  
ATOM   2390  CB  GLU A 310     -21.421  14.149 -25.932  1.00117.39           C  
ANISOU 2390  CB  GLU A 310    16582  18574   9445   2662    775  -2309       C  
ATOM   2391  CG  GLU A 310     -21.518  15.585 -26.488  1.00116.25           C  
ANISOU 2391  CG  GLU A 310    16286  18656   9228   2458    707  -2108       C  
ATOM   2392  CD  GLU A 310     -22.268  15.651 -27.818  1.00118.26           C  
ANISOU 2392  CD  GLU A 310    16692  18966   9273   2331    621  -2224       C  
ATOM   2393  OE1 GLU A 310     -21.633  16.072 -28.809  1.00120.23           O  
ANISOU 2393  OE1 GLU A 310    16853  19452   9378   2290    664  -2104       O  
ATOM   2394  OE2 GLU A 310     -23.467  15.295 -27.819  1.00118.78           O1-
ANISOU 2394  OE2 GLU A 310    16970  18828   9333   2259    510  -2433       O1-
ATOM   2395  N   ARG A 311     -19.492  16.042 -24.031  1.00111.76           N  
ANISOU 2395  N   ARG A 311    15225  18122   9116   2688    925  -1771       N  
ATOM   2396  CA  ARG A 311     -18.300  16.876 -23.841  1.00112.99           C  
ANISOU 2396  CA  ARG A 311    15103  18514   9313   2761   1072  -1613       C  
ATOM   2397  C   ARG A 311     -17.474  16.476 -22.604  1.00116.02           C  
ANISOU 2397  C   ARG A 311    15398  18785   9896   2937   1104  -1639       C  
ATOM   2398  O   ARG A 311     -16.255  16.622 -22.637  1.00116.56           O  
ANISOU 2398  O   ARG A 311    15282  19062   9945   3104   1253  -1627       O  
ATOM   2399  CB  ARG A 311     -18.723  18.361 -23.809  1.00112.28           C  
ANISOU 2399  CB  ARG A 311    14830  18518   9314   2521   1031  -1351       C  
ATOM   2400  CG  ARG A 311     -17.587  19.396 -23.927  1.00114.04           C  
ANISOU 2400  CG  ARG A 311    14767  18982   9582   2537   1191  -1186       C  
ATOM   2401  CD  ARG A 311     -17.020  19.477 -25.354  1.00119.15           C  
ANISOU 2401  CD  ARG A 311    15367  19934   9972   2523   1343  -1127       C  
ATOM   2402  NE  ARG A 311     -15.940  20.465 -25.461  1.00122.39           N  
ANISOU 2402  NE  ARG A 311    15507  20588  10405   2563   1534  -1026       N  
ATOM   2403  CZ  ARG A 311     -15.122  20.622 -26.518  1.00125.83           C  
ANISOU 2403  CZ  ARG A 311    15844  21295  10670   2499   1696   -908       C  
ATOM   2404  NH1 ARG A 311     -14.239  21.628 -26.513  1.00127.28           N1+
ANISOU 2404  NH1 ARG A 311    15768  21677  10916   2503   1869   -829       N1+
ATOM   2405  NH2 ARG A 311     -15.179  19.800 -27.574  1.00127.26           N1+
ANISOU 2405  NH2 ARG A 311    16182  21488  10684   2393   1661   -856       N1+
ATOM   2406  N   LEU A 312     -18.144  15.932 -21.573  1.00118.07           N  
ANISOU 2406  N   LEU A 312    15786  18733  10341   2904    967  -1674       N  
ATOM   2407  CA  LEU A 312     -17.543  15.307 -20.392  1.00119.14           C  
ANISOU 2407  CA  LEU A 312    15879  18744  10646   3093    980  -1700       C  
ATOM   2408  C   LEU A 312     -16.723  14.052 -20.750  1.00125.22           C  
ANISOU 2408  C   LEU A 312    16799  19490  11287   3409   1082  -1916       C  
ATOM   2409  O   LEU A 312     -15.575  13.944 -20.320  1.00126.78           O  
ANISOU 2409  O   LEU A 312    16854  19791  11526   3648   1174  -1923       O  
ATOM   2410  CB  LEU A 312     -18.677  15.016 -19.376  1.00115.82           C  
ANISOU 2410  CB  LEU A 312    15595  17984  10427   2969    817  -1679       C  
ATOM   2411  CG  LEU A 312     -18.313  14.202 -18.112  1.00114.97           C  
ANISOU 2411  CG  LEU A 312    15547  17672  10464   3178    806  -1730       C  
ATOM   2412  CD1 LEU A 312     -17.169  14.834 -17.295  1.00113.97           C  
ANISOU 2412  CD1 LEU A 312    15117  17686  10499   3194    816  -1557       C  
ATOM   2413  CD2 LEU A 312     -19.569  13.944 -17.251  1.00113.26           C  
ANISOU 2413  CD2 LEU A 312    15605  17075  10355   3068    673  -1791       C  
ATOM   2414  N   ILE A 313     -17.329  13.147 -21.539  1.00129.81           N  
ANISOU 2414  N   ILE A 313    17670  19943  11710   3422   1066  -2103       N  
ATOM   2415  CA  ILE A 313     -16.734  11.882 -21.984  1.00135.21           C  
ANISOU 2415  CA  ILE A 313    18554  20545  12276   3725   1163  -2328       C  
ATOM   2416  C   ILE A 313     -15.559  12.095 -22.962  1.00140.19           C  
ANISOU 2416  C   ILE A 313    18983  21504  12780   3902   1337  -2329       C  
ATOM   2417  O   ILE A 313     -14.528  11.446 -22.800  1.00142.07           O  
ANISOU 2417  O   ILE A 313    19176  21740  13064   4176   1423  -2387       O  
ATOM   2418  CB  ILE A 313     -17.806  10.951 -22.634  1.00136.80           C  
ANISOU 2418  CB  ILE A 313    19118  20519  12343   3643   1101  -2538       C  
ATOM   2419  CG1 ILE A 313     -18.864  10.523 -21.589  1.00134.53           C  
ANISOU 2419  CG1 ILE A 313    19009  19865  12241   3443    935  -2529       C  
ATOM   2420  CG2 ILE A 313     -17.247   9.695 -23.349  1.00140.68           C  
ANISOU 2420  CG2 ILE A 313    19804  20870  12778   3891   1200  -2734       C  
ATOM   2421  CD1 ILE A 313     -20.156   9.959 -22.201  1.00135.66           C  
ANISOU 2421  CD1 ILE A 313    19489  19784  12270   3313    868  -2745       C  
ATOM   2422  N   HIS A 314     -15.728  13.008 -23.935  1.00141.94           N  
ANISOU 2422  N   HIS A 314    19068  21985  12875   3728   1383  -2239       N  
ATOM   2423  CA  HIS A 314     -14.723  13.326 -24.954  1.00147.66           C  
ANISOU 2423  CA  HIS A 314    19599  22997  13509   3837   1551  -2218       C  
ATOM   2424  C   HIS A 314     -13.516  14.115 -24.418  1.00149.29           C  
ANISOU 2424  C   HIS A 314    19444  23442  13836   3920   1639  -2068       C  
ATOM   2425  O   HIS A 314     -12.429  13.980 -24.978  1.00153.20           O  
ANISOU 2425  O   HIS A 314    19772  24137  14302   4083   1780  -2087       O  
ATOM   2426  CB  HIS A 314     -15.381  14.078 -26.131  1.00149.34           C  
ANISOU 2426  CB  HIS A 314    19795  23402  13545   3617   1578  -2149       C  
ATOM   2427  CG  HIS A 314     -16.495  13.349 -26.850  1.00152.99           C  
ANISOU 2427  CG  HIS A 314    20571  23708  13853   3566   1519  -2328       C  
ATOM   2428  CD2 HIS A 314     -17.618  13.820 -27.495  1.00154.24           C  
ANISOU 2428  CD2 HIS A 314    20806  23976  13823   3406   1512  -2330       C  
ATOM   2429  ND1 HIS A 314     -16.572  11.968 -26.941  1.00153.92           N  
ANISOU 2429  ND1 HIS A 314    20973  23514  13997   3677   1459  -2540       N  
ATOM   2430  CE1 HIS A 314     -17.692  11.676 -27.607  1.00155.77           C  
ANISOU 2430  CE1 HIS A 314    21433  23683  14071   3568   1418  -2678       C  
ATOM   2431  NE2 HIS A 314     -18.377  12.752 -27.976  1.00155.66           N  
ANISOU 2431  NE2 HIS A 314    21293  23933  13919   3413   1442  -2555       N  
ATOM   2432  N   ALA A 315     -13.713  14.910 -23.350  1.00146.45           N  
ANISOU 2432  N   ALA A 315    18957  23077  13612   3804   1561  -1928       N  
ATOM   2433  CA  ALA A 315     -12.648  15.662 -22.686  1.00146.73           C  
ANISOU 2433  CA  ALA A 315    18640  23342  13769   3858   1636  -1802       C  
ATOM   2434  C   ALA A 315     -11.766  14.796 -21.773  1.00148.21           C  
ANISOU 2434  C   ALA A 315    18807  23442  14066   4177   1638  -1905       C  
ATOM   2435  O   ALA A 315     -10.599  15.137 -21.586  1.00148.26           O  
ANISOU 2435  O   ALA A 315    18531  23687  14113   4317   1738  -1878       O  
ATOM   2436  CB  ALA A 315     -13.263  16.820 -21.888  1.00  0.00           C  
ATOM   2437  N   LEU A 316     -12.334  13.710 -21.218  1.00148.94           N  
ANISOU 2437  N   LEU A 316    19196  23191  14204   4292   1526  -2017       N  
ATOM   2438  CA  LEU A 316     -11.643  12.774 -20.333  1.00152.46           C  
ANISOU 2438  CA  LEU A 316    19685  23505  14740   4621   1520  -2106       C  
ATOM   2439  C   LEU A 316     -10.952  11.704 -21.213  1.00158.84           C  
ANISOU 2439  C   LEU A 316    20622  24291  15438   4839   1617  -2261       C  
ATOM   2440  O   LEU A 316     -11.656  11.007 -21.945  1.00163.79           O  
ANISOU 2440  O   LEU A 316    21534  24749  15950   4762   1612  -2376       O  
ATOM   2441  CB  LEU A 316     -12.704  12.175 -19.374  1.00148.70           C  
ANISOU 2441  CB  LEU A 316    19515  22627  14358   4638   1376  -2151       C  
ATOM   2442  CG  LEU A 316     -12.167  11.495 -18.090  1.00145.65           C  
ANISOU 2442  CG  LEU A 316    19130  22102  14111   4918   1329  -2151       C  
ATOM   2443  CD1 LEU A 316     -11.362  10.198 -18.324  1.00147.58           C  
ANISOU 2443  CD1 LEU A 316    19551  22209  14313   5260   1387  -2295       C  
ATOM   2444  CD2 LEU A 316     -11.440  12.485 -17.155  1.00143.64           C  
ANISOU 2444  CD2 LEU A 316    18437  22171  13968   4927   1340  -1997       C  
ATOM   2445  N   PRO A 317      -9.602  11.606 -21.169  1.00157.97           N  
ANISOU 2445  N   PRO A 317    20307  24358  15357   5106   1702  -2277       N  
ATOM   2446  CA  PRO A 317      -8.847  10.700 -22.055  1.00162.89           C  
ANISOU 2446  CA  PRO A 317    21030  24997  15865   5311   1810  -2418       C  
ATOM   2447  C   PRO A 317      -9.089   9.211 -21.743  1.00168.81           C  
ANISOU 2447  C   PRO A 317    22119  25378  16641   5591   1766  -2564       C  
ATOM   2448  O   PRO A 317      -8.900   8.787 -20.603  1.00168.28           O  
ANISOU 2448  O   PRO A 317    22065  25176  16699   5782   1691  -2533       O  
ATOM   2449  CB  PRO A 317      -7.383  11.116 -21.838  1.00163.42           C  
ANISOU 2449  CB  PRO A 317    20673  25463  15957   5447   1919  -2349       C  
ATOM   2450  CG  PRO A 317      -7.343  11.679 -20.428  1.00159.70           C  
ANISOU 2450  CG  PRO A 317    19950  25079  15650   5423   1831  -2211       C  
ATOM   2451  CD  PRO A 317      -8.700  12.359 -20.291  1.00155.50           C  
ANISOU 2451  CD  PRO A 317    19652  24254  15177   5231   1695  -2171       C  
ATOM   2452  N   ALA A 318      -9.514   8.464 -22.778  1.00172.83           N  
ANISOU 2452  N   ALA A 318    22920  25723  17024   5609   1815  -2722       N  
ATOM   2453  CA  ALA A 318      -9.806   7.025 -22.764  1.00180.13           C  
ANISOU 2453  CA  ALA A 318    24200  26291  17949   5858   1810  -2881       C  
ATOM   2454  C   ALA A 318     -10.989   6.628 -21.855  1.00182.42           C  
ANISOU 2454  C   ALA A 318    24755  26187  18369   5849   1672  -2866       C  
ATOM   2455  O   ALA A 318     -10.975   5.538 -21.280  1.00188.28           O  
ANISOU 2455  O   ALA A 318    25514  26807  19217   6106   1636  -2831       O  
ATOM   2456  CB  ALA A 318      -8.525   6.212 -22.479  1.00  0.00           C  
ATOM   2457  N   SER A 319     -12.000   7.510 -21.756  1.00181.07           N  
ANISOU 2457  N   SER A 319    24794  25826  18177   5539   1593  -2891       N  
ATOM   2458  CA  SER A 319     -13.242   7.273 -21.017  1.00180.64           C  
ANISOU 2458  CA  SER A 319    25004  25395  18235   5461   1470  -2883       C  
ATOM   2459  C   SER A 319     -14.112   6.200 -21.693  1.00181.86           C  
ANISOU 2459  C   SER A 319    25580  25199  18319   5282   1444  -3061       C  
ATOM   2460  O   SER A 319     -14.246   6.210 -22.917  1.00183.72           O  
ANISOU 2460  O   SER A 319    25850  25542  18411   5135   1489  -3160       O  
ATOM   2461  CB  SER A 319     -14.015   8.603 -20.912  1.00174.26           C  
ANISOU 2461  CB  SER A 319    23988  24721  17501   5212   1375  -2718       C  
ATOM   2462  OG  SER A 319     -15.179   8.492 -20.114  1.00171.85           O  
ANISOU 2462  OG  SER A 319    23958  24046  17294   5121   1263  -2721       O  
ATOM   2463  N   LEU A 320     -14.737   5.346 -20.867  1.00174.94           N  
ANISOU 2463  N   LEU A 320    25025  23903  17540   5286   1373  -3100       N  
ATOM   2464  CA  LEU A 320     -15.798   4.433 -21.290  1.00170.49           C  
ANISOU 2464  CA  LEU A 320    24862  22985  16933   5075   1343  -3274       C  
ATOM   2465  C   LEU A 320     -17.098   5.221 -21.543  1.00162.46           C  
ANISOU 2465  C   LEU A 320    23796  22059  15872   4672   1246  -3255       C  
ATOM   2466  O   LEU A 320     -17.400   6.164 -20.810  1.00159.78           O  
ANISOU 2466  O   LEU A 320    23229  21883  15598   4559   1174  -3091       O  
ATOM   2467  CB  LEU A 320     -15.963   3.332 -20.215  1.00170.40           C  
ANISOU 2467  CB  LEU A 320    25203  22492  17050   5162   1306  -3301       C  
ATOM   2468  CG  LEU A 320     -16.997   2.224 -20.530  1.00  0.00           C  
ATOM   2469  CD1 LEU A 320     -16.692   1.483 -21.851  1.00  0.00           C  
ATOM   2470  CD2 LEU A 320     -17.142   1.252 -19.339  1.00  0.00           C  
ATOM   2471  N   GLU A 321     -17.834   4.813 -22.590  1.00159.99           N  
ANISOU 2471  N   GLU A 321    23692  21654  15443   4456   1239  -3428       N  
ATOM   2472  CA  GLU A 321     -19.025   5.484 -23.123  1.00155.08           C  
ANISOU 2472  CA  GLU A 321    23019  21151  14751   4084   1135  -3423       C  
ATOM   2473  C   GLU A 321     -20.207   5.025 -22.287  1.00154.86           C  
ANISOU 2473  C   GLU A 321    23310  20732  14799   3838   1030  -3521       C  
ATOM   2474  O   GLU A 321     -21.357   5.405 -22.506  1.00155.30           O  
ANISOU 2474  O   GLU A 321    23504  20743  14759   3564    972  -3664       O  
ATOM   2475  CB  GLU A 321     -19.229   5.141 -24.626  1.00155.62           C  
ANISOU 2475  CB  GLU A 321    23065  21446  14619   3978   1178  -3541       C  
ATOM   2476  CG  GLU A 321     -18.093   5.563 -25.592  1.00153.92           C  
ANISOU 2476  CG  GLU A 321    22592  21570  14320   4224   1315  -3481       C  
ATOM   2477  CD  GLU A 321     -16.805   4.730 -25.530  1.00154.36           C  
ANISOU 2477  CD  GLU A 321    22830  21456  14366   4527   1439  -3628       C  
ATOM   2478  OE1 GLU A 321     -16.867   3.580 -25.039  1.00154.74           O  
ANISOU 2478  OE1 GLU A 321    23236  21132  14427   4496   1428  -3808       O  
ATOM   2479  OE2 GLU A 321     -15.773   5.263 -25.989  1.00154.37           O1-
ANISOU 2479  OE2 GLU A 321    22612  21695  14347   4788   1549  -3564       O1-
TER   
HETATM 2480  C1  UNK Z 999     -30.765  31.652   7.364  1.00  0.00           C  
HETATM 2481  N1  UNK Z 999     -29.775  30.857   6.923  1.00  0.00           N  
HETATM 2482  O1  UNK Z 999     -31.951  31.336   7.462  1.00  0.00           O  
HETATM 2483  S1  UNK Z 999     -32.364  27.727   3.530  1.00  0.00           S  
HETATM 2484  C2  UNK Z 999     -29.839  29.461   6.459  1.00  0.00           C  
HETATM 2485  N2  UNK Z 999     -29.242  27.330   7.509  1.00  0.00           N  
HETATM 2486  O2  UNK Z 999     -30.754  28.675   8.545  1.00  0.00           O  
HETATM 2487  C3  UNK Z 999     -29.977  28.450   7.616  1.00  0.00           C  
HETATM 2488  N3  UNK Z 999     -28.034  25.246  10.336  1.00  0.00           N  
HETATM 2489  O3  UNK Z 999     -27.435  22.814  11.369  1.00  0.00           O1-
HETATM 2490  C4  UNK Z 999     -30.917  29.284   5.355  1.00  0.00           C  
HETATM 2491  O4  UNK Z 999     -28.008  27.480   9.955  1.00  0.00           O  
HETATM 2492  C5  UNK Z 999     -31.037  27.872   4.752  1.00  0.00           C  
HETATM 2493  O5  UNK Z 999     -25.958  23.628  12.863  1.00  0.00           O  
HETATM 2494  C6  UNK Z 999     -31.509  28.282   2.033  1.00  0.00           C  
HETATM 2495  C7  UNK Z 999     -29.290  26.164   8.403  1.00  0.00           C  
HETATM 2496  C8  UNK Z 999     -28.358  26.342   9.625  1.00  0.00           C  
HETATM 2497  C9  UNK Z 999     -29.049  24.911   7.506  1.00  0.00           C  
HETATM 2498  C10 UNK Z 999     -29.164  23.485   8.110  1.00  0.00           C  
HETATM 2499  C11 UNK Z 999     -30.378  23.280   9.048  1.00  0.00           C  
HETATM 2500  C12 UNK Z 999     -29.125  22.426   6.985  1.00  0.00           C  
HETATM 2501  C13 UNK Z 999     -27.155  25.206  11.518  1.00  0.00           C  
HETATM 2502  C14 UNK Z 999     -26.822  23.732  11.961  1.00  0.00           C  
HETATM 2503  C15 UNK Z 999     -27.771  25.999  12.714  1.00  0.00           C  
HETATM 2504  C16 UNK Z 999     -26.741  26.764  13.518  1.00  0.00           C  
HETATM 2505  C17 UNK Z 999     -26.188  26.203  14.684  1.00  0.00           C  
HETATM 2506  C18 UNK Z 999     -25.150  26.849  15.332  1.00  0.00           C  
HETATM 2507  C19 UNK Z 999     -24.632  28.036  14.824  1.00  0.00           C  
HETATM 2508  C20 UNK Z 999     -25.147  28.587  13.661  1.00  0.00           C  
HETATM 2509  C21 UNK Z 999     -26.189  27.956  12.997  1.00  0.00           C  
CONECT 2480 2481 2482
CONECT 2481 2480 2484
CONECT 2482 2480
CONECT 2483 2494 2492
CONECT 2484 2481 2487 2490
CONECT 2485 2495 2487
CONECT 2486 2487
CONECT 2487 2484 2485 2486
CONECT 2488 2501 2496
CONECT 2489 2502
CONECT 2490 2484 2492
CONECT 2491 2496
CONECT 2492 2490 2483
CONECT 2493 2502
CONECT 2494 2483
CONECT 2495 2485 2496 2497
CONECT 2496 2495 2488 2491
CONECT 2497 2495 2498
CONECT 2498 2497 2499 2500
CONECT 2499 2498
CONECT 2500 2498
CONECT 2501 2488 2502 2503
CONECT 2502 2501 2489 2493
CONECT 2503 2501 2504
CONECT 2504 2503 2505 2509
CONECT 2505 2504 2506
CONECT 2506 2505 2507
CONECT 2507 2506 2508
CONECT 2508 2507 2509
CONECT 2509 2504 2508
END
