# Supplementary material for: Structural basis of ligand binding modes at the human formyl peptide receptor 2
Source: Nat Commun. 2020 Mar 5;11:1208. doi: 10.1038/s41467-020-15009-1 (PMC7058083; doi:10.1038/s41467-020-15009-1)
Supplement: Supplementary file 8 — Supplementary Data 5 [file 41467_2020_15009_MOESM8_ESM.txt]

ATOM      1  N   THR A   3     -28.938  29.195  29.551  1.00 75.39           N1+
ANISOU    1  N   THR A   3    11265  10585   6796    640   -566   -146       N1+
ATOM      2  CA  THR A   3     -27.718  28.449  29.086  1.00 75.90           C  
ANISOU    2  CA  THR A   3    11324  10776   6737    857   -712    -92       C  
ATOM      3  C   THR A   3     -28.178  27.162  28.355  1.00 75.91           C  
ANISOU    3  C   THR A   3    11536  10589   6718    977   -633     69       C  
ATOM      4  O   THR A   3     -27.579  26.838  27.331  1.00 74.23           O  
ANISOU    4  O   THR A   3    11268  10386   6552   1090   -692    114       O  
ATOM      5  CB  THR A   3     -26.692  28.094  30.200  1.00 77.44           C  
ANISOU    5  CB  THR A   3    11574  11188   6662   1004   -852   -135       C  
ATOM      6  CG2 THR A   3     -26.053  29.336  30.840  1.00 76.98           C  
ANISOU    6  CG2 THR A   3    11283  11335   6630    870   -950   -321       C  
ATOM      7  OG1 THR A   3     -27.288  27.332  31.236  1.00 78.83           O  
ANISOU    7  OG1 THR A   3    12019  11259   6674   1021   -752    -74       O  
ATOM      8  N   ASN A   4     -29.192  26.441  28.876  1.00 76.47           N  
ANISOU    8  N   ASN A   4    11853  10481   6719    946   -489    152       N  
ATOM      9  CA  ASN A   4     -29.669  25.148  28.359  1.00 77.68           C  
ANISOU    9  CA  ASN A   4    12224  10418   6872   1006   -384    294       C  
ATOM     10  C   ASN A   4     -30.270  25.217  26.941  1.00 74.64           C  
ANISOU   10  C   ASN A   4    11711   9902   6745    866   -307    291       C  
ATOM     11  O   ASN A   4     -30.160  24.238  26.206  1.00 74.54           O  
ANISOU   11  O   ASN A   4    11822   9745   6754    927   -264    379       O  
ATOM     12  CB  ASN A   4     -30.697  24.521  29.331  1.00 79.91           C  
ANISOU   12  CB  ASN A   4    12776  10543   7043    945   -217    369       C  
ATOM     13  CG  ASN A   4     -30.177  24.380  30.766  1.00 85.70           C  
ANISOU   13  CG  ASN A   4    13724  11367   7471   1140   -284    423       C  
ATOM     14  ND2 ASN A   4     -29.608  23.221  31.102  1.00 87.24           N  
ANISOU   14  ND2 ASN A   4    13787  11812   7550   1290   -485    354       N  
ATOM     15  OD1 ASN A   4     -30.289  25.312  31.559  1.00 87.75           O  
ANISOU   15  OD1 ASN A   4    14265  11484   7592   1152   -154    528       O  
ATOM     16  N   PHE A   5     -30.796  26.395  26.562  1.00 70.74           N  
ANISOU   16  N   PHE A   5    10986   9453   6437    686   -289    191       N  
ATOM     17  CA  PHE A   5     -31.258  26.747  25.209  1.00 65.20           C  
ANISOU   17  CA  PHE A   5    10148   8656   5969    555   -225    184       C  
ATOM     18  C   PHE A   5     -30.096  27.042  24.227  1.00 64.67           C  
ANISOU   18  C   PHE A   5     9890   8705   5977    630   -353    154       C  
ATOM     19  O   PHE A   5     -30.256  26.862  23.024  1.00 66.49           O  
ANISOU   19  O   PHE A   5    10112   8847   6305    633   -327    196       O  
ATOM     20  CB  PHE A   5     -32.293  27.903  25.335  1.00 58.43           C  
ANISOU   20  CB  PHE A   5     9154   7787   5261    355   -139    104       C  
ATOM     21  CG  PHE A   5     -32.826  28.607  24.087  1.00 56.78           C  
ANISOU   21  CG  PHE A   5     8807   7494   5273    230    -74    103       C  
ATOM     22  CD1 PHE A   5     -33.228  27.882  22.943  1.00 59.38           C  
ANISOU   22  CD1 PHE A   5     9235   7665   5660    158     53    166       C  
ATOM     23  CD2 PHE A   5     -33.112  29.991  24.134  1.00 55.72           C  
ANISOU   23  CD2 PHE A   5     8446   7445   5280    176   -137     37       C  
ATOM     24  CE1 PHE A   5     -33.804  28.542  21.863  1.00 57.22           C  
ANISOU   24  CE1 PHE A   5     8822   7346   5575     51     96    157       C  
ATOM     25  CE2 PHE A   5     -33.688  30.634  23.048  1.00 55.83           C  
ANISOU   25  CE2 PHE A   5     8344   7394   5476     82    -84     47       C  
ATOM     26  CZ  PHE A   5     -34.024  29.914  21.911  1.00 56.72           C  
ANISOU   26  CZ  PHE A   5     8541   7373   5636     27     23    103       C  
ATOM     27  N   SER A   6     -28.921  27.431  24.748  1.00 63.07           N  
ANISOU   27  N   SER A   6     9529   8710   5726    679   -486     73       N  
ATOM     28  CA  SER A   6     -27.695  27.662  23.968  1.00 66.34           C  
ANISOU   28  CA  SER A   6     9743   9264   6199    746   -598     40       C  
ATOM     29  C   SER A   6     -26.843  26.369  23.900  1.00 67.41           C  
ANISOU   29  C   SER A   6     9982   9435   6196    992   -678    111       C  
ATOM     30  O   SER A   6     -25.745  26.385  23.351  1.00 66.94           O  
ANISOU   30  O   SER A   6     9796   9441   6198   1061   -730    107       O  
ATOM     31  CB  SER A   6     -26.941  28.866  24.595  1.00 73.70           C  
ANISOU   31  CB  SER A   6    10465  10418   7119    696   -705    -82       C  
ATOM     32  OG  SER A   6     -25.838  29.358  23.853  1.00 78.95           O  
ANISOU   32  OG  SER A   6    11076  11023   7897    489   -623   -150       O  
ATOM     33  N   THR A   7     -27.355  25.259  24.447  1.00 71.40           N  
ANISOU   33  N   THR A   7    10724   9896   6507   1138   -681    181       N  
ATOM     34  CA  THR A   7     -26.719  23.951  24.390  1.00 73.94           C  
ANISOU   34  CA  THR A   7    11191  10220   6684   1405   -746    264       C  
ATOM     35  C   THR A   7     -27.593  23.048  23.489  1.00 75.59           C  
ANISOU   35  C   THR A   7    11592  10159   6969   1394   -618    355       C  
ATOM     36  O   THR A   7     -28.749  22.817  23.848  1.00 72.26           O  
ANISOU   36  O   THR A   7    11386   9531   6540   1293   -483    416       O  
ATOM     37  CB  THR A   7     -26.698  23.336  25.813  1.00 77.88           C  
ANISOU   37  CB  THR A   7    11900  10765   6926   1579   -796    317       C  
ATOM     38  CG2 THR A   7     -25.997  21.969  25.895  1.00 79.23           C  
ANISOU   38  CG2 THR A   7    12265  10898   6943   1885   -848    425       C  
ATOM     39  OG1 THR A   7     -26.028  24.225  26.694  1.00 77.49           O  
ANISOU   39  OG1 THR A   7    11653  11001   6790   1595   -938    210       O  
ATOM     40  N   PRO A   8     -27.083  22.582  22.327  1.00 78.50           N  
ANISOU   40  N   PRO A   8    11888  10529   7410   1482   -649    357       N  
ATOM     41  CA  PRO A   8     -27.819  21.591  21.522  1.00 82.05           C  
ANISOU   41  CA  PRO A   8    12532  10720   7925   1462   -532    423       C  
ATOM     42  C   PRO A   8     -27.915  20.229  22.241  1.00 89.09           C  
ANISOU   42  C   PRO A   8    13778  11443   8630   1658   -497    537       C  
ATOM     43  O   PRO A   8     -27.012  19.869  22.997  1.00 92.79           O  
ANISOU   43  O   PRO A   8    14306  12032   8917   1917   -607    571       O  
ATOM     44  CB  PRO A   8     -27.023  21.528  20.210  1.00 81.07           C  
ANISOU   44  CB  PRO A   8    12228  10687   7888   1544   -596    380       C  
ATOM     45  CG  PRO A   8     -25.604  21.896  20.604  1.00 80.85           C  
ANISOU   45  CG  PRO A   8    12006  10953   7761   1721   -756    333       C  
ATOM     46  CD  PRO A   8     -25.785  22.907  21.730  1.00 80.56           C  
ANISOU   46  CD  PRO A   8    11886  11035   7689   1597   -785    288       C  
ATOM     47  N   LEU A   9     -29.029  19.517  22.023  1.00 94.45           N  
ANISOU   47  N   LEU A   9    14693  11843   9350   1533   -340    595       N  
ATOM     48  CA  LEU A   9     -29.317  18.208  22.607  1.00102.53           C  
ANISOU   48  CA  LEU A   9    16101  12652  10206   1675   -267    715       C  
ATOM     49  C   LEU A   9     -28.255  17.168  22.206  1.00106.44           C  
ANISOU   49  C   LEU A   9    16725  13069  10649   1931   -312    752       C  
ATOM     50  O   LEU A   9     -28.202  16.803  21.028  1.00105.91           O  
ANISOU   50  O   LEU A   9    16611  12910  10721   1857   -271    708       O  
ATOM     51  CB  LEU A   9     -30.741  17.779  22.160  1.00105.80           C  
ANISOU   51  CB  LEU A   9    16710  12798  10692   1415    -68    751       C  
ATOM     52  CG  LEU A   9     -31.207  16.377  22.623  1.00109.03           C  
ANISOU   52  CG  LEU A   9    17080  13257  11089   1227      0    741       C  
ATOM     53  CD1 LEU A   9     -31.167  16.246  24.153  1.00108.66           C  
ANISOU   53  CD1 LEU A   9    17166  12982  11138    952    205    759       C  
ATOM     54  CD2 LEU A   9     -32.595  16.024  22.052  1.00109.28           C  
ANISOU   54  CD2 LEU A   9    17301  13349  10871   1426    -47    821       C  
ATOM     55  N   ASN A  10     -27.462  16.661  23.166  1.00104.46           N  
ANISOU   55  N   ASN A  10    16639  12863  10186   2248   -397    830       N  
ATOM     56  CA  ASN A  10     -26.493  15.611  22.866  1.00103.95           C  
ANISOU   56  CA  ASN A  10    16711  12740  10044   2556   -447    872       C  
ATOM     57  C   ASN A  10     -27.194  14.240  22.872  1.00102.64           C  
ANISOU   57  C   ASN A  10    16986  12175   9838   2552   -277    975       C  
ATOM     58  O   ASN A  10     -27.083  13.482  23.834  1.00106.21           O  
ANISOU   58  O   ASN A  10    17764  12488  10101   2702   -237   1100       O  
ATOM     59  CB  ASN A  10     -25.307  15.702  23.863  1.00108.45           C  
ANISOU   59  CB  ASN A  10    17263  13547  10394   2918   -617    914       C  
ATOM     60  CG  ASN A  10     -23.975  15.389  23.183  1.00113.42           C  
ANISOU   60  CG  ASN A  10    18005  14150  10939   3284   -678    952       C  
ATOM     61  ND2 ASN A  10     -23.144  16.413  22.978  1.00114.76           N  
ANISOU   61  ND2 ASN A  10    17836  14631  11135   3432   -827    860       N  
ATOM     62  OD1 ASN A  10     -23.710  14.245  22.820  1.00116.40           O  
ANISOU   62  OD1 ASN A  10    18775  14228  11223   3433   -584   1061       O  
ATOM     63  N   GLU A  11     -27.923  13.970  21.782  1.00 99.14           N  
ANISOU   63  N   GLU A  11    16566  11543   9562   2375   -174    922       N  
ATOM     64  CA  GLU A  11     -28.742  12.780  21.543  1.00100.69           C  
ANISOU   64  CA  GLU A  11    17173  11345   9739   2317      1    995       C  
ATOM     65  C   GLU A  11     -27.988  11.433  21.606  1.00105.11           C  
ANISOU   65  C   GLU A  11    18034  11748  10155   2690    -21   1071       C  
ATOM     66  O   GLU A  11     -28.624  10.410  21.844  1.00107.56           O  
ANISOU   66  O   GLU A  11    18735  11697  10434   2667    130   1135       O  
ATOM     67  CB  GLU A  11     -29.500  12.940  20.205  1.00 99.80           C  
ANISOU   67  CB  GLU A  11    16972  11102   9846   1983    111    892       C  
ATOM     68  CG  GLU A  11     -28.621  13.363  18.997  1.00101.10           C  
ANISOU   68  CG  GLU A  11    16947  11355  10110   2072     32    790       C  
ATOM     69  CD  GLU A  11     -29.322  13.259  17.637  1.00102.46           C  
ANISOU   69  CD  GLU A  11    17047  11410  10473   1742    133    689       C  
ATOM     70  OE1 GLU A  11     -30.465  12.754  17.597  1.00101.49           O  
ANISOU   70  OE1 GLU A  11    16612  11465  10485   1499    115    618       O  
ATOM     71  OE2 GLU A  11     -28.670  13.635  16.638  1.00104.87           O1-
ANISOU   71  OE2 GLU A  11    17618  11443  10785   1729    230    677       O1-
ATOM     72  N   TYR A  12     -26.662  11.450  21.416  1.00107.74           N  
ANISOU   72  N   TYR A  12    18195  12341  10399   3031   -196   1059       N  
ATOM     73  CA  TYR A  12     -25.773  10.291  21.557  1.00111.23           C  
ANISOU   73  CA  TYR A  12    18928  12665  10670   3451   -229   1148       C  
ATOM     74  C   TYR A  12     -25.601   9.838  23.019  1.00116.35           C  
ANISOU   74  C   TYR A  12    19880  13253  11074   3675   -237   1311       C  
ATOM     75  O   TYR A  12     -25.366   8.652  23.246  1.00122.24           O  
ANISOU   75  O   TYR A  12    20990  13795  11663   4001   -215   1423       O  
ATOM     76  CB  TYR A  12     -24.396  10.622  20.940  1.00111.14           C  
ANISOU   76  CB  TYR A  12    18589  12992  10649   3749   -413   1070       C  
ATOM     77  CG  TYR A  12     -24.399  10.825  19.434  1.00109.27           C  
ANISOU   77  CG  TYR A  12    18158  12759  10600   3634   -390    936       C  
ATOM     78  CD1 TYR A  12     -24.848  12.043  18.885  1.00107.94           C  
ANISOU   78  CD1 TYR A  12    17586  12813  10616   3327   -419    814       C  
ATOM     79  CD2 TYR A  12     -23.956   9.797  18.574  1.00110.48           C  
ANISOU   79  CD2 TYR A  12    18551  12690  10735   3845   -333    934       C  
ATOM     80  CE1 TYR A  12     -24.871  12.228  17.491  1.00107.60           C  
ANISOU   80  CE1 TYR A  12    17377  12785  10721   3232   -399    701       C  
ATOM     81  CE2 TYR A  12     -23.966   9.987  17.177  1.00109.72           C  
ANISOU   81  CE2 TYR A  12    18286  12611  10791   3744   -311    805       C  
ATOM     82  CZ  TYR A  12     -24.425  11.203  16.635  1.00109.14           C  
ANISOU   82  CZ  TYR A  12    17805  12777  10887   3437   -346    693       C  
ATOM     83  OH  TYR A  12     -24.457  11.386  15.283  1.00110.28           O  
ANISOU   83  OH  TYR A  12    17791  12949  11160   3344   -325    573       O  
ATOM     84  N   GLU A  13     -25.716  10.783  23.967  1.00115.59           N  
ANISOU   84  N   GLU A  13    19661  13326  10933   3519   -265   1328       N  
ATOM     85  CA  GLU A  13     -25.535  10.573  25.406  1.00119.98           C  
ANISOU   85  CA  GLU A  13    20504  13845  11240   3704   -269   1480       C  
ATOM     86  C   GLU A  13     -26.871  10.391  26.154  1.00118.77           C  
ANISOU   86  C   GLU A  13    20613  13428  11087   3376    -66   1552       C  
ATOM     87  O   GLU A  13     -26.846   9.947  27.302  1.00121.53           O  
ANISOU   87  O   GLU A  13    21229  13666  11283   3478     -7   1659       O  
ATOM     88  CB  GLU A  13     -24.745  11.769  25.979  1.00122.92           C  
ANISOU   88  CB  GLU A  13    20536  14668  11499   3845   -481   1439       C  
ATOM     89  CG  GLU A  13     -23.327  11.906  25.382  1.00128.38           C  
ANISOU   89  CG  GLU A  13    21000  15633  12145   4227   -666   1383       C  
ATOM     90  CD  GLU A  13     -22.543  13.123  25.882  1.00134.19           C  
ANISOU   90  CD  GLU A  13    21536  16708  12741   4387   -820   1366       C  
ATOM     91  OE1 GLU A  13     -23.077  13.878  26.724  1.00134.30           O  
ANISOU   91  OE1 GLU A  13    21431  16866  12731   4168   -843   1342       O  
ATOM     92  OE2 GLU A  13     -21.405  13.289  25.390  1.00138.51           O1-
ANISOU   92  OE2 GLU A  13    22054  17378  13195   4733   -914   1369       O1-
ATOM     93  N   GLU A  14     -28.000  10.728  25.506  1.00113.17           N  
ANISOU   93  N   GLU A  14    19744  12650  10605   2951     52   1450       N  
ATOM     94  CA  GLU A  14     -29.356  10.603  26.043  1.00112.75           C  
ANISOU   94  CA  GLU A  14    19900  12375  10563   2626    256   1504       C  
ATOM     95  C   GLU A  14     -29.789   9.144  26.253  1.00113.95           C  
ANISOU   95  C   GLU A  14    20573  12075  10648   2642    452   1628       C  
ATOM     96  O   GLU A  14     -29.653   8.330  25.339  1.00116.15           O  
ANISOU   96  O   GLU A  14    20973  12164  10995   2726    477   1603       O  
ATOM     97  CB  GLU A  14     -30.343  11.295  25.076  1.00111.87           C  
ANISOU   97  CB  GLU A  14    19468  12320  10718   2195    326   1356       C  
ATOM     98  CG  GLU A  14     -30.369  12.836  25.161  1.00112.47           C  
ANISOU   98  CG  GLU A  14    19069  12793  10871   2135    167   1240       C  
ATOM     99  CD  GLU A  14     -30.946  13.392  26.468  1.00115.07           C  
ANISOU   99  CD  GLU A  14    19412  13291  11018   2192    124   1296       C  
ATOM    100  OE1 GLU A  14     -31.649  12.634  27.173  1.00117.30           O  
ANISOU  100  OE1 GLU A  14    19998  13380  11192   2098    281   1400       O  
ATOM    101  OE2 GLU A  14     -30.684  14.587  26.728  1.00114.70           O1-
ANISOU  101  OE2 GLU A  14    19075  13574  10932   2320    -60   1231       O1-
ATOM    102  N   VAL A  15     -30.372   8.879  27.435  1.00113.26           N  
ANISOU  102  N   VAL A  15    20807  11808  10420   2552    605   1758       N  
ATOM    103  CA  VAL A  15     -31.031   7.617  27.788  1.00113.30           C  
ANISOU  103  CA  VAL A  15    21229  11406  10415   2512    809   1824       C  
ATOM    104  C   VAL A  15     -32.357   7.422  27.016  1.00111.87           C  
ANISOU  104  C   VAL A  15    21158  10938  10411   2095   1017   1779       C  
ATOM    105  O   VAL A  15     -32.716   6.285  26.709  1.00114.31           O  
ANISOU  105  O   VAL A  15    21758  10912  10763   2062   1151   1779       O  
ATOM    106  CB  VAL A  15     -31.301   7.541  29.321  1.00114.33           C  
ANISOU  106  CB  VAL A  15    21554  11497  10390   2526    901   1922       C  
ATOM    107  CG1 VAL A  15     -32.155   6.338  29.781  1.00117.08           C  
ANISOU  107  CG1 VAL A  15    22344  11443  10697   2543   1095   1994       C  
ATOM    108  CG2 VAL A  15     -29.977   7.545  30.108  1.00114.33           C  
ANISOU  108  CG2 VAL A  15    21385  11834  10221   2898    676   1946       C  
ATOM    109  N   SER A  16     -33.028   8.539  26.674  1.00108.92           N  
ANISOU  109  N   SER A  16    20434  10746  10206   1743   1037   1664       N  
ATOM    110  CA  SER A  16     -34.252   8.599  25.869  1.00108.81           C  
ANISOU  110  CA  SER A  16    20384  10551  10409   1314   1214   1560       C  
ATOM    111  C   SER A  16     -34.082   8.071  24.427  1.00104.56           C  
ANISOU  111  C   SER A  16    19753   9942  10033   1320   1159   1434       C  
ATOM    112  O   SER A  16     -35.069   7.637  23.833  1.00102.43           O  
ANISOU  112  O   SER A  16    19544   9466   9910   1000   1309   1354       O  
ATOM    113  CB  SER A  16     -34.752  10.061  25.879  1.00111.61           C  
ANISOU  113  CB  SER A  16    20317  11177  10912    990   1218   1448       C  
ATOM    114  OG  SER A  16     -35.988  10.220  25.209  1.00114.39           O  
ANISOU  114  OG  SER A  16    20588  11404  11471    592   1367   1337       O  
ATOM    115  N   TYR A  17     -32.848   8.126  23.897  1.00104.99           N  
ANISOU  115  N   TYR A  17    19652  10179  10058   1666    951   1406       N  
ATOM    116  CA  TYR A  17     -32.505   7.749  22.524  1.00106.59           C  
ANISOU  116  CA  TYR A  17    19769  10342  10389   1715    894   1288       C  
ATOM    117  C   TYR A  17     -31.392   6.680  22.488  1.00111.51           C  
ANISOU  117  C   TYR A  17    20710  10810  10850   2161    836   1378       C  
ATOM    118  O   TYR A  17     -30.792   6.475  21.434  1.00110.77           O  
ANISOU  118  O   TYR A  17    20437  10861  10789   2394    692   1302       O  
ATOM    119  CB  TYR A  17     -32.132   9.026  21.730  1.00104.26           C  
ANISOU  119  CB  TYR A  17    18925  10446  10242   1689    708   1143       C  
ATOM    120  CG  TYR A  17     -33.139  10.164  21.829  1.00105.71           C  
ANISOU  120  CG  TYR A  17    18787  10842  10537   1363    727   1087       C  
ATOM    121  CD1 TYR A  17     -34.468   9.978  21.396  1.00107.57           C  
ANISOU  121  CD1 TYR A  17    18982  10959  10929    954    881   1011       C  
ATOM    122  CD2 TYR A  17     -32.762  11.403  22.388  1.00106.41           C  
ANISOU  122  CD2 TYR A  17    18609  11253  10570   1470    591   1101       C  
ATOM    123  CE1 TYR A  17     -35.416  11.010  21.541  1.00107.34           C  
ANISOU  123  CE1 TYR A  17    18656  11129  10998    691    901    960       C  
ATOM    124  CE2 TYR A  17     -33.711  12.430  22.551  1.00106.18           C  
ANISOU  124  CE2 TYR A  17    18308  11396  10641   1193    617   1045       C  
ATOM    125  CZ  TYR A  17     -35.039  12.236  22.124  1.00106.80           C  
ANISOU  125  CZ  TYR A  17    18353  11353  10874    819    774    980       C  
ATOM    126  OH  TYR A  17     -35.955  13.236  22.267  1.00106.08           O  
ANISOU  126  OH  TYR A  17    17987  11438  10879    576    803    925       O  
ATOM    127  N   GLU A  18     -31.143   6.003  23.624  1.00117.30           N  
ANISOU  127  N   GLU A  18    21926  11244  11397   2297    958   1547       N  
ATOM    128  CA  GLU A  18     -30.109   4.976  23.805  1.00119.64           C  
ANISOU  128  CA  GLU A  18    22526  11394  11539   2737    916   1628       C  
ATOM    129  C   GLU A  18     -30.320   3.690  22.978  1.00120.04           C  
ANISOU  129  C   GLU A  18    22887  11055  11666   2672   1064   1564       C  
ATOM    130  O   GLU A  18     -29.336   3.010  22.685  1.00122.32           O  
ANISOU  130  O   GLU A  18    23280  11303  11892   3024   1001   1550       O  
ATOM    131  CB  GLU A  18     -29.975   4.705  25.321  1.00123.44           C  
ANISOU  131  CB  GLU A  18    23205  11854  11842   2885    963   1742       C  
ATOM    132  CG  GLU A  18     -28.999   3.586  25.748  1.00130.51           C  
ANISOU  132  CG  GLU A  18    24286  12712  12590   3350    896   1784       C  
ATOM    133  CD  GLU A  18     -28.878   3.413  27.267  1.00138.27           C  
ANISOU  133  CD  GLU A  18    25509  13632  13394   3472    964   1904       C  
ATOM    134  OE1 GLU A  18     -29.468   4.227  28.012  1.00139.55           O  
ANISOU  134  OE1 GLU A  18    25569  13935  13519   3307    972   1952       O  
ATOM    135  OE2 GLU A  18     -28.187   2.449  27.661  1.00143.76           O1-
ANISOU  135  OE2 GLU A  18    26507  14138  13979   3738   1013   1951       O1-
ATOM    136  N   SER A  19     -31.579   3.387  22.609  1.00113.88           N  
ANISOU  136  N   SER A  19    22234  10014  11020   2221   1260   1509       N  
ATOM    137  CA  SER A  19     -31.976   2.202  21.842  1.00112.76           C  
ANISOU  137  CA  SER A  19    22397   9497  10948   2086   1422   1426       C  
ATOM    138  C   SER A  19     -31.314   2.112  20.453  1.00105.08           C  
ANISOU  138  C   SER A  19    21364   8530  10030   2326   1305   1322       C  
ATOM    139  O   SER A  19     -30.974   3.139  19.863  1.00104.60           O  
ANISOU  139  O   SER A  19    20881   8827  10035   2429   1115   1248       O  
ATOM    140  CB  SER A  19     -33.518   2.153  21.762  1.00116.84           C  
ANISOU  140  CB  SER A  19    22920   9843  11632   1516   1610   1340       C  
ATOM    141  OG  SER A  19     -34.052   3.069  20.823  1.00116.84           O  
ANISOU  141  OG  SER A  19    22435  10147  11813   1312   1493   1187       O  
ATOM    142  N   ALA A  20     -31.164   0.870  19.959  1.00 97.13           N  
ANISOU  142  N   ALA A  20    20673   7221   9010   2380   1416   1266       N  
ATOM    143  CA  ALA A  20     -30.541   0.540  18.674  1.00 99.48           C  
ANISOU  143  CA  ALA A  20    20935   7515   9346   2623   1324   1155       C  
ATOM    144  C   ALA A  20     -31.234   1.156  17.444  1.00 93.48           C  
ANISOU  144  C   ALA A  20    19874   6852   8792   2310   1286    979       C  
ATOM    145  O   ALA A  20     -30.546   1.443  16.465  1.00 93.27           O  
ANISOU  145  O   ALA A  20    19567   7061   8811   2503   1140    866       O  
ATOM    146  CB  ALA A  20     -30.460  -0.987  18.537  1.00107.55           C  
ANISOU  146  CB  ALA A  20    22368   8185  10311   2683   1477   1119       C  
ATOM    147  N   GLY A  21     -32.559   1.379  17.528  1.00 87.71           N  
ANISOU  147  N   GLY A  21    19063   6071   8191   1793   1409    910       N  
ATOM    148  CA  GLY A  21     -33.363   2.000  16.476  1.00 82.02           C  
ANISOU  148  CA  GLY A  21    17896   5604   7665   1463   1348    705       C  
ATOM    149  C   GLY A  21     -33.047   3.496  16.339  1.00 75.13           C  
ANISOU  149  C   GLY A  21    16455   5256   6835   1557   1135    693       C  
ATOM    150  O   GLY A  21     -32.931   3.983  15.217  1.00 72.93           O  
ANISOU  150  O   GLY A  21    15838   5229   6642   1597   1006    560       O  
ATOM    151  N   TYR A  22     -32.861   4.211  17.464  1.00 77.98           N  
ANISOU  151  N   TYR A  22    16720   5780   7128   1589   1103    828       N  
ATOM    152  CA  TYR A  22     -32.409   5.605  17.474  1.00 79.14           C  
ANISOU  152  CA  TYR A  22    16359   6401   7309   1671    910    814       C  
ATOM    153  C   TYR A  22     -30.912   5.760  17.161  1.00 81.27           C  
ANISOU  153  C   TYR A  22    16510   6878   7492   2141    728    825       C  
ATOM    154  O   TYR A  22     -30.544   6.788  16.600  1.00 68.22           O  
ANISOU  154  O   TYR A  22    14409   5604   5908   2179    572    751       O  
ATOM    155  CB  TYR A  22     -32.760   6.270  18.820  1.00 80.84           C  
ANISOU  155  CB  TYR A  22    16548   6720   7447   1620    924    948       C  
ATOM    156  CG  TYR A  22     -34.154   6.863  18.896  1.00 83.00           C  
ANISOU  156  CG  TYR A  22    16608   7066   7861   1152   1016    886       C  
ATOM    157  CD1 TYR A  22     -34.489   7.967  18.081  1.00 81.68           C  
ANISOU  157  CD1 TYR A  22    15948   7236   7850    981    907    760       C  
ATOM    158  CD2 TYR A  22     -35.108   6.346  19.795  1.00 86.09           C  
ANISOU  158  CD2 TYR A  22    17291   7196   8223    894   1219    959       C  
ATOM    159  CE1 TYR A  22     -35.771   8.543  18.160  1.00 83.51           C  
ANISOU  159  CE1 TYR A  22    15977   7547   8206    591    986    705       C  
ATOM    160  CE2 TYR A  22     -36.390   6.925  19.877  1.00 87.65           C  
ANISOU  160  CE2 TYR A  22    17266   7488   8547    482   1306    896       C  
ATOM    161  CZ  TYR A  22     -36.721   8.024  19.060  1.00 87.60           C  
ANISOU  161  CZ  TYR A  22    16762   7825   8695    346   1183    767       C  
ATOM    162  OH  TYR A  22     -37.958   8.594  19.145  1.00 89.76           O  
ANISOU  162  OH  TYR A  22    16808   8205   9091    -27   1266    705       O  
ATOM    163  N   THR A  23     -30.082   4.759  17.506  1.00 85.26           N  
ANISOU  163  N   THR A  23    17408   7142   7845   2504    754    918       N  
ATOM    164  CA  THR A  23     -28.634   4.781  17.277  1.00 83.48           C  
ANISOU  164  CA  THR A  23    17059   7135   7523   2980    584    931       C  
ATOM    165  C   THR A  23     -28.266   4.765  15.780  1.00 83.99           C  
ANISOU  165  C   THR A  23    16914   7296   7701   2992    534    756       C  
ATOM    166  O   THR A  23     -27.419   5.562  15.375  1.00 81.91           O  
ANISOU  166  O   THR A  23    16260   7409   7455   3170    372    701       O  
ATOM    167  CB  THR A  23     -27.916   3.604  17.989  1.00 86.80           C  
ANISOU  167  CB  THR A  23    17977   7264   7741   3393    631   1084       C  
ATOM    168  CG2 THR A  23     -26.392   3.523  17.774  1.00 90.80           C  
ANISOU  168  CG2 THR A  23    18302   8067   8129   3912    438   1109       C  
ATOM    169  OG1 THR A  23     -28.139   3.702  19.382  1.00 79.29           O  
ANISOU  169  OG1 THR A  23    17258   6197   6671   3347    701   1252       O  
ATOM    170  N   VAL A  24     -28.942   3.918  14.983  1.00 83.82           N  
ANISOU  170  N   VAL A  24    17151   6945   7753   2790    677    659       N  
ATOM    171  CA  VAL A  24     -28.769   3.870  13.527  1.00 82.51           C  
ANISOU  171  CA  VAL A  24    16808   6865   7676   2792    637    484       C  
ATOM    172  C   VAL A  24     -29.362   5.095  12.797  1.00 82.35           C  
ANISOU  172  C   VAL A  24    16295   7173   7821   2433    568    363       C  
ATOM    173  O   VAL A  24     -28.868   5.426  11.721  1.00 82.69           O  
ANISOU  173  O   VAL A  24    16041   7460   7918   2494    474    248       O  
ATOM    174  CB  VAL A  24     -29.358   2.578  12.896  1.00 82.57           C  
ANISOU  174  CB  VAL A  24    17271   6409   7693   2694    808    402       C  
ATOM    175  CG1 VAL A  24     -28.620   1.324  13.393  1.00 85.54           C  
ANISOU  175  CG1 VAL A  24    18180   6422   7901   3060    891    545       C  
ATOM    176  CG2 VAL A  24     -30.884   2.418  13.040  1.00 82.76           C  
ANISOU  176  CG2 VAL A  24    17368   6240   7837   2148    952    340       C  
ATOM    177  N   LEU A  25     -30.354   5.775  13.404  1.00 81.85           N  
ANISOU  177  N   LEU A  25    16139   7127   7833   2068    619    390       N  
ATOM    178  CA  LEU A  25     -30.918   7.038  12.915  1.00 81.60           C  
ANISOU  178  CA  LEU A  25    15643   7412   7949   1765    549    295       C  
ATOM    179  C   LEU A  25     -29.998   8.254  13.147  1.00 80.84           C  
ANISOU  179  C   LEU A  25    15134   7739   7841   1953    376    337       C  
ATOM    180  O   LEU A  25     -30.230   9.279  12.509  1.00 78.89           O  
ANISOU  180  O   LEU A  25    14499   7768   7709   1767    305    258       O  
ATOM    181  CB  LEU A  25     -32.307   7.276  13.551  1.00 82.24           C  
ANISOU  181  CB  LEU A  25    15743   7395   8111   1344    662    308       C  
ATOM    182  CG  LEU A  25     -33.430   6.385  12.977  1.00 86.96           C  
ANISOU  182  CG  LEU A  25    16645   7636   8761   1035    834    220       C  
ATOM    183  CD1 LEU A  25     -34.697   6.455  13.856  1.00 86.42           C  
ANISOU  183  CD1 LEU A  25    16523   7539   8773    623    941    232       C  
ATOM    184  CD2 LEU A  25     -33.726   6.700  11.494  1.00 87.12           C  
ANISOU  184  CD2 LEU A  25    16519   7715   8866    935    798     35       C  
ATOM    185  N   ARG A  26     -28.974   8.126  14.012  1.00 83.64           N  
ANISOU  185  N   ARG A  26    15567   8154   8057   2308    307    457       N  
ATOM    186  CA  ARG A  26     -27.912   9.123  14.173  1.00 81.19           C  
ANISOU  186  CA  ARG A  26    14862   8256   7729   2503    137    467       C  
ATOM    187  C   ARG A  26     -26.720   8.865  13.239  1.00 82.92           C  
ANISOU  187  C   ARG A  26    14957   8624   7925   2796     54    391       C  
ATOM    188  O   ARG A  26     -26.053   9.830  12.875  1.00 82.90           O  
ANISOU  188  O   ARG A  26    14552   8978   7968   2828    -62    339       O  
ATOM    189  CB  ARG A  26     -27.428   9.177  15.632  1.00 79.56           C  
ANISOU  189  CB  ARG A  26    14747   8107   7373   2741     81    614       C  
ATOM    190  CG  ARG A  26     -28.502   9.651  16.620  1.00 79.20           C  
ANISOU  190  CG  ARG A  26    14779   7977   7335   2467    158    690       C  
ATOM    191  CD  ARG A  26     -27.943   9.955  18.016  1.00 81.39           C  
ANISOU  191  CD  ARG A  26    15099   8380   7447   2714     77    821       C  
ATOM    192  NE  ARG A  26     -27.460   8.756  18.713  1.00 85.13           N  
ANISOU  192  NE  ARG A  26    16016   8589   7740   3039    123    942       N  
ATOM    193  CZ  ARG A  26     -28.228   7.939  19.449  1.00 86.37           C  
ANISOU  193  CZ  ARG A  26    16579   8427   7810   2968    264   1058       C  
ATOM    194  NH1 ARG A  26     -29.543   8.153  19.556  1.00 85.02           N1+
ANISOU  194  NH1 ARG A  26    16399   8184   7721   2576    376   1058       N1+
ATOM    195  NH2 ARG A  26     -27.679   6.901  20.092  1.00 89.17           N1+
ANISOU  195  NH2 ARG A  26    17355   8535   7991   3297    304   1179       N1+
ATOM    196  N   ILE A  27     -26.481   7.600  12.852  1.00 83.48           N  
ANISOU  196  N   ILE A  27    15377   8420   7923   3008    124    380       N  
ATOM    197  CA  ILE A  27     -25.438   7.213  11.896  1.00 83.20           C  
ANISOU  197  CA  ILE A  27    15246   8507   7858   3296     68    296       C  
ATOM    198  C   ILE A  27     -25.871   7.441  10.432  1.00 79.94           C  
ANISOU  198  C   ILE A  27    14656   8141   7578   3025     99    136       C  
ATOM    199  O   ILE A  27     -25.024   7.788   9.611  1.00 64.52           O  
ANISOU  199  O   ILE A  27    12440   6442   5634   3165     28     55       O  
ATOM    200  CB  ILE A  27     -25.010   5.726  12.100  1.00 89.97           C  
ANISOU  200  CB  ILE A  27    16570   9034   8581   3650    140    341       C  
ATOM    201  CG1 ILE A  27     -24.365   5.505  13.490  1.00 92.56           C  
ANISOU  201  CG1 ILE A  27    17088   9324   8757   3927    104    518       C  
ATOM    202  CG2 ILE A  27     -24.107   5.132  10.992  1.00 91.18           C  
ANISOU  202  CG2 ILE A  27    16618   9334   8692   3993     86    252       C  
ATOM    203  CD1 ILE A  27     -23.111   6.348  13.777  1.00 92.36           C  
ANISOU  203  CD1 ILE A  27    16664   9760   8669   4184    -79    555       C  
ATOM    204  N   LEU A  28     -27.177   7.282  10.148  1.00 78.31           N  
ANISOU  204  N   LEU A  28    14576   7714   7465   2637    203     87       N  
ATOM    205  CA  LEU A  28     -27.819   7.503   8.849  1.00 75.53           C  
ANISOU  205  CA  LEU A  28    14079   7402   7217   2382    225    -68       C  
ATOM    206  C   LEU A  28     -27.497   8.866   8.189  1.00 69.77           C  
ANISOU  206  C   LEU A  28    12847   7100   6563   2310    108   -110       C  
ATOM    207  O   LEU A  28     -27.003   8.838   7.062  1.00 69.29           O  
ANISOU  207  O   LEU A  28    12648   7174   6505   2383     81   -213       O  
ATOM    208  CB  LEU A  28     -29.337   7.218   8.990  1.00 75.17           C  
ANISOU  208  CB  LEU A  28    14204   7100   7256   1958    342   -108       C  
ATOM    209  CG  LEU A  28     -30.226   7.534   7.761  1.00 76.47           C  
ANISOU  209  CG  LEU A  28    14197   7335   7524   1651    351   -270       C  
ATOM    210  CD1 LEU A  28     -29.777   6.773   6.494  1.00 78.34           C  
ANISOU  210  CD1 LEU A  28    14588   7473   7706   1824    373   -396       C  
ATOM    211  CD2 LEU A  28     -31.715   7.297   8.092  1.00 78.33           C  
ANISOU  211  CD2 LEU A  28    14574   7351   7837   1236    460   -307       C  
ATOM    212  N   PRO A  29     -27.721  10.024   8.861  1.00 66.62           N  
ANISOU  212  N   PRO A  29    12178   6917   6219   2169     45    -39       N  
ATOM    213  CA  PRO A  29     -27.354  11.329   8.283  1.00 64.95           C  
ANISOU  213  CA  PRO A  29    11520   7083   6076   2113    -54    -77       C  
ATOM    214  C   PRO A  29     -25.855  11.516   8.013  1.00 64.74           C  
ANISOU  214  C   PRO A  29    11321   7307   5972   2465   -140    -73       C  
ATOM    215  O   PRO A  29     -25.509  12.111   6.995  1.00 67.31           O  
ANISOU  215  O   PRO A  29    11349   7891   6335   2448   -186   -137       O  
ATOM    216  CB  PRO A  29     -27.887  12.365   9.285  1.00 62.32           C  
ANISOU  216  CB  PRO A  29    11014   6862   5803   1917    -85      5       C  
ATOM    217  CG  PRO A  29     -28.052  11.610  10.592  1.00 65.48           C  
ANISOU  217  CG  PRO A  29    11719   7046   6114   2034    -44    109       C  
ATOM    218  CD  PRO A  29     -28.425  10.208  10.130  1.00 67.45           C  
ANISOU  218  CD  PRO A  29    12374   6933   6322   2055     70     74       C  
ATOM    219  N   LEU A  30     -24.989  10.972   8.880  1.00 63.34           N  
ANISOU  219  N   LEU A  30    11317   7073   5677   2790   -161      2       N  
ATOM    220  CA  LEU A  30     -23.532  11.034   8.719  1.00 62.83           C  
ANISOU  220  CA  LEU A  30    11078   7265   5530   3150   -243     -6       C  
ATOM    221  C   LEU A  30     -23.067  10.317   7.440  1.00 64.99           C  
ANISOU  221  C   LEU A  30    11414   7499   5781   3288   -196   -118       C  
ATOM    222  O   LEU A  30     -22.264  10.877   6.696  1.00 64.85           O  
ANISOU  222  O   LEU A  30    11103   7780   5756   3412   -246   -173       O  
ATOM    223  CB  LEU A  30     -22.812  10.431   9.948  1.00 65.81           C  
ANISOU  223  CB  LEU A  30    11654   7580   5770   3493   -280    101       C  
ATOM    224  CG  LEU A  30     -23.231  10.996  11.322  1.00 66.95           C  
ANISOU  224  CG  LEU A  30    11798   7737   5904   3380   -318    212       C  
ATOM    225  CD1 LEU A  30     -22.599  10.173  12.466  1.00 70.91           C  
ANISOU  225  CD1 LEU A  30    12535   8169   6238   3753   -356    322       C  
ATOM    226  CD2 LEU A  30     -22.975  12.511  11.463  1.00 66.53           C  
ANISOU  226  CD2 LEU A  30    11289   8066   5922   3228   -419    196       C  
ATOM    227  N   VAL A  31     -23.629   9.122   7.182  1.00 67.75           N  
ANISOU  227  N   VAL A  31    12148   7482   6114   3255    -91   -160       N  
ATOM    228  CA  VAL A  31     -23.427   8.341   5.958  1.00 69.77           C  
ANISOU  228  CA  VAL A  31    12493   7676   6341   3367    -37   -287       C  
ATOM    229  C   VAL A  31     -23.935   9.074   4.697  1.00 66.24           C  
ANISOU  229  C   VAL A  31    11773   7405   5989   3057    -40   -391       C  
ATOM    230  O   VAL A  31     -23.284   8.983   3.655  1.00 65.51           O  
ANISOU  230  O   VAL A  31    11511   7509   5870   3174    -49   -477       O  
ATOM    231  CB  VAL A  31     -24.098   6.937   6.080  1.00 73.64           C  
ANISOU  231  CB  VAL A  31    13498   7695   6786   3390     84   -316       C  
ATOM    232  CG1 VAL A  31     -24.255   6.148   4.761  1.00 67.80           C  
ANISOU  232  CG1 VAL A  31    12864   6882   6014   3484    144   -470       C  
ATOM    233  CG2 VAL A  31     -23.347   6.065   7.103  1.00 68.74           C  
ANISOU  233  CG2 VAL A  31    13169   6898   6049   3746     88   -193       C  
ATOM    234  N   VAL A  32     -25.039   9.834   4.831  1.00 64.96           N  
ANISOU  234  N   VAL A  32    11563   7190   5928   2672    -29   -381       N  
ATOM    235  CA  VAL A  32     -25.563  10.699   3.775  1.00 60.60           C  
ANISOU  235  CA  VAL A  32    10750   6817   5457   2391    -43   -462       C  
ATOM    236  C   VAL A  32     -24.645  11.911   3.485  1.00 57.12           C  
ANISOU  236  C   VAL A  32     9888   6784   5030   2467   -128   -433       C  
ATOM    237  O   VAL A  32     -24.521  12.265   2.314  1.00 58.78           O  
ANISOU  237  O   VAL A  32     9914   7181   5239   2439   -131   -509       O  
ATOM    238  CB  VAL A  32     -27.029  11.152   4.037  1.00 60.06           C  
ANISOU  238  CB  VAL A  32    10690   6638   5492   1999    -22   -443       C  
ATOM    239  CG1 VAL A  32     -27.558  12.238   3.075  1.00 56.12           C  
ANISOU  239  CG1 VAL A  32     9893   6363   5067   1745    -57   -504       C  
ATOM    240  CG2 VAL A  32     -27.991   9.951   3.983  1.00 61.75           C  
ANISOU  240  CG2 VAL A  32    11309   6458   5695   1878     81   -498       C  
ATOM    241  N   LEU A  33     -23.963  12.474   4.496  1.00 55.64           N  
ANISOU  241  N   LEU A  33     9550   6744   4847   2557   -192   -327       N  
ATOM    242  CA  LEU A  33     -22.944  13.510   4.274  1.00 57.65           C  
ANISOU  242  CA  LEU A  33     9418   7378   5110   2630   -264   -310       C  
ATOM    243  C   LEU A  33     -21.715  12.966   3.525  1.00 64.47           C  
ANISOU  243  C   LEU A  33    10231   8391   5875   2975   -265   -364       C  
ATOM    244  O   LEU A  33     -21.118  13.704   2.744  1.00 66.32           O  
ANISOU  244  O   LEU A  33    10154   8932   6113   2993   -286   -393       O  
ATOM    245  CB  LEU A  33     -22.485  14.197   5.584  1.00 58.24           C  
ANISOU  245  CB  LEU A  33     9357   7570   5200   2639   -335   -207       C  
ATOM    246  CG  LEU A  33     -23.577  14.861   6.452  1.00 52.24           C  
ANISOU  246  CG  LEU A  33     8556   6747   4544   2304   -337   -156       C  
ATOM    247  CD1 LEU A  33     -22.961  15.790   7.517  1.00 50.90           C  
ANISOU  247  CD1 LEU A  33     8151   6798   4390   2307   -416    -86       C  
ATOM    248  CD2 LEU A  33     -24.651  15.590   5.631  1.00 50.50           C  
ANISOU  248  CD2 LEU A  33     8195   6578   4415   2024   -310   -211       C  
ATOM    249  N   GLY A  34     -21.379  11.685   3.736  1.00 66.44           N  
ANISOU  249  N   GLY A  34    10787   8426   6031   3254   -231   -375       N  
ATOM    250  CA  GLY A  34     -20.238  11.014   3.117  1.00 69.41           C  
ANISOU  250  CA  GLY A  34    11128   8937   6308   3613   -222   -434       C  
ATOM    251  C   GLY A  34     -20.437  10.863   1.603  1.00 70.74           C  
ANISOU  251  C   GLY A  34    11266   9140   6470   3548   -156   -559       C  
ATOM    252  O   GLY A  34     -19.513  11.162   0.845  1.00 71.94           O  
ANISOU  252  O   GLY A  34    11140   9600   6592   3660   -162   -603       O  
ATOM    253  N   VAL A  35     -21.641  10.446   1.163  1.00 69.66           N  
ANISOU  253  N   VAL A  35    11415   8701   6353   3356    -89   -625       N  
ATOM    254  CA  VAL A  35     -21.979  10.333  -0.260  1.00 72.14           C  
ANISOU  254  CA  VAL A  35    11720   9048   6644   3278    -34   -755       C  
ATOM    255  C   VAL A  35     -22.251  11.703  -0.918  1.00 72.10           C  
ANISOU  255  C   VAL A  35    11349   9338   6706   3002    -71   -746       C  
ATOM    256  O   VAL A  35     -21.905  11.867  -2.085  1.00 74.71           O  
ANISOU  256  O   VAL A  35    11524   9871   6991   3031    -45   -820       O  
ATOM    257  CB  VAL A  35     -23.173   9.380  -0.547  1.00 75.49           C  
ANISOU  257  CB  VAL A  35    12537   9079   7066   3116     39   -844       C  
ATOM    258  CG1 VAL A  35     -22.880   7.951  -0.059  1.00 77.87           C  
ANISOU  258  CG1 VAL A  35    13238   9055   7293   3408     93   -843       C  
ATOM    259  CG2 VAL A  35     -24.543   9.860  -0.038  1.00 76.16           C  
ANISOU  259  CG2 VAL A  35    12631   9047   7261   2721     20   -794       C  
ATOM    260  N   THR A  36     -22.800  12.672  -0.160  1.00 69.82           N  
ANISOU  260  N   THR A  36    10929   9081   6519   2746   -122   -652       N  
ATOM    261  CA  THR A  36     -23.019  14.048  -0.624  1.00 67.96           C  
ANISOU  261  CA  THR A  36    10364   9111   6348   2511   -153   -626       C  
ATOM    262  C   THR A  36     -21.702  14.836  -0.781  1.00 68.95           C  
ANISOU  262  C   THR A  36    10162   9590   6447   2679   -176   -595       C  
ATOM    263  O   THR A  36     -21.629  15.690  -1.662  1.00 65.79           O  
ANISOU  263  O   THR A  36     9519   9422   6057   2559   -166   -601       O  
ATOM    264  CB  THR A  36     -23.961  14.845   0.319  1.00 66.54           C  
ANISOU  264  CB  THR A  36    10135   8867   6280   2232   -195   -536       C  
ATOM    265  CG2 THR A  36     -24.268  16.291  -0.104  1.00 63.00           C  
ANISOU  265  CG2 THR A  36     9391   8650   5897   1997   -218   -507       C  
ATOM    266  OG1 THR A  36     -25.206  14.185   0.408  1.00 68.14           O  
ANISOU  266  OG1 THR A  36    10625   8758   6506   2065   -162   -573       O  
ATOM    267  N   PHE A  37     -20.682  14.509   0.033  1.00 72.48           N  
ANISOU  267  N   PHE A  37    10597  10092   6850   2957   -203   -562       N  
ATOM    268  CA  PHE A  37     -19.317  15.018  -0.093  1.00 71.39           C  
ANISOU  268  CA  PHE A  37    10130  10314   6680   3124   -221   -554       C  
ATOM    269  C   PHE A  37     -18.647  14.596  -1.408  1.00 75.25           C  
ANISOU  269  C   PHE A  37    10586  10932   7072   3317   -150   -656       C  
ATOM    270  O   PHE A  37     -18.305  15.468  -2.203  1.00 76.97           O  
ANISOU  270  O   PHE A  37    10532  11425   7287   3238   -121   -672       O  
ATOM    271  CB  PHE A  37     -18.485  14.676   1.169  1.00 66.96           C  
ANISOU  271  CB  PHE A  37     9555   9802   6084   3386   -285   -500       C  
ATOM    272  CG  PHE A  37     -16.974  14.819   1.043  1.00 65.93           C  
ANISOU  272  CG  PHE A  37     9093  10056   5904   3600   -304   -519       C  
ATOM    273  CD1 PHE A  37     -16.383  16.098   0.988  1.00 61.54           C  
ANISOU  273  CD1 PHE A  37     8172   9798   5411   3403   -328   -491       C  
ATOM    274  CD2 PHE A  37     -16.164  13.684   0.820  1.00 65.67           C  
ANISOU  274  CD2 PHE A  37     9109  10084   5760   3996   -289   -571       C  
ATOM    275  CE1 PHE A  37     -15.018  16.229   0.773  1.00 65.34           C  
ANISOU  275  CE1 PHE A  37     8328  10648   5849   3565   -335   -520       C  
ATOM    276  CE2 PHE A  37     -14.801  13.834   0.604  1.00 63.62           C  
ANISOU  276  CE2 PHE A  37     8507  10213   5454   4189   -304   -598       C  
ATOM    277  CZ  PHE A  37     -14.230  15.101   0.585  1.00 62.37           C  
ANISOU  277  CZ  PHE A  37     7969  10365   5363   3958   -326   -576       C  
ATOM    278  N   VAL A  38     -18.478  13.276  -1.603  1.00 75.66           N  
ANISOU  278  N   VAL A  38    10930  10779   7040   3573   -109   -726       N  
ATOM    279  CA  VAL A  38     -17.728  12.709  -2.726  1.00 76.25           C  
ANISOU  279  CA  VAL A  38    10988  10975   7010   3801    -34   -835       C  
ATOM    280  C   VAL A  38     -18.411  12.916  -4.096  1.00 75.34           C  
ANISOU  280  C   VAL A  38    10875  10863   6887   3551     23   -907       C  
ATOM    281  O   VAL A  38     -17.712  13.246  -5.051  1.00 78.63           O  
ANISOU  281  O   VAL A  38    11069  11556   7251   3579     72   -950       O  
ATOM    282  CB  VAL A  38     -17.393  11.207  -2.494  1.00 77.53           C  
ANISOU  282  CB  VAL A  38    11504  10873   7081   4146      2   -896       C  
ATOM    283  CG1 VAL A  38     -18.615  10.273  -2.518  1.00 77.75           C  
ANISOU  283  CG1 VAL A  38    11939  10457   7146   3982     10   -895       C  
ATOM    284  CG2 VAL A  38     -16.319  10.679  -3.461  1.00 78.02           C  
ANISOU  284  CG2 VAL A  38    11595  11014   7033   4355     95  -1031       C  
ATOM    285  N   LEU A  39     -19.750  12.799  -4.157  1.00 71.51           N  
ANISOU  285  N   LEU A  39    10631  10092   6446   3300     18   -921       N  
ATOM    286  CA  LEU A  39     -20.542  13.093  -5.358  1.00 69.72           C  
ANISOU  286  CA  LEU A  39    10400   9891   6200   3064     51   -991       C  
ATOM    287  C   LEU A  39     -20.739  14.604  -5.580  1.00 71.73           C  
ANISOU  287  C   LEU A  39    10312  10428   6515   2824     23   -902       C  
ATOM    288  O   LEU A  39     -21.059  14.999  -6.699  1.00 74.23           O  
ANISOU  288  O   LEU A  39    10507  10924   6772   2748     63   -940       O  
ATOM    289  CB  LEU A  39     -21.920  12.397  -5.275  1.00 67.09           C  
ANISOU  289  CB  LEU A  39    10379   9211   5901   2842     43  -1037       C  
ATOM    290  CG  LEU A  39     -21.875  10.854  -5.199  1.00 70.81           C  
ANISOU  290  CG  LEU A  39    11254   9336   6315   3017     92  -1135       C  
ATOM    291  CD1 LEU A  39     -23.279  10.278  -4.915  1.00 72.21           C  
ANISOU  291  CD1 LEU A  39    11686   9223   6527   2716     96  -1203       C  
ATOM    292  CD2 LEU A  39     -21.221  10.221  -6.445  1.00 73.38           C  
ANISOU  292  CD2 LEU A  39    11648   9728   6506   3306    168  -1263       C  
ATOM    293  N   GLY A  40     -20.559  15.416  -4.526  1.00 73.20           N  
ANISOU  293  N   GLY A  40    10354  10649   6809   2709    -41   -782       N  
ATOM    294  CA  GLY A  40     -20.702  16.865  -4.573  1.00 74.04           C  
ANISOU  294  CA  GLY A  40    10177  10971   6983   2469    -60   -695       C  
ATOM    295  C   GLY A  40     -19.450  17.493  -5.183  1.00 75.43           C  
ANISOU  295  C   GLY A  40    10052  11497   7112   2574    -14   -685       C  
ATOM    296  O   GLY A  40     -19.559  18.212  -6.173  1.00 74.94           O  
ANISOU  296  O   GLY A  40     9835  11605   7035   2419     24   -664       O  
ATOM    297  N   VAL A  41     -18.269  17.213  -4.605  1.00 78.75           N  
ANISOU  297  N   VAL A  41    10381  12040   7503   2839    -13   -697       N  
ATOM    298  CA  VAL A  41     -16.995  17.794  -5.036  1.00 80.56           C  
ANISOU  298  CA  VAL A  41    10285  12631   7692   2923     38   -695       C  
ATOM    299  C   VAL A  41     -16.502  17.259  -6.398  1.00 82.32           C  
ANISOU  299  C   VAL A  41    10525  12964   7787   3041    138   -792       C  
ATOM    300  O   VAL A  41     -15.852  18.014  -7.119  1.00 81.95           O  
ANISOU  300  O   VAL A  41    10232  13200   7705   2982    208   -782       O  
ATOM    301  CB  VAL A  41     -15.868  17.616  -3.978  1.00 82.02           C  
ANISOU  301  CB  VAL A  41    10335  12955   7873   3182     -2   -692       C  
ATOM    302  CG1 VAL A  41     -16.237  18.279  -2.637  1.00 80.71           C  
ANISOU  302  CG1 VAL A  41    10148  12701   7816   3048   -102   -600       C  
ATOM    303  CG2 VAL A  41     -15.368  16.169  -3.784  1.00 84.65           C  
ANISOU  303  CG2 VAL A  41    10909  13143   8110   3542      8   -776       C  
ATOM    304  N   LEU A  42     -16.844  16.005  -6.749  1.00 81.34           N  
ANISOU  304  N   LEU A  42    10704  12616   7587   3196    158   -892       N  
ATOM    305  CA  LEU A  42     -16.523  15.422  -8.054  1.00 82.30           C  
ANISOU  305  CA  LEU A  42    10870  12830   7571   3316    256  -1003       C  
ATOM    306  C   LEU A  42     -17.582  15.764  -9.111  1.00 77.65           C  
ANISOU  306  C   LEU A  42    10335  12212   6957   3031    273  -1005       C  
ATOM    307  O   LEU A  42     -17.200  16.057 -10.240  1.00 78.58           O  
ANISOU  307  O   LEU A  42    10297  12571   6990   2995    350  -1016       O  
ATOM    308  CB  LEU A  42     -16.349  13.891  -7.951  1.00 86.66           C  
ANISOU  308  CB  LEU A  42    11745  13139   8044   3603    277  -1124       C  
ATOM    309  CG  LEU A  42     -15.147  13.432  -7.094  1.00 91.26           C  
ANISOU  309  CG  LEU A  42    12312  13752   8613   3968    266  -1130       C  
ATOM    310  CD1 LEU A  42     -15.154  11.902  -6.906  1.00 94.34           C  
ANISOU  310  CD1 LEU A  42    13075  13856   8914   4248    306  -1250       C  
ATOM    311  CD2 LEU A  42     -13.795  13.933  -7.646  1.00 92.99           C  
ANISOU  311  CD2 LEU A  42    12151  14398   8784   4139    320  -1131       C  
ATOM    312  N   GLY A  43     -18.876  15.730  -8.748  1.00 74.14           N  
ANISOU  312  N   GLY A  43    10105  11489   6576   2830    203   -994       N  
ATOM    313  CA  GLY A  43     -19.983  15.949  -9.683  1.00 73.30           C  
ANISOU  313  CA  GLY A  43    10050  11366   6435   2579    198  -1004       C  
ATOM    314  C   GLY A  43     -20.044  17.411 -10.137  1.00 73.88           C  
ANISOU  314  C   GLY A  43     9841  11690   6539   2379    207   -878       C  
ATOM    315  O   GLY A  43     -20.107  17.667 -11.338  1.00 78.40           O  
ANISOU  315  O   GLY A  43    10350  12433   7004   2326    265   -890       O  
ATOM    316  N   ASN A  44     -19.985  18.359  -9.187  1.00 71.05           N  
ANISOU  316  N   ASN A  44     9330  11347   6320   2265    157   -754       N  
ATOM    317  CA  ASN A  44     -19.947  19.800  -9.463  1.00 69.63           C  
ANISOU  317  CA  ASN A  44     8906  11369   6180   2071    177   -631       C  
ATOM    318  C   ASN A  44     -18.551  20.275  -9.898  1.00 69.54           C  
ANISOU  318  C   ASN A  44     8656  11671   6095   2186    282   -628       C  
ATOM    319  O   ASN A  44     -18.473  21.306 -10.561  1.00 70.36           O  
ANISOU  319  O   ASN A  44     8623  11953   6157   2050    346   -561       O  
ATOM    320  CB  ASN A  44     -20.437  20.599  -8.239  1.00 67.94           C  
ANISOU  320  CB  ASN A  44     8606  11078   6130   1925    105   -520       C  
ATOM    321  CG  ASN A  44     -21.906  20.330  -7.912  1.00 65.91           C  
ANISOU  321  CG  ASN A  44     8550  10544   5948   1779     18   -511       C  
ATOM    322  ND2 ASN A  44     -22.168  19.556  -6.859  1.00 63.70           N  
ANISOU  322  ND2 ASN A  44     8404  10070   5730   1859    -33   -537       N  
ATOM    323  OD1 ASN A  44     -22.794  20.825  -8.601  1.00 66.18           O  
ANISOU  323  OD1 ASN A  44     8617  10552   5978   1599      0   -479       O  
ATOM    324  N   GLY A  45     -17.490  19.512  -9.578  1.00 68.40           N  
ANISOU  324  N   GLY A  45     8457  11604   5928   2440    307   -696       N  
ATOM    325  CA  GLY A  45     -16.133  19.751 -10.077  1.00 67.02           C  
ANISOU  325  CA  GLY A  45     8036  11753   5674   2563    417   -716       C  
ATOM    326  C   GLY A  45     -16.039  19.456 -11.585  1.00 68.80           C  
ANISOU  326  C   GLY A  45     8324  12086   5732   2616    520   -789       C  
ATOM    327  O   GLY A  45     -15.324  20.161 -12.295  1.00 68.95           O  
ANISOU  327  O   GLY A  45     8141  12373   5685   2562    627   -753       O  
ATOM    328  N   LEU A  46     -16.799  18.457 -12.074  1.00 69.88           N  
ANISOU  328  N   LEU A  46     8751  12012   5790   2708    495   -897       N  
ATOM    329  CA  LEU A  46     -16.946  18.136 -13.494  1.00 72.16           C  
ANISOU  329  CA  LEU A  46     9129  12388   5902   2742    581   -981       C  
ATOM    330  C   LEU A  46     -17.816  19.159 -14.245  1.00 70.04           C  
ANISOU  330  C   LEU A  46     8811  12193   5606   2460    585   -876       C  
ATOM    331  O   LEU A  46     -17.543  19.381 -15.422  1.00 71.50           O  
ANISOU  331  O   LEU A  46     8900  12610   5658   2450    693   -867       O  
ATOM    332  CB  LEU A  46     -17.501  16.703 -13.661  1.00 74.46           C  
ANISOU  332  CB  LEU A  46     9761  12404   6125   2858    541  -1132       C  
ATOM    333  CG  LEU A  46     -16.474  15.588 -13.352  1.00 76.86           C  
ANISOU  333  CG  LEU A  46    10178  12631   6394   3200    574  -1258       C  
ATOM    334  CD1 LEU A  46     -17.172  14.220 -13.186  1.00 78.72           C  
ANISOU  334  CD1 LEU A  46    10796  12526   6590   3242    532  -1393       C  
ATOM    335  CD2 LEU A  46     -15.329  15.543 -14.384  1.00 76.88           C  
ANISOU  335  CD2 LEU A  46    10027  12934   6251   3428    715  -1333       C  
ATOM    336  N   VAL A  47     -18.802  19.793 -13.579  1.00 67.61           N  
ANISOU  336  N   VAL A  47     8574  11698   5415   2243    475   -789       N  
ATOM    337  CA  VAL A  47     -19.569  20.907 -14.156  1.00 67.62           C  
ANISOU  337  CA  VAL A  47     8536  11760   5395   2003    468   -674       C  
ATOM    338  C   VAL A  47     -18.711  22.183 -14.266  1.00 67.39           C  
ANISOU  338  C   VAL A  47     8235  11970   5400   1910    559   -534       C  
ATOM    339  O   VAL A  47     -18.761  22.839 -15.303  1.00 67.77           O  
ANISOU  339  O   VAL A  47     8229  12176   5342   1813    636   -461       O  
ATOM    340  CB  VAL A  47     -20.853  21.261 -13.351  1.00 68.07           C  
ANISOU  340  CB  VAL A  47     8709  11570   5582   1818    331   -619       C  
ATOM    341  CG1 VAL A  47     -21.583  22.529 -13.857  1.00 66.75           C  
ANISOU  341  CG1 VAL A  47     8489  11475   5398   1604    319   -485       C  
ATOM    342  CG2 VAL A  47     -21.843  20.086 -13.310  1.00 69.14           C  
ANISOU  342  CG2 VAL A  47     9115  11481   5674   1868    260   -769       C  
ATOM    343  N   ILE A  48     -17.923  22.492 -13.221  1.00 68.88           N  
ANISOU  343  N   ILE A  48     8256  12188   5727   1931    557   -495       N  
ATOM    344  CA  ILE A  48     -16.980  23.615 -13.193  1.00 70.72           C  
ANISOU  344  CA  ILE A  48     8221  12655   5996   1829    655   -390       C  
ATOM    345  C   ILE A  48     -15.902  23.519 -14.293  1.00 72.88           C  
ANISOU  345  C   ILE A  48     8378  13212   6103   1948    813   -441       C  
ATOM    346  O   ILE A  48     -15.532  24.549 -14.853  1.00 73.70           O  
ANISOU  346  O   ILE A  48     8346  13500   6156   1808    928   -344       O  
ATOM    347  CB  ILE A  48     -16.332  23.781 -11.781  1.00 70.75           C  
ANISOU  347  CB  ILE A  48     8061  12661   6158   1852    611   -381       C  
ATOM    348  CG1 ILE A  48     -17.371  24.344 -10.782  1.00 71.02           C  
ANISOU  348  CG1 ILE A  48     8182  12449   6352   1679    484   -299       C  
ATOM    349  CG2 ILE A  48     -15.042  24.634 -11.722  1.00 70.65           C  
ANISOU  349  CG2 ILE A  48     7746  12936   6162   1772    731   -324       C  
ATOM    350  CD1 ILE A  48     -17.036  24.068  -9.310  1.00 71.63           C  
ANISOU  350  CD1 ILE A  48     8143  12509   6565   1715    420   -305       C  
ATOM    351  N   TRP A  49     -15.472  22.287 -14.616  1.00 75.07           N  
ANISOU  351  N   TRP A  49     8721  13517   6285   2212    834   -594       N  
ATOM    352  CA  TRP A  49     -14.572  21.990 -15.725  1.00 80.63           C  
ANISOU  352  CA  TRP A  49     9310  14502   6824   2357    993   -662       C  
ATOM    353  C   TRP A  49     -15.277  22.083 -17.090  1.00 83.01           C  
ANISOU  353  C   TRP A  49     9771  14833   6939   2303   1051   -666       C  
ATOM    354  O   TRP A  49     -14.825  22.851 -17.938  1.00 85.75           O  
ANISOU  354  O   TRP A  49     9988  15421   7171   2237   1196   -607       O  
ATOM    355  CB  TRP A  49     -13.920  20.612 -15.499  1.00 84.53           C  
ANISOU  355  CB  TRP A  49     9835  15004   7278   2691    995   -828       C  
ATOM    356  CG  TRP A  49     -12.912  20.151 -16.514  1.00 90.82           C  
ANISOU  356  CG  TRP A  49    10496  16102   7911   2878   1165   -915       C  
ATOM    357  CD1 TRP A  49     -11.934  20.907 -17.067  1.00 94.76           C  
ANISOU  357  CD1 TRP A  49    10680  16937   8386   2828   1309   -864       C  
ATOM    358  CD2 TRP A  49     -12.702  18.800 -17.026  1.00 95.43           C  
ANISOU  358  CD2 TRP A  49    11253  16680   8326   3144   1220  -1080       C  
ATOM    359  CE2 TRP A  49     -11.566  18.810 -17.891  1.00 99.94           C  
ANISOU  359  CE2 TRP A  49    11592  17608   8775   3260   1401  -1117       C  
ATOM    360  CE3 TRP A  49     -13.352  17.560 -16.835  1.00 96.07           C  
ANISOU  360  CE3 TRP A  49    11669  16484   8348   3283   1144  -1208       C  
ATOM    361  NE1 TRP A  49     -11.148  20.125 -17.887  1.00 99.37           N  
ANISOU  361  NE1 TRP A  49    11216  17745   8796   3052   1454   -981       N  
ATOM    362  CZ2 TRP A  49     -11.091  17.645 -18.519  1.00102.79           C  
ANISOU  362  CZ2 TRP A  49    12045  18058   8952   3533   1505  -1277       C  
ATOM    363  CZ3 TRP A  49     -12.883  16.383 -17.452  1.00 98.37           C  
ANISOU  363  CZ3 TRP A  49    12070  16846   8461   3541   1244  -1372       C  
ATOM    364  CH2 TRP A  49     -11.748  16.423 -18.284  1.00101.69           C  
ANISOU  364  CH2 TRP A  49    12254  17626   8757   3676   1422  -1405       C  
ATOM    365  N   VAL A  50     -16.351  21.296 -17.288  1.00 82.10           N  
ANISOU  365  N   VAL A  50     9934  14481   6778   2319    944   -737       N  
ATOM    366  CA  VAL A  50     -17.040  21.164 -18.574  1.00 80.68           C  
ANISOU  366  CA  VAL A  50     9913  14345   6396   2288    978   -770       C  
ATOM    367  C   VAL A  50     -17.800  22.440 -18.979  1.00 79.25           C  
ANISOU  367  C   VAL A  50     9713  14183   6217   2024    959   -588       C  
ATOM    368  O   VAL A  50     -17.434  23.038 -19.985  1.00 82.46           O  
ANISOU  368  O   VAL A  50    10042  14804   6484   1964   1083   -506       O  
ATOM    369  CB  VAL A  50     -17.966  19.914 -18.652  1.00 77.73           C  
ANISOU  369  CB  VAL A  50     9838  13725   5972   2381    868   -932       C  
ATOM    370  CG1 VAL A  50     -18.884  19.851 -19.894  1.00 78.17           C  
ANISOU  370  CG1 VAL A  50    10050  13843   5809   2326    880   -976       C  
ATOM    371  CG2 VAL A  50     -17.127  18.624 -18.600  1.00 78.09           C  
ANISOU  371  CG2 VAL A  50     9939  13739   5994   2673    910  -1106       C  
ATOM    372  N   ALA A  51     -18.806  22.856 -18.192  1.00 74.97           N  
ANISOU  372  N   ALA A  51     9249  13414   5822   1874    812   -516       N  
ATOM    373  CA  ALA A  51     -19.597  24.065 -18.449  1.00 75.70           C  
ANISOU  373  CA  ALA A  51     9346  13502   5914   1658    781   -345       C  
ATOM    374  C   ALA A  51     -18.794  25.375 -18.328  1.00 78.54           C  
ANISOU  374  C   ALA A  51     9487  14014   6339   1532    901   -173       C  
ATOM    375  O   ALA A  51     -19.150  26.347 -18.992  1.00 79.51           O  
ANISOU  375  O   ALA A  51     9612  14219   6380   1402    957    -29       O  
ATOM    376  CB  ALA A  51     -20.825  24.095 -17.522  1.00 70.92           C  
ANISOU  376  CB  ALA A  51     8848  12630   5467   1544    605   -318       C  
ATOM    377  N   GLY A  52     -17.734  25.381 -17.502  1.00 78.46           N  
ANISOU  377  N   GLY A  52     9295  14048   6469   1566    945   -188       N  
ATOM    378  CA  GLY A  52     -16.955  26.582 -17.213  1.00 76.76           C  
ANISOU  378  CA  GLY A  52     8865  13966   6335   1412   1056    -48       C  
ATOM    379  C   GLY A  52     -15.772  26.800 -18.169  1.00 76.41           C  
ANISOU  379  C   GLY A  52     8674  14224   6136   1441   1261    -41       C  
ATOM    380  O   GLY A  52     -15.309  27.938 -18.247  1.00 77.63           O  
ANISOU  380  O   GLY A  52     8743  14479   6274   1261   1379    110       O  
ATOM    381  N   PHE A  53     -15.266  25.761 -18.867  1.00 78.54           N  
ANISOU  381  N   PHE A  53     8923  14633   6288   1666   1318   -201       N  
ATOM    382  CA  PHE A  53     -14.056  25.865 -19.701  1.00 85.87           C  
ANISOU  382  CA  PHE A  53     9670  15878   7079   1714   1528   -215       C  
ATOM    383  C   PHE A  53     -14.160  25.115 -21.038  1.00 89.33           C  
ANISOU  383  C   PHE A  53    10246  16435   7260   1882   1605   -317       C  
ATOM    384  O   PHE A  53     -13.778  25.690 -22.058  1.00 92.05           O  
ANISOU  384  O   PHE A  53    10475  17045   7457   1874   1797   -289       O  
ATOM    385  CB  PHE A  53     -12.791  25.415 -18.931  1.00 70.84           C  
ANISOU  385  CB  PHE A  53     7511  14126   5279   1848   1570   -318       C  
ATOM    386  CG  PHE A  53     -12.447  26.230 -17.696  1.00 69.38           C  
ANISOU  386  CG  PHE A  53     7159  13878   5323   1679   1509   -236       C  
ATOM    387  CD1 PHE A  53     -11.822  27.489 -17.821  1.00 70.28           C  
ANISOU  387  CD1 PHE A  53     7057  14159   5486   1447   1645   -117       C  
ATOM    388  CD2 PHE A  53     -12.897  25.812 -16.427  1.00 74.00           C  
ANISOU  388  CD2 PHE A  53     7817  14233   6068   1738   1323   -282       C  
ATOM    389  CE1 PHE A  53     -11.608  28.270 -16.693  1.00107.16           C  
ANISOU  389  CE1 PHE A  53    11585  18769  10362   1278   1588    -62       C  
ATOM    390  CE2 PHE A  53     -12.677  26.608 -15.311  1.00 66.10           C  
ANISOU  390  CE2 PHE A  53     6672  13184   5261   1584   1265   -218       C  
ATOM    391  CZ  PHE A  53     -12.030  27.830 -15.444  1.00 67.02           C  
ANISOU  391  CZ  PHE A  53     6570  13469   5425   1353   1393   -116       C  
ATOM    392  N   ARG A  54     -14.630  23.853 -21.028  1.00 87.72           N  
ANISOU  392  N   ARG A  54    10286  16051   6992   2019   1474   -441       N  
ATOM    393  CA  ARG A  54     -14.709  23.015 -22.235  1.00 88.57           C  
ANISOU  393  CA  ARG A  54    10548  16260   6846   2168   1538   -560       C  
ATOM    394  C   ARG A  54     -15.826  23.447 -23.205  1.00 86.43           C  
ANISOU  394  C   ARG A  54    10474  15943   6423   2029   1491   -468       C  
ATOM    395  O   ARG A  54     -15.623  23.389 -24.416  1.00 87.91           O  
ANISOU  395  O   ARG A  54    10711  16323   6370   2065   1611   -476       O  
ATOM    396  CB  ARG A  54     -14.862  21.521 -21.868  1.00 89.59           C  
ANISOU  396  CB  ARG A  54    10845  16225   6971   2407   1438   -779       C  
ATOM    397  CG  ARG A  54     -13.827  20.967 -20.867  1.00 92.63           C  
ANISOU  397  CG  ARG A  54    11062  16654   7477   2607   1470   -875       C  
ATOM    398  CD  ARG A  54     -12.396  20.849 -21.419  1.00 97.86           C  
ANISOU  398  CD  ARG A  54    11543  17651   7990   2780   1681   -948       C  
ATOM    399  NE  ARG A  54     -12.293  19.810 -22.453  1.00104.62           N  
ANISOU  399  NE  ARG A  54    12605  18527   8617   2981   1732  -1120       N  
ATOM    400  CZ  ARG A  54     -11.212  19.559 -23.212  1.00110.87           C  
ANISOU  400  CZ  ARG A  54    13299  19561   9264   3212   1899  -1243       C  
ATOM    401  NH1 ARG A  54     -10.086  20.274 -23.078  1.00114.01           N1+
ANISOU  401  NH1 ARG A  54    13374  20197   9748   3255   2016  -1205       N1+
ATOM    402  NH2 ARG A  54     -11.261  18.574 -24.118  1.00112.40           N1+
ANISOU  402  NH2 ARG A  54    13717  19680   9310   3348   1910  -1390       N1+
ATOM    403  N   MET A  55     -16.965  23.882 -22.649  1.00 83.64           N  
ANISOU  403  N   MET A  55    10229  15358   6194   1882   1319   -383       N  
ATOM    404  CA  MET A  55     -18.110  24.438 -23.364  1.00 84.73           C  
ANISOU  404  CA  MET A  55    10533  15465   6195   1766   1251   -289       C  
ATOM    405  C   MET A  55     -17.914  25.944 -23.604  1.00 85.22           C  
ANISOU  405  C   MET A  55    10495  15669   6216   1597   1378    -51       C  
ATOM    406  O   MET A  55     -17.254  26.615 -22.809  1.00 86.65           O  
ANISOU  406  O   MET A  55    10476  15933   6516   1522   1504     39       O  
ATOM    407  CB  MET A  55     -19.384  24.199 -22.526  1.00 86.31           C  
ANISOU  407  CB  MET A  55    10857  15387   6550   1678   1029   -283       C  
ATOM    408  CG  MET A  55     -19.770  22.717 -22.350  1.00 91.59           C  
ANISOU  408  CG  MET A  55    11645  15869   7285   1808    911   -500       C  
ATOM    409  SD  MET A  55     -20.411  21.903 -23.838  1.00101.46           S  
ANISOU  409  SD  MET A  55    13142  17148   8259   1930    874   -717       S  
ATOM    410  CE  MET A  55     -22.099  22.565 -23.862  1.00102.17           C  
ANISOU  410  CE  MET A  55    13341  17206   8274   1741    720   -596       C  
ATOM    411  N   THR A  56     -18.538  26.444 -24.682  1.00 84.55           N  
ANISOU  411  N   THR A  56    10559  15613   5954   1535   1345     48       N  
ATOM    412  CA  THR A  56     -18.582  27.859 -25.060  1.00 83.29           C  
ANISOU  412  CA  THR A  56    10369  15536   5742   1379   1451    297       C  
ATOM    413  C   THR A  56     -19.323  28.714 -24.011  1.00 80.55           C  
ANISOU  413  C   THR A  56    10032  14958   5617   1228   1317    448       C  
ATOM    414  O   THR A  56     -20.327  28.260 -23.461  1.00 79.66           O  
ANISOU  414  O   THR A  56    10031  14675   5563   1242   1116    393       O  
ATOM    415  CB  THR A  56     -19.319  28.024 -26.419  1.00 85.01           C  
ANISOU  415  CB  THR A  56    10758  15904   5639   1415   1475    346       C  
ATOM    416  CG2 THR A  56     -19.492  29.467 -26.935  1.00 83.71           C  
ANISOU  416  CG2 THR A  56    10610  15777   5420   1265   1570    631       C  
ATOM    417  OG1 THR A  56     -18.620  27.294 -27.409  1.00 89.37           O  
ANISOU  417  OG1 THR A  56    11292  16690   5974   1549   1637    216       O  
ATOM    418  N   ARG A  57     -18.822  29.940 -23.772  1.00 79.20           N  
ANISOU  418  N   ARG A  57     9741  14784   5569   1076   1438    630       N  
ATOM    419  CA  ARG A  57     -19.432  30.919 -22.871  1.00 76.96           C  
ANISOU  419  CA  ARG A  57     9462  14275   5506    935   1337    769       C  
ATOM    420  C   ARG A  57     -20.764  31.441 -23.442  1.00 76.33           C  
ANISOU  420  C   ARG A  57     9571  14109   5321    926   1205    891       C  
ATOM    421  O   ARG A  57     -20.762  32.247 -24.372  1.00 77.94           O  
ANISOU  421  O   ARG A  57     9859  14406   5350    890   1300   1067       O  
ATOM    422  CB  ARG A  57     -18.424  32.053 -22.577  1.00 78.05           C  
ANISOU  422  CB  ARG A  57     9466  14432   5756    756   1517    941       C  
ATOM    423  CG  ARG A  57     -18.931  33.089 -21.550  1.00 77.70           C  
ANISOU  423  CG  ARG A  57     9449  14141   5931    613   1428   1083       C  
ATOM    424  CD  ARG A  57     -17.962  34.256 -21.317  1.00 80.26           C  
ANISOU  424  CD  ARG A  57     9681  14469   6347    413   1621   1251       C  
ATOM    425  NE  ARG A  57     -17.908  35.155 -22.479  1.00 84.72           N  
ANISOU  425  NE  ARG A  57    10335  15171   6683    367   1804   1419       N  
ATOM    426  CZ  ARG A  57     -17.226  36.311 -22.547  1.00 87.20           C  
ANISOU  426  CZ  ARG A  57    10606  15503   7024    178   2013   1581       C  
ATOM    427  NH1 ARG A  57     -16.516  36.764 -21.504  1.00 86.97           N1+
ANISOU  427  NH1 ARG A  57    10431  15371   7241     10   2056   1579       N1+
ATOM    428  NH2 ARG A  57     -17.261  37.026 -23.678  1.00 89.71           N1+
ANISOU  428  NH2 ARG A  57    11035  15939   7113    147   2185   1742       N1+
ATOM    429  N   THR A  58     -21.863  30.953 -22.856  1.00 75.94           N  
ANISOU  429  N   THR A  58     9587  13894   5372    963    990    800       N  
ATOM    430  CA  THR A  58     -23.241  31.340 -23.144  1.00 74.01           C  
ANISOU  430  CA  THR A  58     9478  13566   5078    954    836    901       C  
ATOM    431  C   THR A  58     -23.970  31.543 -21.803  1.00 71.53           C  
ANISOU  431  C   THR A  58     9122  13008   5048    874    712    930       C  
ATOM    432  O   THR A  58     -23.447  31.155 -20.758  1.00 69.84           O  
ANISOU  432  O   THR A  58     8793  12698   5045    830    736    861       O  
ATOM    433  CB  THR A  58     -23.986  30.237 -23.955  1.00 74.59           C  
ANISOU  433  CB  THR A  58     9669  13717   4956   1073    689    731       C  
ATOM    434  CG2 THR A  58     -23.274  29.829 -25.254  1.00 75.27           C  
ANISOU  434  CG2 THR A  58     9808  14050   4740   1160    819    694       C  
ATOM    435  OG1 THR A  58     -24.255  29.073 -23.193  1.00 74.57           O  
ANISOU  435  OG1 THR A  58     9638  13602   5091   1114    590    502       O  
ATOM    436  N   VAL A  59     -25.176  32.132 -21.851  1.00 71.62           N  
ANISOU  436  N   VAL A  59     9222  12937   5054    866    576   1032       N  
ATOM    437  CA  VAL A  59     -26.021  32.354 -20.673  1.00 67.38           C  
ANISOU  437  CA  VAL A  59     8652  12180   4770    805    454   1046       C  
ATOM    438  C   VAL A  59     -26.391  31.043 -19.943  1.00 67.46           C  
ANISOU  438  C   VAL A  59     8628  12108   4897    836    334    809       C  
ATOM    439  O   VAL A  59     -26.337  31.013 -18.717  1.00 68.93           O  
ANISOU  439  O   VAL A  59     8745  12127   5316    778    303    778       O  
ATOM    440  CB  VAL A  59     -27.324  33.121 -21.041  1.00 60.84           C  
ANISOU  440  CB  VAL A  59     7915  11317   3885    827    326   1183       C  
ATOM    441  CG1 VAL A  59     -28.290  33.333 -19.855  1.00 58.68           C  
ANISOU  441  CG1 VAL A  59     7599  10831   3865    777    202   1175       C  
ATOM    442  CG2 VAL A  59     -26.992  34.473 -21.694  1.00 62.60           C  
ANISOU  442  CG2 VAL A  59     8204  11578   4002    808    460   1442       C  
ATOM    443  N   THR A  60     -26.689  29.980 -20.711  1.00 67.82           N  
ANISOU  443  N   THR A  60     8737  12259   4773    924    274    638       N  
ATOM    444  CA  THR A  60     -27.022  28.643 -20.214  1.00 64.59           C  
ANISOU  444  CA  THR A  60     8338  11746   4457    951    172    413       C  
ATOM    445  C   THR A  60     -25.867  27.968 -19.440  1.00 63.88           C  
ANISOU  445  C   THR A  60     8163  11613   4497    973    279    330       C  
ATOM    446  O   THR A  60     -26.110  27.430 -18.360  1.00 61.46           O  
ANISOU  446  O   THR A  60     7824  11138   4392    948    221    264       O  
ATOM    447  CB  THR A  60     -27.435  27.712 -21.387  1.00 64.86           C  
ANISOU  447  CB  THR A  60     8482  11898   4262   1031    102    241       C  
ATOM    448  CG2 THR A  60     -27.808  26.269 -21.000  1.00 62.55           C  
ANISOU  448  CG2 THR A  60     8238  11458   4072   1037     -1     16       C  
ATOM    449  OG1 THR A  60     -28.536  28.280 -22.073  1.00 67.38           O  
ANISOU  449  OG1 THR A  60     8859  12303   4439   1020     -9    322       O  
ATOM    450  N   THR A  61     -24.639  28.034 -19.986  1.00 67.97           N  
ANISOU  450  N   THR A  61     8636  12298   4893   1027    437    333       N  
ATOM    451  CA  THR A  61     -23.435  27.472 -19.365  1.00 70.13           C  
ANISOU  451  CA  THR A  61     8799  12577   5271   1073    535    248       C  
ATOM    452  C   THR A  61     -22.933  28.306 -18.164  1.00 71.24           C  
ANISOU  452  C   THR A  61     8807  12617   5643    961    570    369       C  
ATOM    453  O   THR A  61     -22.372  27.718 -17.241  1.00 72.77           O  
ANISOU  453  O   THR A  61     8913  12755   5979    990    575    284       O  
ATOM    454  CB  THR A  61     -22.274  27.314 -20.385  1.00 69.32           C  
ANISOU  454  CB  THR A  61     8649  12711   4978   1153    710    229       C  
ATOM    455  CG2 THR A  61     -22.615  26.439 -21.600  1.00 69.78           C  
ANISOU  455  CG2 THR A  61     8851  12862   4798   1274    676     79       C  
ATOM    456  OG1 THR A  61     -21.741  28.546 -20.834  1.00 69.67           O  
ANISOU  456  OG1 THR A  61     8652  12865   4954   1052    829    437       O  
ATOM    457  N   ILE A  62     -23.187  29.628 -18.167  1.00 67.31           N  
ANISOU  457  N   ILE A  62     8305  12092   5178    840    593    564       N  
ATOM    458  CA  ILE A  62     -22.921  30.548 -17.055  1.00 65.22           C  
ANISOU  458  CA  ILE A  62     7942  11703   5135    716    618    665       C  
ATOM    459  C   ILE A  62     -23.820  30.276 -15.833  1.00 66.47           C  
ANISOU  459  C   ILE A  62     8129  11650   5478    707    456    594       C  
ATOM    460  O   ILE A  62     -23.320  30.314 -14.709  1.00 69.25           O  
ANISOU  460  O   ILE A  62     8390  11918   6005    671    456    559       O  
ATOM    461  CB  ILE A  62     -23.050  32.037 -17.511  1.00 64.25           C  
ANISOU  461  CB  ILE A  62     7851  11569   4992    600    690    891       C  
ATOM    462  CG1 ILE A  62     -21.806  32.440 -18.335  1.00 65.53           C  
ANISOU  462  CG1 ILE A  62     7961  11929   5009    569    894    973       C  
ATOM    463  CG2 ILE A  62     -23.308  33.086 -16.401  1.00 64.00           C  
ANISOU  463  CG2 ILE A  62     7767  11352   5198    469    679    978       C  
ATOM    464  CD1 ILE A  62     -22.007  33.691 -19.203  1.00 68.56           C  
ANISOU  464  CD1 ILE A  62     8418  12284   5349    459    988   1208       C  
ATOM    465  N   CYS A  63     -25.107  29.974 -16.076  1.00 64.96           N  
ANISOU  465  N   CYS A  63     8055  11385   5240    734    319    565       N  
ATOM    466  CA  CYS A  63     -26.087  29.605 -15.050  1.00 63.07           C  
ANISOU  466  CA  CYS A  63     7845  10954   5166    712    181    496       C  
ATOM    467  C   CYS A  63     -25.698  28.314 -14.309  1.00 62.09           C  
ANISOU  467  C   CYS A  63     7719  10780   5091    791    157    311       C  
ATOM    468  O   CYS A  63     -25.809  28.266 -13.084  1.00 62.07           O  
ANISOU  468  O   CYS A  63     7681  10640   5262    764    121    284       O  
ATOM    469  CB  CYS A  63     -27.502  29.448 -15.634  1.00 64.55           C  
ANISOU  469  CB  CYS A  63     8135  11118   5275    716     47    487       C  
ATOM    470  SG  CYS A  63     -28.188  31.041 -16.148  1.00 66.94           S  
ANISOU  470  SG  CYS A  63     8456  11456   5522    669     46    720       S  
ATOM    471  N   TYR A  64     -25.226  27.311 -15.069  1.00 63.15           N  
ANISOU  471  N   TYR A  64     7909  11020   5065    902    180    182       N  
ATOM    472  CA  TYR A  64     -24.779  26.014 -14.560  1.00 63.38           C  
ANISOU  472  CA  TYR A  64     7972  10982   5126   1009    164     10       C  
ATOM    473  C   TYR A  64     -23.419  26.083 -13.849  1.00 59.79           C  
ANISOU  473  C   TYR A  64     7374  10572   4771   1049    255     22       C  
ATOM    474  O   TYR A  64     -23.218  25.333 -12.894  1.00 60.57           O  
ANISOU  474  O   TYR A  64     7476  10553   4984   1101    212    -55       O  
ATOM    475  CB  TYR A  64     -24.734  25.001 -15.721  1.00 70.02           C  
ANISOU  475  CB  TYR A  64     8918  11924   5763   1130    185   -135       C  
ATOM    476  CG  TYR A  64     -26.045  24.715 -16.449  1.00 74.83           C  
ANISOU  476  CG  TYR A  64     9670  12494   6270   1089     72   -198       C  
ATOM    477  CD1 TYR A  64     -27.308  25.046 -15.902  1.00 75.16           C  
ANISOU  477  CD1 TYR A  64     9734  12397   6427    972    -49   -157       C  
ATOM    478  CD2 TYR A  64     -25.988  24.098 -17.714  1.00 79.23           C  
ANISOU  478  CD2 TYR A  64    10325  13171   6606   1165     86   -312       C  
ATOM    479  CE1 TYR A  64     -28.488  24.800 -16.630  1.00 79.71           C  
ANISOU  479  CE1 TYR A  64    10406  12972   6907    926   -159   -228       C  
ATOM    480  CE2 TYR A  64     -27.167  23.840 -18.437  1.00 82.11           C  
ANISOU  480  CE2 TYR A  64    10804  13526   6867   1114    -28   -389       C  
ATOM    481  CZ  TYR A  64     -28.416  24.206 -17.904  1.00 84.22           C  
ANISOU  481  CZ  TYR A  64    11070  13672   7257    990   -154   -347       C  
ATOM    482  OH  TYR A  64     -29.554  23.983 -18.624  1.00 88.54           O  
ANISOU  482  OH  TYR A  64    11698  14245   7699    931   -275   -437       O  
ATOM    483  N   LEU A  65     -22.530  26.988 -14.298  1.00 59.15           N  
ANISOU  483  N   LEU A  65     7164  10671   4638   1022    383    116       N  
ATOM    484  CA  LEU A  65     -21.236  27.262 -13.676  1.00 61.40           C  
ANISOU  484  CA  LEU A  65     7275  11040   5016   1036    468    119       C  
ATOM    485  C   LEU A  65     -21.394  27.876 -12.274  1.00 64.48           C  
ANISOU  485  C   LEU A  65     7607  11277   5614    918    406    186       C  
ATOM    486  O   LEU A  65     -20.762  27.382 -11.345  1.00 67.18           O  
ANISOU  486  O   LEU A  65     7877  11594   6056    975    382    118       O  
ATOM    487  CB  LEU A  65     -20.380  28.134 -14.628  1.00 63.00           C  
ANISOU  487  CB  LEU A  65     7346  11468   5124    982    631    212       C  
ATOM    488  CG  LEU A  65     -18.985  28.552 -14.104  1.00 65.18           C  
ANISOU  488  CG  LEU A  65     7400  11871   5493    956    727    213       C  
ATOM    489  CD1 LEU A  65     -18.104  27.333 -13.764  1.00 65.86           C  
ANISOU  489  CD1 LEU A  65     7422  12059   5543   1169    733     45       C  
ATOM    490  CD2 LEU A  65     -18.292  29.517 -15.090  1.00 68.52           C  
ANISOU  490  CD2 LEU A  65     7705  12485   5842    833    901    330       C  
ATOM    491  N   ASN A  66     -22.257  28.901 -12.138  1.00 62.87           N  
ANISOU  491  N   ASN A  66     7440  10978   5469    769    379    318       N  
ATOM    492  CA  ASN A  66     -22.570  29.566 -10.866  1.00 59.19           C  
ANISOU  492  CA  ASN A  66     6942  10352   5194    660    322    372       C  
ATOM    493  C   ASN A  66     -23.331  28.656  -9.887  1.00 56.67           C  
ANISOU  493  C   ASN A  66     6714   9863   4953    729    194    263       C  
ATOM    494  O   ASN A  66     -23.035  28.714  -8.694  1.00 58.11           O  
ANISOU  494  O   ASN A  66     6841   9979   5260    724    165    235       O  
ATOM    495  CB  ASN A  66     -23.343  30.874 -11.146  1.00 59.68           C  
ANISOU  495  CB  ASN A  66     7061  10327   5289    526    315    526       C  
ATOM    496  CG  ASN A  66     -22.424  32.037 -11.534  1.00 62.08           C  
ANISOU  496  CG  ASN A  66     7266  10704   5617    396    449    658       C  
ATOM    497  ND2 ASN A  66     -22.090  32.166 -12.819  1.00 66.90           N  
ANISOU  497  ND2 ASN A  66     7873  11472   6074    400    560    720       N  
ATOM    498  OD1 ASN A  66     -22.026  32.820 -10.675  1.00 58.58           O  
ANISOU  498  OD1 ASN A  66     6761  10172   5324    284    462    699       O  
ATOM    499  N   LEU A  67     -24.248  27.808 -10.391  1.00 55.22           N  
ANISOU  499  N   LEU A  67     6678   9614   4692    786    120    197       N  
ATOM    500  CA  LEU A  67     -24.931  26.769  -9.610  1.00 53.64           C  
ANISOU  500  CA  LEU A  67     6586   9239   4557    832     20     92       C  
ATOM    501  C   LEU A  67     -23.937  25.764  -9.004  1.00 53.96           C  
ANISOU  501  C   LEU A  67     6619   9299   4584    987     41    -25       C  
ATOM    502  O   LEU A  67     -23.984  25.527  -7.798  1.00 53.24           O  
ANISOU  502  O   LEU A  67     6560   9076   4591   1016    -12    -64       O  
ATOM    503  CB  LEU A  67     -26.010  26.083 -10.484  1.00 50.19           C  
ANISOU  503  CB  LEU A  67     6297   8746   4026    834    -51     28       C  
ATOM    504  CG  LEU A  67     -26.731  24.864  -9.853  1.00 48.31           C  
ANISOU  504  CG  LEU A  67     6197   8318   3840    855   -134    -93       C  
ATOM    505  CD1 LEU A  67     -27.437  25.218  -8.531  1.00 48.43           C  
ANISOU  505  CD1 LEU A  67     6190   8180   4031    759   -183    -34       C  
ATOM    506  CD2 LEU A  67     -27.695  24.207 -10.862  1.00 47.86           C  
ANISOU  506  CD2 LEU A  67     6263   8240   3681    822   -198   -173       C  
ATOM    507  N   ALA A  68     -23.036  25.232  -9.846  1.00 55.22           N  
ANISOU  507  N   ALA A  68     6742   9629   4612   1104    120    -79       N  
ATOM    508  CA  ALA A  68     -22.000  24.287  -9.442  1.00 56.36           C  
ANISOU  508  CA  ALA A  68     6869   9813   4733   1291    144   -187       C  
ATOM    509  C   ALA A  68     -20.925  24.884  -8.527  1.00 55.73           C  
ANISOU  509  C   ALA A  68     6602   9811   4763   1285    165   -142       C  
ATOM    510  O   ALA A  68     -20.436  24.154  -7.673  1.00 56.80           O  
ANISOU  510  O   ALA A  68     6748   9892   4941   1412    124   -207       O  
ATOM    511  CB  ALA A  68     -21.371  23.659 -10.683  1.00 57.66           C  
ANISOU  511  CB  ALA A  68     7019  10166   4724   1426    238   -258       C  
ATOM    512  N   LEU A  69     -20.603  26.182  -8.673  1.00 56.78           N  
ANISOU  512  N   LEU A  69     6572  10068   4934   1137    229    -34       N  
ATOM    513  CA  LEU A  69     -19.711  26.913  -7.766  1.00 60.74           C  
ANISOU  513  CA  LEU A  69     6884  10656   5538   1092    247     -8       C  
ATOM    514  C   LEU A  69     -20.292  27.045  -6.348  1.00 63.63           C  
ANISOU  514  C   LEU A  69     7312  10821   6044   1037    139      3       C  
ATOM    515  O   LEU A  69     -19.517  26.967  -5.396  1.00 64.62           O  
ANISOU  515  O   LEU A  69     7347  10984   6223   1101    107    -37       O  
ATOM    516  CB  LEU A  69     -19.368  28.303  -8.346  1.00 61.87           C  
ANISOU  516  CB  LEU A  69     6877  10932   5698    903    350    103       C  
ATOM    517  CG  LEU A  69     -18.281  28.282  -9.442  1.00 67.55           C  
ANISOU  517  CG  LEU A  69     7457  11916   6293    945    490     92       C  
ATOM    518  CD1 LEU A  69     -18.276  29.602 -10.230  1.00 70.21           C  
ANISOU  518  CD1 LEU A  69     7707  12324   6644    723    602    227       C  
ATOM    519  CD2 LEU A  69     -16.881  27.965  -8.876  1.00 67.63           C  
ANISOU  519  CD2 LEU A  69     7273  12119   6306   1082    512     -9       C  
ATOM    520  N   ALA A  70     -21.627  27.188  -6.230  1.00 62.08           N  
ANISOU  520  N   ALA A  70     7260  10430   5896    926     82     56       N  
ATOM    521  CA  ALA A  70     -22.338  27.175  -4.952  1.00 58.93           C  
ANISOU  521  CA  ALA A  70     6928   9842   5620    873     -6     64       C  
ATOM    522  C   ALA A  70     -22.292  25.788  -4.298  1.00 61.36           C  
ANISOU  522  C   ALA A  70     7367  10042   5906   1044    -71    -37       C  
ATOM    523  O   ALA A  70     -21.779  25.655  -3.190  1.00 63.05           O  
ANISOU  523  O   ALA A  70     7558  10221   6178   1092   -115    -56       O  
ATOM    524  CB  ALA A  70     -23.784  27.677  -5.127  1.00 59.13           C  
ANISOU  524  CB  ALA A  70     7060   9712   5695    730    -42    138       C  
ATOM    525  N   ASP A  71     -22.774  24.775  -5.032  1.00 64.00           N  
ANISOU  525  N   ASP A  71     7854  10315   6147   1137    -77   -104       N  
ATOM    526  CA  ASP A  71     -22.823  23.370  -4.624  1.00 66.50           C  
ANISOU  526  CA  ASP A  71     8339  10488   6439   1293   -121   -197       C  
ATOM    527  C   ASP A  71     -21.455  22.759  -4.264  1.00 66.92           C  
ANISOU  527  C   ASP A  71     8310  10674   6443   1511    -98   -253       C  
ATOM    528  O   ASP A  71     -21.370  22.060  -3.258  1.00 68.42           O  
ANISOU  528  O   ASP A  71     8598  10752   6645   1642   -144   -290       O  
ATOM    529  CB  ASP A  71     -23.545  22.507  -5.675  1.00 72.08           C  
ANISOU  529  CB  ASP A  71     9234  11099   7053   1323   -121   -275       C  
ATOM    530  CG  ASP A  71     -24.967  22.961  -6.013  1.00 78.36           C  
ANISOU  530  CG  ASP A  71    10131  11737   7903   1137   -173   -247       C  
ATOM    531  OD1 ASP A  71     -25.669  23.437  -5.092  1.00 79.69           O  
ANISOU  531  OD1 ASP A  71    10287  11805   8189   1033   -212   -186       O  
ATOM    532  OD2 ASP A  71     -25.372  22.733  -7.171  1.00 80.54           O1-
ANISOU  532  OD2 ASP A  71    10492  12008   8100   1099   -176   -294       O1-
ATOM    533  N   PHE A  72     -20.407  23.063  -5.048  1.00 65.51           N  
ANISOU  533  N   PHE A  72     7949  10742   6200   1560    -24   -257       N  
ATOM    534  CA  PHE A  72     -19.021  22.659  -4.793  1.00 67.86           C  
ANISOU  534  CA  PHE A  72     8124  11211   6450   1778     -3   -316       C  
ATOM    535  C   PHE A  72     -18.459  23.259  -3.491  1.00 67.11           C  
ANISOU  535  C   PHE A  72     7869  11180   6447   1743    -53   -277       C  
ATOM    536  O   PHE A  72     -17.867  22.522  -2.702  1.00 66.43           O  
ANISOU  536  O   PHE A  72     7787  11110   6344   1940   -101   -323       O  
ATOM    537  CB  PHE A  72     -18.148  23.011  -6.020  1.00 68.10           C  
ANISOU  537  CB  PHE A  72     7975  11514   6387   1818    105   -335       C  
ATOM    538  CG  PHE A  72     -16.667  22.687  -5.925  1.00 69.36           C  
ANISOU  538  CG  PHE A  72     7986  11883   6483   2069    134   -411       C  
ATOM    539  CD1 PHE A  72     -16.206  21.392  -6.243  1.00 71.33           C  
ANISOU  539  CD1 PHE A  72     8374  12103   6624   2337    152   -512       C  
ATOM    540  CD2 PHE A  72     -15.761  23.623  -5.380  1.00 69.75           C  
ANISOU  540  CD2 PHE A  72     7756  12165   6581   2040    143   -391       C  
ATOM    541  CE1 PHE A  72     -14.867  21.070  -6.067  1.00 72.53           C  
ANISOU  541  CE1 PHE A  72     8382  12461   6714   2604    178   -581       C  
ATOM    542  CE2 PHE A  72     -14.427  23.279  -5.209  1.00 70.60           C  
ANISOU  542  CE2 PHE A  72     7694  12504   6626   2284    160   -468       C  
ATOM    543  CZ  PHE A  72     -13.982  22.010  -5.555  1.00 71.60           C  
ANISOU  543  CZ  PHE A  72     7955  12606   6643   2582    178   -558       C  
ATOM    544  N   SER A  73     -18.676  24.572  -3.292  1.00 66.96           N  
ANISOU  544  N   SER A  73     7723  11200   6519   1502    -44   -196       N  
ATOM    545  CA  SER A  73     -18.223  25.321  -2.116  1.00 67.90           C  
ANISOU  545  CA  SER A  73     7697  11380   6722   1439    -92   -177       C  
ATOM    546  C   SER A  73     -18.917  24.884  -0.815  1.00 67.18           C  
ANISOU  546  C   SER A  73     7789  11062   6674   1492   -193   -179       C  
ATOM    547  O   SER A  73     -18.255  24.848   0.221  1.00 66.49           O  
ANISOU  547  O   SER A  73     7636  11039   6588   1597   -253   -204       O  
ATOM    548  CB  SER A  73     -18.415  26.832  -2.342  1.00 67.18           C  
ANISOU  548  CB  SER A  73     7485  11319   6722   1157    -49    -94       C  
ATOM    549  OG  SER A  73     -17.468  27.319  -3.270  1.00 68.86           O  
ANISOU  549  OG  SER A  73     7537  11740   6888   1095     61    -79       O  
ATOM    550  N   PHE A  74     -20.210  24.538  -0.902  1.00 65.37           N  
ANISOU  550  N   PHE A  74     7784  10583   6469   1418   -211   -154       N  
ATOM    551  CA  PHE A  74     -20.956  23.956   0.206  1.00 64.51           C  
ANISOU  551  CA  PHE A  74     7864  10250   6396   1446   -284   -152       C  
ATOM    552  C   PHE A  74     -20.457  22.545   0.587  1.00 65.24           C  
ANISOU  552  C   PHE A  74     8097  10293   6400   1721   -310   -216       C  
ATOM    553  O   PHE A  74     -20.012  22.341   1.718  1.00 68.64           O  
ANISOU  553  O   PHE A  74     8548  10708   6823   1838   -368   -216       O  
ATOM    554  CB  PHE A  74     -22.487  24.060  -0.022  1.00 64.69           C  
ANISOU  554  CB  PHE A  74     8067  10047   6466   1286   -284   -120       C  
ATOM    555  CG  PHE A  74     -23.301  23.175   0.901  1.00 67.03           C  
ANISOU  555  CG  PHE A  74     8600  10102   6767   1338   -327   -139       C  
ATOM    556  CD1 PHE A  74     -23.333  23.453   2.284  1.00 67.65           C  
ANISOU  556  CD1 PHE A  74     8701  10099   6902   1299   -373   -105       C  
ATOM    557  CD2 PHE A  74     -23.821  21.951   0.429  1.00 68.84           C  
ANISOU  557  CD2 PHE A  74     9040  10181   6935   1417   -313   -196       C  
ATOM    558  CE1 PHE A  74     -23.839  22.512   3.166  1.00 69.15           C  
ANISOU  558  CE1 PHE A  74     9121  10065   7087   1339   -394   -111       C  
ATOM    559  CE2 PHE A  74     -24.324  21.024   1.326  1.00 71.02           C  
ANISOU  559  CE2 PHE A  74     9549  10219   7216   1440   -333   -210       C  
ATOM    560  CZ  PHE A  74     -24.307  21.298   2.688  1.00 70.77           C  
ANISOU  560  CZ  PHE A  74     9538  10111   7239   1403   -369   -160       C  
ATOM    561  N   THR A  75     -20.506  21.598  -0.360  1.00 63.60           N  
ANISOU  561  N   THR A  75     8003  10051   6111   1840   -266   -271       N  
ATOM    562  CA  THR A  75     -20.209  20.180  -0.115  1.00 64.06           C  
ANISOU  562  CA  THR A  75     8240  10018   6082   2115   -275   -334       C  
ATOM    563  C   THR A  75     -18.748  19.904   0.300  1.00 63.70           C  
ANISOU  563  C   THR A  75     8017  10206   5981   2356   -295   -357       C  
ATOM    564  O   THR A  75     -18.510  18.879   0.935  1.00 65.82           O  
ANISOU  564  O   THR A  75     8430  10392   6188   2606   -328   -381       O  
ATOM    565  CB  THR A  75     -20.560  19.278  -1.328  1.00 64.91           C  
ANISOU  565  CB  THR A  75     8490  10066   6108   2186   -213   -408       C  
ATOM    566  CG2 THR A  75     -22.060  19.287  -1.666  1.00 61.29           C  
ANISOU  566  CG2 THR A  75     8242   9357   5687   1981   -215   -407       C  
ATOM    567  OG1 THR A  75     -19.808  19.629  -2.476  1.00 66.81           O  
ANISOU  567  OG1 THR A  75     8510  10564   6311   2152   -152   -418       O  
ATOM    568  N   ALA A  76     -17.824  20.840   0.018  1.00 61.41           N  
ANISOU  568  N   ALA A  76     7417  10209   5707   2288   -274   -350       N  
ATOM    569  CA  ALA A  76     -16.444  20.831   0.506  1.00 63.21           C  
ANISOU  569  CA  ALA A  76     7425  10705   5885   2495   -301   -384       C  
ATOM    570  C   ALA A  76     -16.299  21.039   2.031  1.00 65.01           C  
ANISOU  570  C   ALA A  76     7641  10916   6145   2515   -405   -351       C  
ATOM    571  O   ALA A  76     -15.263  20.655   2.573  1.00 69.02           O  
ANISOU  571  O   ALA A  76     8028  11610   6588   2750   -457   -384       O  
ATOM    572  CB  ALA A  76     -15.646  21.894  -0.263  1.00 62.97           C  
ANISOU  572  CB  ALA A  76     7059  10999   5870   2367   -236   -392       C  
ATOM    573  N   THR A  77     -17.323  21.610   2.690  1.00 62.50           N  
ANISOU  573  N   THR A  77     7437  10396   5913   2288   -437   -292       N  
ATOM    574  CA  THR A  77     -17.344  21.836   4.141  1.00 63.17           C  
ANISOU  574  CA  THR A  77     7534  10453   6016   2290   -528   -263       C  
ATOM    575  C   THR A  77     -17.866  20.621   4.937  1.00 63.89           C  
ANISOU  575  C   THR A  77     7953  10269   6054   2464   -568   -241       C  
ATOM    576  O   THR A  77     -17.625  20.544   6.145  1.00 66.39           O  
ANISOU  576  O   THR A  77     8309  10567   6351   2519   -644   -213       O  
ATOM    577  CB  THR A  77     -18.229  23.055   4.526  1.00 62.80           C  
ANISOU  577  CB  THR A  77     7439  10338   6086   1956   -529   -213       C  
ATOM    578  CG2 THR A  77     -17.829  24.360   3.831  1.00 63.15           C  
ANISOU  578  CG2 THR A  77     7239  10569   6187   1752   -459   -216       C  
ATOM    579  OG1 THR A  77     -19.619  22.848   4.335  1.00 62.47           O  
ANISOU  579  OG1 THR A  77     7662   9984   6088   1839   -505   -172       O  
ATOM    580  N   LEU A  78     -18.541  19.669   4.273  1.00 63.24           N  
ANISOU  580  N   LEU A  78     8117   9971   5942   2541   -512   -255       N  
ATOM    581  CA  LEU A  78     -19.121  18.482   4.906  1.00 66.65           C  
ANISOU  581  CA  LEU A  78     8896  10097   6333   2659   -525   -232       C  
ATOM    582  C   LEU A  78     -18.183  17.621   5.792  1.00 73.02           C  
ANISOU  582  C   LEU A  78     9767  10948   7030   2997   -590   -223       C  
ATOM    583  O   LEU A  78     -18.680  17.164   6.825  1.00 74.51           O  
ANISOU  583  O   LEU A  78    10191  10923   7197   3029   -620   -168       O  
ATOM    584  CB  LEU A  78     -19.888  17.622   3.880  1.00 66.24           C  
ANISOU  584  CB  LEU A  78     9081   9829   6260   2677   -446   -276       C  
ATOM    585  CG  LEU A  78     -21.146  18.303   3.295  1.00 63.88           C  
ANISOU  585  CG  LEU A  78     8783   9438   6051   2353   -398   -276       C  
ATOM    586  CD1 LEU A  78     -21.690  17.512   2.099  1.00 65.87           C  
ANISOU  586  CD1 LEU A  78     9273   9494   6261   2378   -335   -342       C  
ATOM    587  CD2 LEU A  78     -22.257  18.545   4.334  1.00 61.84           C  
ANISOU  587  CD2 LEU A  78     8598   9018   5880   2119   -424   -211       C  
ATOM    588  N   PRO A  79     -16.857  17.510   5.502  1.00 76.05           N  
ANISOU  588  N   PRO A  79     9963  11597   7334   3264   -612   -269       N  
ATOM    589  CA  PRO A  79     -15.894  16.926   6.465  1.00 78.05           C  
ANISOU  589  CA  PRO A  79    10269  11913   7473   3608   -693   -250       C  
ATOM    590  C   PRO A  79     -15.761  17.628   7.834  1.00 77.81           C  
ANISOU  590  C   PRO A  79    10135  11982   7447   3527   -795   -201       C  
ATOM    591  O   PRO A  79     -15.299  16.983   8.775  1.00 78.78           O  
ANISOU  591  O   PRO A  79    10443  12014   7476   3745   -859   -151       O  
ATOM    592  CB  PRO A  79     -14.553  16.890   5.706  1.00 80.47           C  
ANISOU  592  CB  PRO A  79    10294  12569   7713   3860   -695   -324       C  
ATOM    593  CG  PRO A  79     -14.732  17.842   4.536  1.00 80.40           C  
ANISOU  593  CG  PRO A  79    10024  12729   7795   3575   -624   -367       C  
ATOM    594  CD  PRO A  79     -16.204  17.671   4.202  1.00 77.28           C  
ANISOU  594  CD  PRO A  79     9881  12000   7480   3305   -555   -340       C  
ATOM    595  N   PHE A  80     -16.174  18.896   7.957  1.00 76.58           N  
ANISOU  595  N   PHE A  80     9709  12001   7386   3225   -808   -212       N  
ATOM    596  CA  PHE A  80     -16.202  19.612   9.235  1.00 75.70           C  
ANISOU  596  CA  PHE A  80     9517  11970   7277   3125   -900   -183       C  
ATOM    597  C   PHE A  80     -17.550  19.413   9.946  1.00 74.42           C  
ANISOU  597  C   PHE A  80     9667  11458   7150   2962   -881   -110       C  
ATOM    598  O   PHE A  80     -17.590  19.306  11.172  1.00 78.68           O  
ANISOU  598  O   PHE A  80    10278  11983   7634   3000   -954    -71       O  
ATOM    599  CB  PHE A  80     -15.947  21.113   9.011  1.00 74.69           C  
ANISOU  599  CB  PHE A  80     9028  12108   7243   2841   -904   -229       C  
ATOM    600  CG  PHE A  80     -14.580  21.462   8.446  1.00 78.81           C  
ANISOU  600  CG  PHE A  80     9203  13014   7727   2967   -918   -306       C  
ATOM    601  CD1 PHE A  80     -14.317  21.340   7.065  1.00 80.34           C  
ANISOU  601  CD1 PHE A  80     9299  13273   7953   2944   -817   -340       C  
ATOM    602  CD2 PHE A  80     -13.521  21.802   9.314  1.00 80.82           C  
ANISOU  602  CD2 PHE A  80     9218  13586   7904   3104  -1030   -349       C  
ATOM    603  CE1 PHE A  80     -13.046  21.603   6.574  1.00 83.38           C  
ANISOU  603  CE1 PHE A  80     9353  14027   8302   3051   -811   -413       C  
ATOM    604  CE2 PHE A  80     -12.258  22.065   8.805  1.00 84.01           C  
ANISOU  604  CE2 PHE A  80     9271  14374   8276   3208  -1037   -431       C  
ATOM    605  CZ  PHE A  80     -12.022  21.968   7.440  1.00 85.22           C  
ANISOU  605  CZ  PHE A  80     9328  14582   8469   3179   -919   -460       C  
ATOM    606  N   LEU A  81     -18.638  19.358   9.166  1.00 70.43           N  
ANISOU  606  N   LEU A  81     9343  10690   6728   2781   -783    -96       N  
ATOM    607  CA  LEU A  81     -19.997  19.206   9.684  1.00 67.97           C  
ANISOU  607  CA  LEU A  81     9305  10065   6456   2611   -750    -37       C  
ATOM    608  C   LEU A  81     -20.231  17.794  10.249  1.00 71.42           C  
ANISOU  608  C   LEU A  81    10116  10224   6796   2833   -728      7       C  
ATOM    609  O   LEU A  81     -20.717  17.668  11.374  1.00 74.18           O  
ANISOU  609  O   LEU A  81    10695  10348   7143   2742   -711     66       O  
ATOM    610  CB  LEU A  81     -21.035  19.558   8.591  1.00 62.06           C  
ANISOU  610  CB  LEU A  81     8565   9179   5837   2306   -663    -47       C  
ATOM    611  CG  LEU A  81     -20.900  20.980   7.987  1.00 58.76           C  
ANISOU  611  CG  LEU A  81     7831   8978   5519   2074   -659    -73       C  
ATOM    612  CD1 LEU A  81     -21.967  21.220   6.897  1.00 59.66           C  
ANISOU  612  CD1 LEU A  81     7999   8932   5737   1816   -582    -65       C  
ATOM    613  CD2 LEU A  81     -20.916  22.092   9.058  1.00 55.01           C  
ANISOU  613  CD2 LEU A  81     7207   8630   5066   1963   -723    -60       C  
ATOM    614  N   ILE A  82     -19.825  16.766   9.487  1.00 73.08           N  
ANISOU  614  N   ILE A  82    10407  10436   6923   3122   -716    -20       N  
ATOM    615  CA  ILE A  82     -20.024  15.351   9.812  1.00 78.72           C  
ANISOU  615  CA  ILE A  82    11523  10837   7551   3325   -675     22       C  
ATOM    616  C   ILE A  82     -19.403  14.949  11.169  1.00 79.49           C  
ANISOU  616  C   ILE A  82    11713  10980   7507   3623   -762     90       C  
ATOM    617  O   ILE A  82     -20.056  14.269  11.959  1.00 78.39           O  
ANISOU  617  O   ILE A  82    11915  10561   7308   3670   -734    168       O  
ATOM    618  CB  ILE A  82     -19.470  14.430   8.676  1.00 83.35           C  
ANISOU  618  CB  ILE A  82    12208  11354   8107   3511   -610    -44       C  
ATOM    619  CG1 ILE A  82     -19.940  12.963   8.806  1.00 87.37           C  
ANISOU  619  CG1 ILE A  82    13180  11480   8538   3684   -546     -6       C  
ATOM    620  CG2 ILE A  82     -17.937  14.495   8.509  1.00 85.53           C  
ANISOU  620  CG2 ILE A  82    12216  11974   8307   3814   -671    -91       C  
ATOM    621  CD1 ILE A  82     -19.470  12.045   7.668  1.00 90.48           C  
ANISOU  621  CD1 ILE A  82    13707  11791   8879   3921   -484    -79       C  
ATOM    622  N   VAL A  83     -18.181  15.425  11.447  1.00 81.09           N  
ANISOU  622  N   VAL A  83    11618  11548   7646   3823   -867     63       N  
ATOM    623  CA  VAL A  83     -17.473  15.139  12.695  1.00 80.21           C  
ANISOU  623  CA  VAL A  83    11561  11533   7384   4108   -974    125       C  
ATOM    624  C   VAL A  83     -18.052  15.904  13.900  1.00 75.55           C  
ANISOU  624  C   VAL A  83    10936  10962   6807   3874  -1024    170       C  
ATOM    625  O   VAL A  83     -17.987  15.379  15.009  1.00 76.32           O  
ANISOU  625  O   VAL A  83    11195  11032   6770   4057  -1090    244       O  
ATOM    626  CB  VAL A  83     -15.952  15.445  12.595  1.00 81.09           C  
ANISOU  626  CB  VAL A  83    11332  12067   7411   4404  -1081     67       C  
ATOM    627  CG1 VAL A  83     -15.265  14.558  11.543  1.00 82.23           C  
ANISOU  627  CG1 VAL A  83    11391  12266   7585   4528  -1009    -10       C  
ATOM    628  CG2 VAL A  83     -15.596  16.926  12.370  1.00 78.64           C  
ANISOU  628  CG2 VAL A  83    10604  12121   7155   4179  -1168     12       C  
ATOM    629  N   SER A  84     -18.635  17.089  13.678  1.00 72.05           N  
ANISOU  629  N   SER A  84    10301  10563   6511   3489   -992    128       N  
ATOM    630  CA  SER A  84     -19.293  17.834  14.745  1.00 72.10           C  
ANISOU  630  CA  SER A  84    10319  10535   6540   3252  -1014    163       C  
ATOM    631  C   SER A  84     -20.640  17.182  15.106  1.00 76.16           C  
ANISOU  631  C   SER A  84    11219  10645   7075   3120   -908    240       C  
ATOM    632  O   SER A  84     -20.902  16.942  16.287  1.00 79.91           O  
ANISOU  632  O   SER A  84    11859  11028   7474   3110   -923    306       O  
ATOM    633  CB  SER A  84     -19.390  19.323  14.361  1.00 71.36           C  
ANISOU  633  CB  SER A  84     9897  10619   6597   2910  -1009     92       C  
ATOM    634  OG  SER A  84     -19.941  20.098  15.409  1.00 69.81           O  
ANISOU  634  OG  SER A  84     9730  10368   6429   2685  -1016    115       O  
ATOM    635  N   MET A  85     -21.426  16.807  14.083  1.00 76.39           N  
ANISOU  635  N   MET A  85    11389  10441   7194   3010   -796    225       N  
ATOM    636  CA  MET A  85     -22.679  16.065  14.243  1.00 77.75           C  
ANISOU  636  CA  MET A  85    11921  10236   7384   2876   -685    282       C  
ATOM    637  C   MET A  85     -22.480  14.735  14.986  1.00 81.33           C  
ANISOU  637  C   MET A  85    12743  10483   7676   3181   -675    368       C  
ATOM    638  O   MET A  85     -23.232  14.451  15.914  1.00 82.05           O  
ANISOU  638  O   MET A  85    13116  10334   7727   3105   -614    447       O  
ATOM    639  CB  MET A  85     -23.351  15.832  12.875  1.00 80.48           C  
ANISOU  639  CB  MET A  85    12312  10415   7851   2694   -582    225       C  
ATOM    640  CG  MET A  85     -23.996  17.089  12.274  1.00 82.00           C  
ANISOU  640  CG  MET A  85    12284  10672   8203   2327   -553    182       C  
ATOM    641  SD  MET A  85     -24.643  16.824  10.599  1.00 84.61           S  
ANISOU  641  SD  MET A  85    12636  10871   8639   2158   -462    107       S  
ATOM    642  CE  MET A  85     -25.535  18.387  10.361  1.00 87.53           C  
ANISOU  642  CE  MET A  85    13483  10831   8944   2220   -360    136       C  
ATOM    643  N   ALA A  86     -21.407  14.006  14.639  1.00 83.75           N  
ANISOU  643  N   ALA A  86    13061  10876   7884   3537   -724    358       N  
ATOM    644  CA  ALA A  86     -21.030  12.716  15.228  1.00 83.09           C  
ANISOU  644  CA  ALA A  86    13342  10595   7635   3879   -717    449       C  
ATOM    645  C   ALA A  86     -20.776  12.758  16.746  1.00 82.14           C  
ANISOU  645  C   ALA A  86    13229  10620   7361   4052   -825    535       C  
ATOM    646  O   ALA A  86     -21.002  11.749  17.414  1.00 85.67           O  
ANISOU  646  O   ALA A  86    14025  10869   7655   4309   -812    640       O  
ATOM    647  CB  ALA A  86     -19.789  12.172  14.504  1.00 84.55           C  
ANISOU  647  CB  ALA A  86    13518  10853   7755   4243   -740    407       C  
ATOM    648  N   MET A  87     -20.331  13.917  17.258  1.00 77.14           N  
ANISOU  648  N   MET A  87    12237  10319   6755   3920   -929    491       N  
ATOM    649  CA  MET A  87     -20.083  14.167  18.680  1.00 78.13           C  
ANISOU  649  CA  MET A  87    12337  10621   6728   4053  -1045    548       C  
ATOM    650  C   MET A  87     -21.338  14.662  19.434  1.00 77.07           C  
ANISOU  650  C   MET A  87    12293  10359   6629   3726   -992    586       C  
ATOM    651  O   MET A  87     -21.236  14.935  20.630  1.00 79.10           O  
ANISOU  651  O   MET A  87    12434  10825   6795   3733  -1091    593       O  
ATOM    652  CB  MET A  87     -18.926  15.180  18.816  1.00 78.67           C  
ANISOU  652  CB  MET A  87    11943  11169   6779   4139  -1203    455       C  
ATOM    653  CG  MET A  87     -17.578  14.700  18.250  1.00 83.63           C  
ANISOU  653  CG  MET A  87    12486  11999   7293   4572  -1290    440       C  
ATOM    654  SD  MET A  87     -16.342  16.014  18.044  1.00 85.93           S  
ANISOU  654  SD  MET A  87    12182  12882   7584   4597  -1459    307       S  
ATOM    655  CE  MET A  87     -15.849  16.291  19.766  1.00 86.01           C  
ANISOU  655  CE  MET A  87    12165  13039   7475   4502  -1578    335       C  
ATOM    656  N   GLY A  88     -22.474  14.805  18.739  1.00 74.84           N  
ANISOU  656  N   GLY A  88    12208   9756   6471   3444   -838    600       N  
ATOM    657  CA  GLY A  88     -23.699  15.369  19.300  1.00 74.84           C  
ANISOU  657  CA  GLY A  88    12266   9651   6516   3131   -772    625       C  
ATOM    658  C   GLY A  88     -23.629  16.898  19.273  1.00 72.91           C  
ANISOU  658  C   GLY A  88    11630   9673   6399   2863   -827    527       C  
ATOM    659  O   GLY A  88     -23.981  17.550  20.252  1.00 74.37           O  
ANISOU  659  O   GLY A  88    11775   9943   6540   2756   -857    536       O  
ATOM    660  N   GLU A  89     -23.140  17.461  18.160  1.00 70.80           N  
ANISOU  660  N   GLU A  89    11089   9532   6279   2759   -833    434       N  
ATOM    661  CA  GLU A  89     -23.059  18.892  17.836  1.00 70.57           C  
ANISOU  661  CA  GLU A  89    10707   9716   6391   2495   -862    344       C  
ATOM    662  C   GLU A  89     -21.940  19.645  18.577  1.00 67.02           C  
ANISOU  662  C   GLU A  89     9978   9624   5861   2592  -1010    293       C  
ATOM    663  O   GLU A  89     -21.832  20.863  18.424  1.00 61.97           O  
ANISOU  663  O   GLU A  89     9084   9140   5321   2359  -1030    221       O  
ATOM    664  CB  GLU A  89     -24.427  19.616  17.963  1.00 75.00           C  
ANISOU  664  CB  GLU A  89    11330  10110   7054   2163   -764    354       C  
ATOM    665  CG  GLU A  89     -25.645  18.903  17.333  1.00 79.91           C  
ANISOU  665  CG  GLU A  89    12203  10404   7755   2029   -618    390       C  
ATOM    666  CD  GLU A  89     -25.419  18.455  15.891  1.00 84.38           C  
ANISOU  666  CD  GLU A  89    12683  10954   8425   2019   -592    336       C  
ATOM    667  OE1 GLU A  89     -24.931  19.281  15.091  1.00 85.15           O  
ANISOU  667  OE1 GLU A  89    12493  11220   8641   1873   -614    269       O  
ATOM    668  OE2 GLU A  89     -25.703  17.269  15.625  1.00 87.03           O1-
ANISOU  668  OE2 GLU A  89    13255  11100   8713   2159   -543    361       O1-
ATOM    669  N   LYS A  90     -21.087  18.928  19.327  1.00 71.49           N  
ANISOU  669  N   LYS A  90    10585  10329   6248   2928  -1116    322       N  
ATOM    670  CA  LYS A  90     -19.841  19.476  19.867  1.00 73.69           C  
ANISOU  670  CA  LYS A  90    10555  10996   6447   3021  -1270    249       C  
ATOM    671  C   LYS A  90     -18.928  19.851  18.684  1.00 73.98           C  
ANISOU  671  C   LYS A  90    10241  11279   6591   3005  -1300    150       C  
ATOM    672  O   LYS A  90     -18.800  19.062  17.748  1.00 75.07           O  
ANISOU  672  O   LYS A  90    10415  11307   6801   3052  -1226    154       O  
ATOM    673  CB  LYS A  90     -19.134  18.461  20.793  1.00 75.72           C  
ANISOU  673  CB  LYS A  90    10943  11362   6466   3416  -1388    311       C  
ATOM    674  CG  LYS A  90     -19.995  17.917  21.950  1.00 76.49           C  
ANISOU  674  CG  LYS A  90    11422  11218   6425   3467  -1351    429       C  
ATOM    675  CD  LYS A  90     -19.211  17.006  22.918  1.00 82.56           C  
ANISOU  675  CD  LYS A  90    12269  12165   6934   3865  -1496    486       C  
ATOM    676  CE  LYS A  90     -20.122  16.197  23.863  1.00 87.25           C  
ANISOU  676  CE  LYS A  90    13351  12422   7376   4027  -1418    647       C  
ATOM    677  NZ  LYS A  90     -19.372  15.531  24.937  1.00 89.21           N1+
ANISOU  677  NZ  LYS A  90    13872  12351   7672   4159  -1296    717       N1+
ATOM    678  N   TRP A  91     -18.354  21.051  18.702  1.00 74.24           N  
ANISOU  678  N   TRP A  91     9934  11649   6624   2925  -1401     54       N  
ATOM    679  CA  TRP A  91     -17.553  21.571  17.597  1.00 74.54           C  
ANISOU  679  CA  TRP A  91     9613  11949   6761   2866  -1417    -44       C  
ATOM    680  C   TRP A  91     -16.075  21.437  17.986  1.00 76.87           C  
ANISOU  680  C   TRP A  91     9662  12637   6907   3145  -1572   -103       C  
ATOM    681  O   TRP A  91     -15.671  22.118  18.931  1.00 76.84           O  
ANISOU  681  O   TRP A  91     9445  12897   6852   3062  -1678   -180       O  
ATOM    682  CB  TRP A  91     -17.957  23.036  17.357  1.00 75.24           C  
ANISOU  682  CB  TRP A  91     9487  12089   7010   2468  -1375   -121       C  
ATOM    683  CG  TRP A  91     -17.217  23.719  16.248  1.00 78.98           C  
ANISOU  683  CG  TRP A  91     9659  12745   7606   2356  -1340   -195       C  
ATOM    684  CD1 TRP A  91     -16.173  24.558  16.409  1.00 82.33           C  
ANISOU  684  CD1 TRP A  91     9723  13520   8037   2284  -1408   -302       C  
ATOM    685  CD2 TRP A  91     -17.397  23.578  14.807  1.00 80.36           C  
ANISOU  685  CD2 TRP A  91     9868  12767   7900   2292  -1220   -171       C  
ATOM    686  CE2 TRP A  91     -16.415  24.375  14.145  1.00 82.15           C  
ANISOU  686  CE2 TRP A  91     9757  13262   8195   2193  -1214   -252       C  
ATOM    687  CE3 TRP A  91     -18.295  22.855  13.987  1.00 80.10           C  
ANISOU  687  CE3 TRP A  91    10116  12406   7913   2297  -1116    -95       C  
ATOM    688  NE1 TRP A  91     -15.711  24.966  15.176  1.00 83.49           N  
ANISOU  688  NE1 TRP A  91     9687  13734   8303   2179  -1325   -333       N  
ATOM    689  CZ2 TRP A  91     -16.317  24.429  12.744  1.00 81.71           C  
ANISOU  689  CZ2 TRP A  91     9650  13156   8239   2119  -1108   -249       C  
ATOM    690  CZ3 TRP A  91     -18.214  22.909  12.581  1.00 80.27           C  
ANISOU  690  CZ3 TRP A  91    10075  12389   8036   2221  -1026   -107       C  
ATOM    691  CH2 TRP A  91     -17.228  23.698  11.961  1.00 80.28           C  
ANISOU  691  CH2 TRP A  91     9750  12661   8090   2143  -1023   -177       C  
ATOM    692  N   PRO A  92     -15.303  20.550  17.314  1.00 79.21           N  
ANISOU  692  N   PRO A  92     9971  12998   7125   3482  -1591    -81       N  
ATOM    693  CA  PRO A  92     -13.907  20.329  17.734  1.00 81.24           C  
ANISOU  693  CA  PRO A  92     9965  13668   7237   3781  -1744   -141       C  
ATOM    694  C   PRO A  92     -12.896  21.385  17.239  1.00 82.57           C  
ANISOU  694  C   PRO A  92     9664  14210   7500   3617  -1766   -279       C  
ATOM    695  O   PRO A  92     -11.790  21.430  17.778  1.00 86.26           O  
ANISOU  695  O   PRO A  92     9841  15078   7856   3800  -1900   -356       O  
ATOM    696  CB  PRO A  92     -13.596  18.936  17.168  1.00 83.19           C  
ANISOU  696  CB  PRO A  92    10420  13799   7388   4195  -1724    -66       C  
ATOM    697  CG  PRO A  92     -14.400  18.871  15.880  1.00 81.87           C  
ANISOU  697  CG  PRO A  92    10436  13287   7384   4013  -1548    -36       C  
ATOM    698  CD  PRO A  92     -15.672  19.642  16.221  1.00 80.26           C  
ANISOU  698  CD  PRO A  92    10366  12834   7295   3615  -1475    -11       C  
ATOM    699  N   PHE A  93     -13.269  22.196  16.232  1.00 82.21           N  
ANISOU  699  N   PHE A  93     9532  14057   7646   3281  -1637   -311       N  
ATOM    700  CA  PHE A  93     -12.394  23.195  15.607  1.00 78.92           C  
ANISOU  700  CA  PHE A  93     8703  13960   7324   3097  -1625   -427       C  
ATOM    701  C   PHE A  93     -12.433  24.539  16.367  1.00 85.27           C  
ANISOU  701  C   PHE A  93     9316  14904   8178   2756  -1672   -513       C  
ATOM    702  O   PHE A  93     -13.184  24.691  17.331  1.00 88.96           O  
ANISOU  702  O   PHE A  93     9973  15220   8607   2672  -1710   -484       O  
ATOM    703  CB  PHE A  93     -12.793  23.378  14.125  1.00 69.66           C  
ANISOU  703  CB  PHE A  93     7557  12601   6311   2929  -1458   -407       C  
ATOM    704  CG  PHE A  93     -12.898  22.105  13.305  1.00 65.29           C  
ANISOU  704  CG  PHE A  93     7287  11804   5716   3208  -1395   -326       C  
ATOM    705  CD1 PHE A  93     -11.734  21.466  12.829  1.00 63.77           C  
ANISOU  705  CD1 PHE A  93     7008  11808   5414   3583  -1435   -345       C  
ATOM    706  CD2 PHE A  93     -14.147  21.470  13.137  1.00 58.84           C  
ANISOU  706  CD2 PHE A  93     6823  10565   4967   3096  -1293   -240       C  
ATOM    707  CE1 PHE A  93     -11.835  20.258  12.152  1.00 63.78           C  
ANISOU  707  CE1 PHE A  93     7300  11560   5376   3840  -1368   -282       C  
ATOM    708  CE2 PHE A  93     -14.226  20.264  12.457  1.00 59.13           C  
ANISOU  708  CE2 PHE A  93     7133  10367   4966   3324  -1230   -183       C  
ATOM    709  CZ  PHE A  93     -13.076  19.663  11.962  1.00 62.40           C  
ANISOU  709  CZ  PHE A  93     7488  10950   5272   3696  -1264   -204       C  
ATOM    710  N   GLY A  94     -11.602  25.494  15.915  1.00 87.01           N  
ANISOU  710  N   GLY A  94     9167  15413   8480   2550  -1658   -624       N  
ATOM    711  CA  GLY A  94     -11.446  26.813  16.530  1.00 89.95           C  
ANISOU  711  CA  GLY A  94     9343  15938   8894   2228  -1702   -729       C  
ATOM    712  C   GLY A  94     -12.613  27.766  16.213  1.00 90.09           C  
ANISOU  712  C   GLY A  94     9550  15608   9070   1862  -1580   -692       C  
ATOM    713  O   GLY A  94     -13.502  27.458  15.417  1.00 90.66           O  
ANISOU  713  O   GLY A  94     9857  15354   9235   1825  -1457   -592       O  
ATOM    714  N   TRP A  95     -12.565  28.949  16.851  1.00 87.00           N  
ANISOU  714  N   TRP A  95     9052  15300   8702   1592  -1620   -786       N  
ATOM    715  CA  TRP A  95     -13.510  30.063  16.705  1.00 83.52           C  
ANISOU  715  CA  TRP A  95     8740  14573   8420   1235  -1500   -772       C  
ATOM    716  C   TRP A  95     -13.588  30.638  15.279  1.00 82.56           C  
ANISOU  716  C   TRP A  95     8499  14404   8466   1027  -1349   -761       C  
ATOM    717  O   TRP A  95     -14.683  30.969  14.822  1.00 80.39           O  
ANISOU  717  O   TRP A  95     8409  13817   8317    852  -1227   -687       O  
ATOM    718  CB  TRP A  95     -13.147  31.155  17.734  1.00 86.93           C  
ANISOU  718  CB  TRP A  95     9057  15136   8838    993  -1570   -901       C  
ATOM    719  CG  TRP A  95     -13.976  32.408  17.718  1.00 89.51           C  
ANISOU  719  CG  TRP A  95     9400  15265   9345    598  -1438   -930       C  
ATOM    720  CD1 TRP A  95     -15.136  32.581  18.388  1.00 89.18           C  
ANISOU  720  CD1 TRP A  95     9625  14887   9373    451  -1367   -880       C  
ATOM    721  CD2 TRP A  95     -13.773  33.635  16.948  1.00 92.39           C  
ANISOU  721  CD2 TRP A  95     9513  15754   9836    310  -1354  -1011       C  
ATOM    722  CE2 TRP A  95     -14.848  34.531  17.237  1.00 91.14           C  
ANISOU  722  CE2 TRP A  95     9511  15299   9821     14  -1236   -997       C  
ATOM    723  CE3 TRP A  95     -12.791  34.086  16.034  1.00 95.18           C  
ANISOU  723  CE3 TRP A  95     9527  16441  10195    276  -1356  -1093       C  
ATOM    724  NE1 TRP A  95     -15.646  33.833  18.118  1.00 89.10           N  
ANISOU  724  NE1 TRP A  95     9554  14774   9524    116  -1250   -921       N  
ATOM    725  CZ2 TRP A  95     -14.935  35.812  16.661  1.00 91.11           C  
ANISOU  725  CZ2 TRP A  95     9366  15293   9958   -310  -1120  -1051       C  
ATOM    726  CZ3 TRP A  95     -12.874  35.363  15.442  1.00 95.26           C  
ANISOU  726  CZ3 TRP A  95     9383  16462  10348    -72  -1232  -1150       C  
ATOM    727  CH2 TRP A  95     -13.941  36.227  15.756  1.00 93.23           C  
ANISOU  727  CH2 TRP A  95     9319  15878  10227   -359  -1115  -1123       C  
ATOM    728  N   PHE A  96     -12.427  30.732  14.609  1.00 84.63           N  
ANISOU  728  N   PHE A  96     8447  14987   8721   1054  -1354   -832       N  
ATOM    729  CA  PHE A  96     -12.300  31.180  13.224  1.00 82.98           C  
ANISOU  729  CA  PHE A  96     8124  14760   8647    868  -1203   -815       C  
ATOM    730  C   PHE A  96     -13.025  30.254  12.233  1.00 79.27           C  
ANISOU  730  C   PHE A  96     7882  14038   8199   1043  -1113   -682       C  
ATOM    731  O   PHE A  96     -13.756  30.750  11.377  1.00 77.95           O  
ANISOU  731  O   PHE A  96     7820  13645   8153    856   -982   -617       O  
ATOM    732  CB  PHE A  96     -10.805  31.386  12.891  1.00 84.48           C  
ANISOU  732  CB  PHE A  96     7911  15384   8802    873  -1224   -928       C  
ATOM    733  CG  PHE A  96     -10.470  31.701  11.443  1.00 84.43           C  
ANISOU  733  CG  PHE A  96     7783  15392   8905    717  -1058   -904       C  
ATOM    734  CD1 PHE A  96     -10.663  33.005  10.940  1.00 84.46           C  
ANISOU  734  CD1 PHE A  96     7748  15297   9047    326   -935   -919       C  
ATOM    735  CD2 PHE A  96     -10.107  30.669  10.550  1.00 86.63           C  
ANISOU  735  CD2 PHE A  96     8001  15780   9135    970  -1019   -864       C  
ATOM    736  CE1 PHE A  96     -10.425  33.274   9.598  1.00 85.78           C  
ANISOU  736  CE1 PHE A  96     7822  15475   9294    188   -775   -881       C  
ATOM    737  CE2 PHE A  96      -9.876  30.958   9.212  1.00 86.85           C  
ANISOU  737  CE2 PHE A  96     7924  15835   9242    830   -861   -841       C  
ATOM    738  CZ  PHE A  96     -10.023  32.257   8.742  1.00 86.40           C  
ANISOU  738  CZ  PHE A  96     7831  15683   9314    437   -739   -843       C  
ATOM    739  N   LEU A  97     -12.838  28.934  12.406  1.00 77.48           N  
ANISOU  739  N   LEU A  97     7746  13843   7850   1406  -1184   -644       N  
ATOM    740  CA  LEU A  97     -13.473  27.892  11.601  1.00 73.28           C  
ANISOU  740  CA  LEU A  97     7450  13063   7330   1567  -1102   -538       C  
ATOM    741  C   LEU A  97     -14.978  27.750  11.878  1.00 72.96           C  
ANISOU  741  C   LEU A  97     7760  12617   7343   1479  -1063   -445       C  
ATOM    742  O   LEU A  97     -15.710  27.463  10.933  1.00 75.55           O  
ANISOU  742  O   LEU A  97     8254  12714   7739   1446   -962   -373       O  
ATOM    743  CB  LEU A  97     -12.731  26.551  11.801  1.00 73.44           C  
ANISOU  743  CB  LEU A  97     7499  13202   7203   1984  -1180   -530       C  
ATOM    744  CG  LEU A  97     -11.320  26.517  11.171  1.00 74.38           C  
ANISOU  744  CG  LEU A  97     7267  13724   7269   2125  -1196   -615       C  
ATOM    745  CD1 LEU A  97     -10.570  25.234  11.570  1.00 75.81           C  
ANISOU  745  CD1 LEU A  97     7533  13966   7306   2579  -1261   -592       C  
ATOM    746  CD2 LEU A  97     -11.352  26.683   9.635  1.00 72.63           C  
ANISOU  746  CD2 LEU A  97     6916  13520   7158   1925  -1041   -617       C  
ATOM    747  N   CYS A  98     -15.407  27.962  13.132  1.00 72.06           N  
ANISOU  747  N   CYS A  98     7755  12433   7192   1441  -1139   -452       N  
ATOM    748  CA  CYS A  98     -16.822  27.976  13.527  1.00 73.21           C  
ANISOU  748  CA  CYS A  98     8204  12221   7392   1334  -1089   -374       C  
ATOM    749  C   CYS A  98     -17.629  28.976  12.688  1.00 72.20           C  
ANISOU  749  C   CYS A  98     8062  11942   7430   1015   -969   -359       C  
ATOM    750  O   CYS A  98     -18.622  28.590  12.070  1.00 71.14           O  
ANISOU  750  O   CYS A  98     8144  11524   7361    955   -894   -281       O  
ATOM    751  CB  CYS A  98     -16.948  28.217  15.050  1.00 76.55           C  
ANISOU  751  CB  CYS A  98     8714  12639   7731   1341  -1184   -398       C  
ATOM    752  SG  CYS A  98     -18.564  28.681  15.748  1.00 79.68           S  
ANISOU  752  SG  CYS A  98     9364  12689   8222   1092  -1108   -351       S  
ATOM    753  N   LYS A  99     -17.145  30.222  12.623  1.00 71.35           N  
ANISOU  753  N   LYS A  99     7702  12022   7387    809   -945   -431       N  
ATOM    754  CA  LYS A  99     -17.806  31.275  11.866  1.00 66.36           C  
ANISOU  754  CA  LYS A  99     7065  11245   6902    527   -823   -404       C  
ATOM    755  C   LYS A  99     -17.623  31.104  10.347  1.00 64.79           C  
ANISOU  755  C   LYS A  99     6779  11094   6743    533   -729   -364       C  
ATOM    756  O   LYS A  99     -18.622  31.163   9.631  1.00 64.28           O  
ANISOU  756  O   LYS A  99     6818  10835   6771    401   -630   -293       O  
ATOM    757  CB  LYS A  99     -17.358  32.654  12.386  1.00 66.74           C  
ANISOU  757  CB  LYS A  99     6934  11420   7004    264   -824   -499       C  
ATOM    758  CG  LYS A  99     -17.684  32.832  13.885  1.00 68.02           C  
ANISOU  758  CG  LYS A  99     7184  11542   7118    235   -911   -556       C  
ATOM    759  CD  LYS A  99     -17.492  34.253  14.433  1.00 70.68           C  
ANISOU  759  CD  LYS A  99     7360  11981   7513    -53   -901   -669       C  
ATOM    760  CE  LYS A  99     -18.550  35.255  13.938  1.00 70.72           C  
ANISOU  760  CE  LYS A  99     7506  11696   7668   -303   -772   -623       C  
ATOM    761  NZ  LYS A  99     -18.558  36.467  14.769  1.00 69.65           N1+
ANISOU  761  NZ  LYS A  99     7627  11307   7529   -272   -782   -586       N1+
ATOM    762  N   LEU A 100     -16.387  30.847   9.883  1.00 62.89           N  
ANISOU  762  N   LEU A 100     6349  11122   6424    697   -758   -409       N  
ATOM    763  CA  LEU A 100     -16.052  30.714   8.460  1.00 61.55           C  
ANISOU  763  CA  LEU A 100     6099  11014   6274    713   -659   -378       C  
ATOM    764  C   LEU A 100     -16.863  29.634   7.723  1.00 59.88           C  
ANISOU  764  C   LEU A 100     6140  10571   6040    886   -631   -293       C  
ATOM    765  O   LEU A 100     -17.441  29.945   6.682  1.00 57.71           O  
ANISOU  765  O   LEU A 100     5938  10165   5825    784   -534   -233       O  
ATOM    766  CB  LEU A 100     -14.520  30.561   8.295  1.00 60.35           C  
ANISOU  766  CB  LEU A 100     5661  11231   6037    859   -692   -461       C  
ATOM    767  CG  LEU A 100     -14.002  30.394   6.840  1.00 59.62           C  
ANISOU  767  CG  LEU A 100     5449  11261   5941    893   -581   -446       C  
ATOM    768  CD1 LEU A 100     -12.609  31.025   6.653  1.00 65.92           C  
ANISOU  768  CD1 LEU A 100     5877  12447   6721    824   -566   -545       C  
ATOM    769  CD2 LEU A 100     -14.006  28.926   6.361  1.00 58.04           C  
ANISOU  769  CD2 LEU A 100     5391  11017   5646   1232   -601   -418       C  
ATOM    770  N   ILE A 101     -16.953  28.428   8.298  1.00 59.93           N  
ANISOU  770  N   ILE A 101     6294  10524   5953   1145   -713   -290       N  
ATOM    771  CA  ILE A 101     -17.695  27.323   7.695  1.00 56.12           C  
ANISOU  771  CA  ILE A 101     6049   9837   5439   1312   -683   -232       C  
ATOM    772  C   ILE A 101     -19.211  27.578   7.625  1.00 53.20           C  
ANISOU  772  C   ILE A 101     5903   9154   5157   1137   -632   -163       C  
ATOM    773  O   ILE A 101     -19.798  27.361   6.568  1.00 52.03           O  
ANISOU  773  O   ILE A 101     5846   8885   5038   1105   -561   -124       O  
ATOM    774  CB  ILE A 101     -17.353  25.966   8.379  1.00 54.85           C  
ANISOU  774  CB  ILE A 101     6019   9669   5154   1625   -773   -240       C  
ATOM    775  CG1 ILE A 101     -15.952  25.511   7.905  1.00 58.80           C  
ANISOU  775  CG1 ILE A 101     6286  10494   5560   1851   -812   -306       C  
ATOM    776  CG2 ILE A 101     -18.382  24.826   8.208  1.00 52.17           C  
ANISOU  776  CG2 ILE A 101     5986   9041   4796   1741   -733   -185       C  
ATOM    777  CD1 ILE A 101     -15.165  24.720   8.947  1.00 63.25           C  
ANISOU  777  CD1 ILE A 101     6892  11146   5996   2139   -933   -323       C  
ATOM    778  N   HIS A 102     -19.820  28.088   8.701  1.00 51.86           N  
ANISOU  778  N   HIS A 102     5813   8869   5023   1025   -668   -153       N  
ATOM    779  CA  HIS A 102     -21.266  28.329   8.716  1.00 56.60           C  
ANISOU  779  CA  HIS A 102     6609   9194   5704    880   -620    -93       C  
ATOM    780  C   HIS A 102     -21.697  29.530   7.858  1.00 56.90           C  
ANISOU  780  C   HIS A 102     6559   9208   5855    642   -537    -66       C  
ATOM    781  O   HIS A 102     -22.794  29.499   7.301  1.00 52.57           O  
ANISOU  781  O   HIS A 102     6143   8465   5365    558   -489    -11       O  
ATOM    782  CB  HIS A 102     -21.792  28.407  10.152  1.00 59.18           C  
ANISOU  782  CB  HIS A 102     7049   9412   6023    846   -670    -94       C  
ATOM    783  CG  HIS A 102     -21.675  27.087  10.875  1.00 62.72           C  
ANISOU  783  CG  HIS A 102     7665   9812   6354   1079   -733    -88       C  
ATOM    784  CD2 HIS A 102     -22.468  25.961  10.856  1.00 64.39           C  
ANISOU  784  CD2 HIS A 102     8126   9806   6532   1181   -712    -41       C  
ATOM    785  ND1 HIS A 102     -20.629  26.785  11.726  1.00 66.25           N  
ANISOU  785  ND1 HIS A 102     8035  10444   6693   1240   -828   -130       N  
ATOM    786  CE1 HIS A 102     -20.815  25.542  12.173  1.00 67.12           C  
ANISOU  786  CE1 HIS A 102     8361  10440   6703   1451   -860    -94       C  
ATOM    787  NE2 HIS A 102     -21.913  24.980  11.681  1.00 66.11           N  
ANISOU  787  NE2 HIS A 102     8440  10055   6622   1405   -783    -42       N  
ATOM    788  N   ILE A 103     -20.814  30.528   7.705  1.00 57.96           N  
ANISOU  788  N   ILE A 103     6473   9536   6015    532   -515   -100       N  
ATOM    789  CA  ILE A 103     -20.979  31.613   6.737  1.00 55.94           C  
ANISOU  789  CA  ILE A 103     6157   9250   5848    332   -419    -57       C  
ATOM    790  C   ILE A 103     -20.965  31.083   5.285  1.00 54.67           C  
ANISOU  790  C   ILE A 103     5996   9125   5650    413   -363    -20       C  
ATOM    791  O   ILE A 103     -21.837  31.454   4.499  1.00 54.31           O  
ANISOU  791  O   ILE A 103     6038   8949   5648    332   -303     48       O  
ATOM    792  CB  ILE A 103     -19.905  32.727   6.950  1.00 56.44           C  
ANISOU  792  CB  ILE A 103     6005   9490   5949    158   -395   -109       C  
ATOM    793  CG1 ILE A 103     -20.210  33.526   8.240  1.00 56.25           C  
ANISOU  793  CG1 ILE A 103     6033   9349   5992      0   -416   -133       C  
ATOM    794  CG2 ILE A 103     -19.684  33.707   5.776  1.00 54.85           C  
ANISOU  794  CG2 ILE A 103     5720   9324   5798     11   -279    -58       C  
ATOM    795  CD1 ILE A 103     -19.012  34.331   8.769  1.00 57.93           C  
ANISOU  795  CD1 ILE A 103     6049   9724   6237   -191   -399   -211       C  
ATOM    796  N   VAL A 104     -20.025  30.175   4.974  1.00 52.66           N  
ANISOU  796  N   VAL A 104     5644   9060   5305    590   -383    -67       N  
ATOM    797  CA  VAL A 104     -19.990  29.453   3.700  1.00 51.66           C  
ANISOU  797  CA  VAL A 104     5533   8972   5124    693   -328    -50       C  
ATOM    798  C   VAL A 104     -21.241  28.574   3.490  1.00 51.83           C  
ANISOU  798  C   VAL A 104     5805   8760   5130    777   -343    -16       C  
ATOM    799  O   VAL A 104     -21.805  28.607   2.400  1.00 50.27           O  
ANISOU  799  O   VAL A 104     5666   8512   4921    755   -289     17       O  
ATOM    800  CB  VAL A 104     -18.686  28.604   3.572  1.00 53.01           C  
ANISOU  800  CB  VAL A 104     5552   9393   5195    900   -348   -121       C  
ATOM    801  CG1 VAL A 104     -18.679  27.502   2.489  1.00 47.38           C  
ANISOU  801  CG1 VAL A 104     4901   8694   4409   1046   -294   -119       C  
ATOM    802  CG2 VAL A 104     -17.468  29.520   3.352  1.00 55.31           C  
ANISOU  802  CG2 VAL A 104     5557   9952   5507    773   -311   -162       C  
ATOM    803  N   VAL A 105     -21.707  27.861   4.528  1.00 53.33           N  
ANISOU  803  N   VAL A 105     6145   8807   5310    859   -411    -28       N  
ATOM    804  CA  VAL A 105     -22.960  27.103   4.467  1.00 54.38           C  
ANISOU  804  CA  VAL A 105     6515   8711   5437    899   -414     -6       C  
ATOM    805  C   VAL A 105     -24.159  27.996   4.081  1.00 57.59           C  
ANISOU  805  C   VAL A 105     6971   8975   5936    694   -377     52       C  
ATOM    806  O   VAL A 105     -24.777  27.706   3.062  1.00 59.17           O  
ANISOU  806  O   VAL A 105     7252   9099   6130    674   -348     71       O  
ATOM    807  CB  VAL A 105     -23.262  26.267   5.747  1.00 52.17           C  
ANISOU  807  CB  VAL A 105     6393   8311   5119   1020   -477    -21       C  
ATOM    808  CG1 VAL A 105     -24.687  25.668   5.818  1.00 51.15           C  
ANISOU  808  CG1 VAL A 105     6496   7926   5013    974   -462      3       C  
ATOM    809  CG2 VAL A 105     -22.242  25.123   5.916  1.00 50.45           C  
ANISOU  809  CG2 VAL A 105     6181   8198   4789   1283   -512    -67       C  
ATOM    810  N   ASP A 106     -24.414  29.102   4.800  1.00 59.29           N  
ANISOU  810  N   ASP A 106     7136   9161   6231    550   -380     75       N  
ATOM    811  CA  ASP A 106     -25.472  30.053   4.424  1.00 61.28           C  
ANISOU  811  CA  ASP A 106     7441   9272   6572    389   -346    131       C  
ATOM    812  C   ASP A 106     -25.361  30.590   2.990  1.00 62.41           C  
ANISOU  812  C   ASP A 106     7503   9479   6730    309   -284    182       C  
ATOM    813  O   ASP A 106     -26.302  30.388   2.222  1.00 60.76           O  
ANISOU  813  O   ASP A 106     7368   9175   6541    265   -268    227       O  
ATOM    814  CB  ASP A 106     -25.692  31.237   5.384  1.00 63.92           C  
ANISOU  814  CB  ASP A 106     7744   9562   6980    270   -352    133       C  
ATOM    815  CG  ASP A 106     -26.338  30.913   6.721  1.00 67.73           C  
ANISOU  815  CG  ASP A 106     8371   9902   7462    303   -391    117       C  
ATOM    816  OD1 ASP A 106     -26.315  29.744   7.159  1.00 69.65           O  
ANISOU  816  OD1 ASP A 106     8687  10153   7623    447   -435     84       O  
ATOM    817  OD2 ASP A 106     -26.922  31.862   7.286  1.00 68.45           O1-
ANISOU  817  OD2 ASP A 106     8511   9871   7626    193   -369    141       O1-
ATOM    818  N   ILE A 107     -24.231  31.226   2.647  1.00 62.73           N  
ANISOU  818  N   ILE A 107     7389   9694   6752    288   -248    176       N  
ATOM    819  CA  ILE A 107     -24.021  31.879   1.349  1.00 59.13           C  
ANISOU  819  CA  ILE A 107     6871   9299   6298    204   -171    240       C  
ATOM    820  C   ILE A 107     -24.274  30.939   0.154  1.00 57.58           C  
ANISOU  820  C   ILE A 107     6744   9120   6013    311   -166    244       C  
ATOM    821  O   ILE A 107     -24.953  31.313  -0.800  1.00 62.91           O  
ANISOU  821  O   ILE A 107     7473   9743   6687    261   -141    307       O  
ATOM    822  CB  ILE A 107     -22.591  32.505   1.225  1.00 60.05           C  
ANISOU  822  CB  ILE A 107     6799   9610   6406    142   -116    223       C  
ATOM    823  CG1 ILE A 107     -22.478  33.736   2.148  1.00 62.02           C  
ANISOU  823  CG1 ILE A 107     6996   9815   6753    -29   -103    223       C  
ATOM    824  CG2 ILE A 107     -22.147  32.897  -0.209  1.00 60.57           C  
ANISOU  824  CG2 ILE A 107     6819   9767   6430     99    -24    286       C  
ATOM    825  CD1 ILE A 107     -21.049  34.256   2.359  1.00 65.66           C  
ANISOU  825  CD1 ILE A 107     7262  10467   7216   -139    -41    192       C  
ATOM    826  N   ASN A 108     -23.741  29.721   0.247  1.00 50.96           N  
ANISOU  826  N   ASN A 108     5915   8358   5091    472   -194    171       N  
ATOM    827  CA  ASN A 108     -23.779  28.754  -0.840  1.00 48.53           C  
ANISOU  827  CA  ASN A 108     5676   8076   4687    575   -180    152       C  
ATOM    828  C   ASN A 108     -25.062  27.927  -0.850  1.00 51.14           C  
ANISOU  828  C   ASN A 108     6193   8221   5018    592   -229    137       C  
ATOM    829  O   ASN A 108     -25.505  27.561  -1.936  1.00 53.56           O  
ANISOU  829  O   ASN A 108     6562   8525   5263    603   -220    133       O  
ATOM    830  CB  ASN A 108     -22.533  27.874  -0.742  1.00 49.57           C  
ANISOU  830  CB  ASN A 108     5753   8353   4728    757   -178     73       C  
ATOM    831  CG  ASN A 108     -21.298  28.703  -1.066  1.00 51.65           C  
ANISOU  831  CG  ASN A 108     5796   8848   4980    727   -117     76       C  
ATOM    832  ND2 ASN A 108     -20.487  29.022  -0.072  1.00 51.34           N  
ANISOU  832  ND2 ASN A 108     5641   8883   4984    719   -148     47       N  
ATOM    833  OD1 ASN A 108     -21.110  29.116  -2.199  1.00 56.18           O  
ANISOU  833  OD1 ASN A 108     6301   9545   5500    702    -40    101       O  
ATOM    834  N   LEU A 109     -25.668  27.662   0.313  1.00 53.18           N  
ANISOU  834  N   LEU A 109     6539   8334   5334    582   -277    121       N  
ATOM    835  CA  LEU A 109     -26.915  26.903   0.382  1.00 54.65           C  
ANISOU  835  CA  LEU A 109     6884   8349   5533    555   -306    106       C  
ATOM    836  C   LEU A 109     -28.122  27.782  -0.002  1.00 54.92           C  
ANISOU  836  C   LEU A 109     6894   8346   5629    411   -298    174       C  
ATOM    837  O   LEU A 109     -28.972  27.322  -0.765  1.00 56.48           O  
ANISOU  837  O   LEU A 109     7157   8504   5797    388   -313    162       O  
ATOM    838  CB  LEU A 109     -27.028  26.226   1.763  1.00 52.00           C  
ANISOU  838  CB  LEU A 109     6653   7874   5232    578   -341     80       C  
ATOM    839  CG  LEU A 109     -27.807  24.905   1.785  1.00 51.70           C  
ANISOU  839  CG  LEU A 109     6715   7817   5110    757   -357     16       C  
ATOM    840  CD1 LEU A 109     -27.123  23.832   0.899  1.00 51.19           C  
ANISOU  840  CD1 LEU A 109     6799   7584   5066    768   -381     10       C  
ATOM    841  CD2 LEU A 109     -27.976  24.416   3.239  1.00 50.88           C  
ANISOU  841  CD2 LEU A 109     6717   7690   4924    832   -342    -41       C  
ATOM    842  N   PHE A 110     -28.121  29.063   0.409  1.00 51.55           N  
ANISOU  842  N   PHE A 110     6374   7931   5282    319   -277    240       N  
ATOM    843  CA  PHE A 110     -28.997  30.085  -0.180  1.00 52.02           C  
ANISOU  843  CA  PHE A 110     6407   7969   5387    222   -259    320       C  
ATOM    844  C   PHE A 110     -28.717  30.285  -1.678  1.00 52.33           C  
ANISOU  844  C   PHE A 110     6406   8135   5342    242   -229    359       C  
ATOM    845  O   PHE A 110     -29.654  30.310  -2.474  1.00 51.89           O  
ANISOU  845  O   PHE A 110     6379   8076   5263    222   -243    399       O  
ATOM    846  CB  PHE A 110     -28.877  31.444   0.541  1.00 51.95           C  
ANISOU  846  CB  PHE A 110     6333   7928   5476    129   -227    376       C  
ATOM    847  CG  PHE A 110     -29.647  31.627   1.835  1.00 47.96           C  
ANISOU  847  CG  PHE A 110     5884   7279   5059     81   -249    368       C  
ATOM    848  CD1 PHE A 110     -31.044  31.423   1.876  1.00 45.17           C  
ANISOU  848  CD1 PHE A 110     5581   6849   4734     59   -266    388       C  
ATOM    849  CD2 PHE A 110     -28.994  32.144   2.973  1.00 47.35           C  
ANISOU  849  CD2 PHE A 110     5797   7167   5026     59   -251    334       C  
ATOM    850  CE1 PHE A 110     -31.749  31.695   3.040  1.00 45.27           C  
ANISOU  850  CE1 PHE A 110     5631   6745   4823     16   -271    376       C  
ATOM    851  CE2 PHE A 110     -29.717  32.405   4.127  1.00 46.96           C  
ANISOU  851  CE2 PHE A 110     5807   6993   5042     17   -259    325       C  
ATOM    852  CZ  PHE A 110     -31.087  32.179   4.160  1.00 45.60           C  
ANISOU  852  CZ  PHE A 110     5683   6740   4904     -4   -261    347       C  
ATOM    853  N   GLY A 111     -27.426  30.388  -2.034  1.00 49.99           N  
ANISOU  853  N   GLY A 111     6036   7971   4988    286   -186    347       N  
ATOM    854  CA  GLY A 111     -26.934  30.529  -3.404  1.00 50.86           C  
ANISOU  854  CA  GLY A 111     6114   8213   4997    309   -141    383       C  
ATOM    855  C   GLY A 111     -27.494  29.425  -4.308  1.00 53.98           C  
ANISOU  855  C   GLY A 111     6604   8620   5288    392   -182    318       C  
ATOM    856  O   GLY A 111     -28.044  29.743  -5.354  1.00 57.51           O  
ANISOU  856  O   GLY A 111     7069   9120   5662    382   -180    360       O  
ATOM    857  N   SER A 112     -27.441  28.160  -3.868  1.00 53.69           N  
ANISOU  857  N   SER A 112     6641   8525   5232    475   -219    214       N  
ATOM    858  CA  SER A 112     -28.003  26.992  -4.547  1.00 54.13           C  
ANISOU  858  CA  SER A 112     6811   8567   5190    539   -249    128       C  
ATOM    859  C   SER A 112     -29.494  27.175  -4.900  1.00 52.46           C  
ANISOU  859  C   SER A 112     6653   8289   4992    448   -301    142       C  
ATOM    860  O   SER A 112     -29.829  27.179  -6.086  1.00 56.72           O  
ANISOU  860  O   SER A 112     7220   8901   5428    456   -317    119       O  
ATOM    861  CB  SER A 112     -27.739  25.727  -3.698  1.00 54.50           C  
ANISOU  861  CB  SER A 112     6966   8509   5234    634   -271     25       C  
ATOM    862  OG  SER A 112     -28.071  24.532  -4.380  1.00 52.81           O  
ANISOU  862  OG  SER A 112     6890   8237   4937    667   -294    -70       O  
ATOM    863  N   VAL A 113     -30.354  27.407  -3.893  1.00 51.28           N  
ANISOU  863  N   VAL A 113     6505   8021   4959    366   -329    174       N  
ATOM    864  CA  VAL A 113     -31.797  27.533  -4.113  1.00 54.46           C  
ANISOU  864  CA  VAL A 113     6927   8385   5379    288   -380    178       C  
ATOM    865  C   VAL A 113     -32.175  28.773  -4.957  1.00 53.99           C  
ANISOU  865  C   VAL A 113     6782   8425   5307    263   -375    295       C  
ATOM    866  O   VAL A 113     -33.060  28.684  -5.812  1.00 53.47           O  
ANISOU  866  O   VAL A 113     6716   8419   5182    249   -424    294       O  
ATOM    867  CB  VAL A 113     -32.621  27.505  -2.791  1.00 53.36           C  
ANISOU  867  CB  VAL A 113     6818   8094   5362    218   -397    164       C  
ATOM    868  CG1 VAL A 113     -32.361  26.218  -1.983  1.00 52.12           C  
ANISOU  868  CG1 VAL A 113     6788   7823   5192    247   -398     57       C  
ATOM    869  CG2 VAL A 113     -32.467  28.730  -1.870  1.00 52.39           C  
ANISOU  869  CG2 VAL A 113     6625   7940   5342    197   -361    250       C  
ATOM    870  N   PHE A 114     -31.452  29.887  -4.772  1.00 51.61           N  
ANISOU  870  N   PHE A 114     6413   8143   5054    256   -317    395       N  
ATOM    871  CA  PHE A 114     -31.633  31.101  -5.567  1.00 52.29           C  
ANISOU  871  CA  PHE A 114     6453   8290   5123    241   -296    524       C  
ATOM    872  C   PHE A 114     -31.160  30.931  -7.023  1.00 56.58           C  
ANISOU  872  C   PHE A 114     7003   8989   5505    296   -281    541       C  
ATOM    873  O   PHE A 114     -31.828  31.424  -7.932  1.00 57.05           O  
ANISOU  873  O   PHE A 114     7064   9116   5496    309   -304    619       O  
ATOM    874  CB  PHE A 114     -30.949  32.305  -4.883  1.00 51.93           C  
ANISOU  874  CB  PHE A 114     6360   8201   5171    194   -219    616       C  
ATOM    875  CG  PHE A 114     -31.459  32.707  -3.503  1.00 51.23           C  
ANISOU  875  CG  PHE A 114     6271   7966   5227    139   -231    613       C  
ATOM    876  CD1 PHE A 114     -32.822  32.591  -3.149  1.00 50.89           C  
ANISOU  876  CD1 PHE A 114     6257   7853   5227    134   -295    570       C  
ATOM    877  CD2 PHE A 114     -30.589  33.370  -2.609  1.00 51.39           C  
ANISOU  877  CD2 PHE A 114     6260   7932   5335     83   -172    643       C  
ATOM    878  CE1 PHE A 114     -33.260  33.034  -1.911  1.00 51.93           C  
ANISOU  878  CE1 PHE A 114     6390   7861   5480     89   -291    566       C  
ATOM    879  CE2 PHE A 114     -31.050  33.813  -1.377  1.00 53.54           C  
ANISOU  879  CE2 PHE A 114     6543   8074   5725     37   -180    630       C  
ATOM    880  CZ  PHE A 114     -32.377  33.629  -1.021  1.00 53.39           C  
ANISOU  880  CZ  PHE A 114     6559   7985   5742     48   -235    596       C  
ATOM    881  N   LEU A 115     -30.061  30.199  -7.242  1.00 57.02           N  
ANISOU  881  N   LEU A 115     7063   9116   5486    344   -242    470       N  
ATOM    882  CA  LEU A 115     -29.528  29.905  -8.577  1.00 50.41           C  
ANISOU  882  CA  LEU A 115     6240   8435   4480    403   -218    468       C  
ATOM    883  C   LEU A 115     -30.366  28.855  -9.329  1.00 51.33           C  
ANISOU  883  C   LEU A 115     6430   8578   4494    431   -306    365       C  
ATOM    884  O   LEU A 115     -30.419  28.926 -10.555  1.00 53.54           O  
ANISOU  884  O   LEU A 115     6726   8989   4627    463   -318    387       O  
ATOM    885  CB  LEU A 115     -28.034  29.522  -8.491  1.00 44.51           C  
ANISOU  885  CB  LEU A 115     5461   7767   3683    461   -142    411       C  
ATOM    886  CG  LEU A 115     -27.125  30.736  -8.165  1.00 44.49           C  
ANISOU  886  CG  LEU A 115     5357   7789   3759    412    -48    496       C  
ATOM    887  CD1 LEU A 115     -25.748  30.305  -7.618  1.00 45.24           C  
ANISOU  887  CD1 LEU A 115     5388   8001   3799    485     15    417       C  
ATOM    888  CD2 LEU A 115     -27.009  31.711  -9.359  1.00 45.31           C  
ANISOU  888  CD2 LEU A 115     5441   7950   3825    352     19    651       C  
ATOM    889  N   ILE A 116     -31.053  27.953  -8.603  1.00 51.09           N  
ANISOU  889  N   ILE A 116     6453   8430   4530    408   -364    249       N  
ATOM    890  CA  ILE A 116     -32.058  27.034  -9.153  1.00 52.97           C  
ANISOU  890  CA  ILE A 116     6758   8681   4687    392   -445    135       C  
ATOM    891  C   ILE A 116     -33.346  27.763  -9.594  1.00 57.60           C  
ANISOU  891  C   ILE A 116     7290   9333   5261    349   -516    210       C  
ATOM    892  O   ILE A 116     -33.896  27.421 -10.642  1.00 62.05           O  
ANISOU  892  O   ILE A 116     7867  10025   5684    362   -574    171       O  
ATOM    893  CB  ILE A 116     -32.400  25.888  -8.148  1.00 49.33           C  
ANISOU  893  CB  ILE A 116     6377   8052   4312    351   -472      7       C  
ATOM    894  CG1 ILE A 116     -31.232  24.881  -8.076  1.00 48.17           C  
ANISOU  894  CG1 ILE A 116     6326   7871   4105    441   -424    -99       C  
ATOM    895  CG2 ILE A 116     -33.720  25.134  -8.424  1.00 51.01           C  
ANISOU  895  CG2 ILE A 116     6625   8258   4497    266   -556    -89       C  
ATOM    896  CD1 ILE A 116     -31.256  23.973  -6.836  1.00 45.45           C  
ANISOU  896  CD1 ILE A 116     6109   7340   3821    414   -439   -218       C  
ATOM    897  N   GLY A 117     -33.776  28.772  -8.814  1.00 58.47           N  
ANISOU  897  N   GLY A 117     7338   9368   5509    310   -515    313       N  
ATOM    898  CA  GLY A 117     -34.912  29.635  -9.147  1.00 60.52           C  
ANISOU  898  CA  GLY A 117     7539   9699   5758    310   -574    405       C  
ATOM    899  C   GLY A 117     -34.569  30.565 -10.322  1.00 61.67           C  
ANISOU  899  C   GLY A 117     7676   9978   5778    383   -543    544       C  
ATOM    900  O   GLY A 117     -35.421  30.801 -11.175  1.00 63.12           O  
ANISOU  900  O   GLY A 117     7836  10277   5869    423   -612    599       O  
ATOM    901  N   PHE A 118     -33.314  31.043 -10.396  1.00 62.30           N  
ANISOU  901  N   PHE A 118     7772  10055   5846    403   -438    606       N  
ATOM    902  CA  PHE A 118     -32.785  31.852 -11.494  1.00 62.57           C  
ANISOU  902  CA  PHE A 118     7817  10209   5748    455   -381    742       C  
ATOM    903  C   PHE A 118     -32.682  31.069 -12.820  1.00 65.04           C  
ANISOU  903  C   PHE A 118     8171  10695   5845    511   -417    664       C  
ATOM    904  O   PHE A 118     -32.980  31.644 -13.864  1.00 65.83           O  
ANISOU  904  O   PHE A 118     8288  10928   5797    566   -440    758       O  
ATOM    905  CB  PHE A 118     -31.450  32.487 -11.051  1.00 66.22           C  
ANISOU  905  CB  PHE A 118     8265  10631   6264    428   -244    811       C  
ATOM    906  CG  PHE A 118     -30.759  33.383 -12.060  1.00 70.78           C  
ANISOU  906  CG  PHE A 118     8863  11303   6727    451   -153    971       C  
ATOM    907  CD1 PHE A 118     -29.773  32.859 -12.922  1.00 73.22           C  
ANISOU  907  CD1 PHE A 118     9193  11773   6854    495   -101    950       C  
ATOM    908  CD2 PHE A 118     -31.204  34.709 -12.248  1.00 71.75           C  
ANISOU  908  CD2 PHE A 118     9002  11342   6918    430   -107   1144       C  
ATOM    909  CE1 PHE A 118     -29.221  33.666 -13.906  1.00 77.54           C  
ANISOU  909  CE1 PHE A 118     9771  12406   7284    506      0   1107       C  
ATOM    910  CE2 PHE A 118     -30.639  35.496 -13.242  1.00 76.03           C  
ANISOU  910  CE2 PHE A 118     9593  11947   7349    443     -6   1305       C  
ATOM    911  CZ  PHE A 118     -29.652  34.973 -14.068  1.00 78.85           C  
ANISOU  911  CZ  PHE A 118     9966  12475   7519    475     49   1290       C  
ATOM    912  N   ILE A 119     -32.330  29.771 -12.750  1.00 65.43           N  
ANISOU  912  N   ILE A 119     8253  10744   5863    508   -422    493       N  
ATOM    913  CA  ILE A 119     -32.356  28.831 -13.879  1.00 58.32           C  
ANISOU  913  CA  ILE A 119     7409   9992   4757    556   -456    385       C  
ATOM    914  C   ILE A 119     -33.782  28.559 -14.396  1.00 55.42           C  
ANISOU  914  C   ILE A 119     7041   9703   4315    541   -597    336       C  
ATOM    915  O   ILE A 119     -33.962  28.462 -15.608  1.00 58.90           O  
ANISOU  915  O   ILE A 119     7504  10320   4555    591   -640    340       O  
ATOM    916  CB  ILE A 119     -31.643  27.484 -13.529  1.00 57.23           C  
ANISOU  916  CB  ILE A 119     7330   9794   4623    566   -428    202       C  
ATOM    917  CG1 ILE A 119     -30.115  27.680 -13.547  1.00 58.93           C  
ANISOU  917  CG1 ILE A 119     7514  10008   4868    611   -294    249       C  
ATOM    918  CG2 ILE A 119     -31.994  26.265 -14.417  1.00 50.90           C  
ANISOU  918  CG2 ILE A 119     6609   9111   3619    603   -475     53       C  
ATOM    919  CD1 ILE A 119     -29.332  26.632 -12.748  1.00 58.05           C  
ANISOU  919  CD1 ILE A 119     7453   9824   4779    660   -266     88       C  
ATOM    920  N   ALA A 120     -34.768  28.475 -13.485  1.00 53.50           N  
ANISOU  920  N   ALA A 120     6757   9349   4219    469   -671    284       N  
ATOM    921  CA  ALA A 120     -36.180  28.303 -13.826  1.00 58.02           C  
ANISOU  921  CA  ALA A 120     7289  10022   4732    440   -807    221       C  
ATOM    922  C   ALA A 120     -36.745  29.510 -14.596  1.00 61.63           C  
ANISOU  922  C   ALA A 120     7689  10621   5105    522   -852    401       C  
ATOM    923  O   ALA A 120     -37.396  29.306 -15.619  1.00 66.46           O  
ANISOU  923  O   ALA A 120     8286  11423   5543    558   -955    369       O  
ATOM    924  CB  ALA A 120     -36.984  28.002 -12.552  1.00 57.53           C  
ANISOU  924  CB  ALA A 120     7182   9818   4860    337   -851    140       C  
ATOM    925  N   LEU A 121     -36.422  30.733 -14.134  1.00 60.86           N  
ANISOU  925  N   LEU A 121     7572  10433   5120    558   -775    588       N  
ATOM    926  CA  LEU A 121     -36.726  32.003 -14.806  1.00 64.68           C  
ANISOU  926  CA  LEU A 121     8038  11014   5525    658   -799    782       C  
ATOM    927  C   LEU A 121     -36.061  32.119 -16.189  1.00 67.35           C  
ANISOU  927  C   LEU A 121     8448  11525   5617    740   -772    850       C  
ATOM    928  O   LEU A 121     -36.720  32.558 -17.129  1.00 69.19           O  
ANISOU  928  O   LEU A 121     8676  11931   5683    831   -862    919       O  
ATOM    929  CB  LEU A 121     -36.280  33.185 -13.913  1.00 67.14           C  
ANISOU  929  CB  LEU A 121     8351  11151   6008    665   -695    957       C  
ATOM    930  CG  LEU A 121     -37.113  33.384 -12.629  1.00 69.43           C  
ANISOU  930  CG  LEU A 121     8570  11300   6512    624   -728    942       C  
ATOM    931  CD1 LEU A 121     -36.350  34.227 -11.584  1.00 69.29           C  
ANISOU  931  CD1 LEU A 121     8583  11095   6648    616   -605   1089       C  
ATOM    932  CD2 LEU A 121     -38.521  33.945 -12.928  1.00 72.95           C  
ANISOU  932  CD2 LEU A 121     8935  11873   6910    703   -861    970       C  
ATOM    933  N   ASP A 122     -34.783  31.707 -16.281  1.00 68.79           N  
ANISOU  933  N   ASP A 122     8692  11682   5763    719   -648    831       N  
ATOM    934  CA  ASP A 122     -33.950  31.746 -17.485  1.00 70.26           C  
ANISOU  934  CA  ASP A 122     8949  12037   5710    792   -595    897       C  
ATOM    935  C   ASP A 122     -34.533  30.886 -18.627  1.00 68.90           C  
ANISOU  935  C   ASP A 122     8796  12060   5323    819   -719    733       C  
ATOM    936  O   ASP A 122     -34.661  31.377 -19.748  1.00 70.85           O  
ANISOU  936  O   ASP A 122     9080  12497   5344    908   -760    812       O  
ATOM    937  CB  ASP A 122     -32.496  31.327 -17.149  1.00 72.25           C  
ANISOU  937  CB  ASP A 122     9232  12237   5984    758   -428    888       C  
ATOM    938  CG  ASP A 122     -31.490  31.576 -18.270  1.00 78.86           C  
ANISOU  938  CG  ASP A 122    10136  13244   6582    824   -336    983       C  
ATOM    939  OD1 ASP A 122     -31.516  32.697 -18.821  1.00 79.86           O  
ANISOU  939  OD1 ASP A 122    10297  13373   6673    853   -259   1200       O  
ATOM    940  OD2 ASP A 122     -30.663  30.672 -18.520  1.00 80.27           O1-
ANISOU  940  OD2 ASP A 122    10349  13546   6604    848   -329    840       O1-
ATOM    941  N   ARG A 123     -34.906  29.636 -18.300  1.00 64.55           N  
ANISOU  941  N   ARG A 123     8234  11462   4830    742   -776    503       N  
ATOM    942  CA  ARG A 123     -35.537  28.679 -19.212  1.00 63.27           C  
ANISOU  942  CA  ARG A 123     8097  11466   4478    737   -897    317       C  
ATOM    943  C   ARG A 123     -36.969  29.078 -19.614  1.00 67.67           C  
ANISOU  943  C   ARG A 123     8572  12170   4970    759  -1066    345       C  
ATOM    944  O   ARG A 123     -37.355  28.819 -20.753  1.00 72.14           O  
ANISOU  944  O   ARG A 123     9153  12961   5297    808  -1165    295       O  
ATOM    945  CB  ARG A 123     -35.546  27.282 -18.562  1.00 58.53           C  
ANISOU  945  CB  ARG A 123     7525  10734   3980    631   -908     71       C  
ATOM    946  CG  ARG A 123     -34.157  26.647 -18.375  1.00 56.60           C  
ANISOU  946  CG  ARG A 123     7367  10398   3742    651   -765      6       C  
ATOM    947  CD  ARG A 123     -34.249  25.378 -17.519  1.00 56.49           C  
ANISOU  947  CD  ARG A 123     7398  10199   3866    567   -771   -197       C  
ATOM    948  NE  ARG A 123     -32.992  24.622 -17.488  1.00 59.52           N  
ANISOU  948  NE  ARG A 123     7881  10538   4195    623   -662   -302       N  
ATOM    949  CZ  ARG A 123     -32.804  23.480 -16.805  1.00 62.54           C  
ANISOU  949  CZ  ARG A 123     8341  10740   4680    594   -635   -458       C  
ATOM    950  NH1 ARG A 123     -33.775  22.947 -16.048  1.00 61.07           N1+
ANISOU  950  NH1 ARG A 123     8151  10397   4656    484   -700   -522       N1+
ATOM    951  NH2 ARG A 123     -31.625  22.855 -16.887  1.00 65.13           N1+
ANISOU  951  NH2 ARG A 123     8755  11047   4943    685   -536   -543       N1+
ATOM    952  N   CYS A 124     -37.724  29.699 -18.690  1.00 67.84           N  
ANISOU  952  N   CYS A 124     8498  12083   5193    733  -1103    418       N  
ATOM    953  CA  CYS A 124     -39.088  30.181 -18.920  1.00 68.16           C  
ANISOU  953  CA  CYS A 124     8431  12280   5188    775  -1262    445       C  
ATOM    954  C   CYS A 124     -39.126  31.350 -19.922  1.00 71.56           C  
ANISOU  954  C   CYS A 124     8887  12880   5422    946  -1282    668       C  
ATOM    955  O   CYS A 124     -39.974  31.347 -20.812  1.00 74.59           O  
ANISOU  955  O   CYS A 124     9210  13497   5634   1019  -1436    655       O  
ATOM    956  CB  CYS A 124     -39.794  30.505 -17.588  1.00 65.43           C  
ANISOU  956  CB  CYS A 124     7982  11774   5107    728  -1269    484       C  
ATOM    957  SG  CYS A 124     -41.538  30.965 -17.788  1.00 70.56           S  
ANISOU  957  SG  CYS A 124     8456  12625   5728    795  -1457    508       S  
ATOM    958  N   ILE A 125     -38.161  32.278 -19.806  1.00 69.68           N  
ANISOU  958  N   ILE A 125     8740  12534   5199   1009  -1127    873       N  
ATOM    959  CA  ILE A 125     -37.947  33.393 -20.731  1.00 72.80           C  
ANISOU  959  CA  ILE A 125     9198  13052   5410   1169  -1117   1111       C  
ATOM    960  C   ILE A 125     -37.603  32.941 -22.168  1.00 76.54           C  
ANISOU  960  C   ILE A 125     9756  13759   5566   1222  -1139   1066       C  
ATOM    961  O   ILE A 125     -38.060  33.583 -23.110  1.00 79.92           O  
ANISOU  961  O   ILE A 125    10206  14396   5765   1360  -1231   1177       O  
ATOM    962  CB  ILE A 125     -36.858  34.365 -20.179  1.00 74.03           C  
ANISOU  962  CB  ILE A 125     9437  12995   5697   1181   -925   1337       C  
ATOM    963  CG1 ILE A 125     -37.421  35.165 -18.979  1.00 73.38           C  
ANISOU  963  CG1 ILE A 125     9281  12703   5898   1154   -921   1388       C  
ATOM    964  CG2 ILE A 125     -36.225  35.336 -21.202  1.00 77.84           C  
ANISOU  964  CG2 ILE A 125    10033  13576   5966   1332   -878   1590       C  
ATOM    965  CD1 ILE A 125     -36.342  35.783 -18.076  1.00 71.86           C  
ANISOU  965  CD1 ILE A 125     9167  12276   5861   1122   -732   1561       C  
ATOM    966  N   CYS A 126     -36.856  31.832 -22.314  1.00 75.74           N  
ANISOU  966  N   CYS A 126     9708  13636   5435   1130  -1058    899       N  
ATOM    967  CA  CYS A 126     -36.522  31.232 -23.610  1.00 77.28           C  
ANISOU  967  CA  CYS A 126     9990  14049   5323   1179  -1064    832       C  
ATOM    968  C   CYS A 126     -37.747  30.616 -24.309  1.00 80.87           C  
ANISOU  968  C   CYS A 126    10389  14745   5591   1196  -1284    664       C  
ATOM    969  O   CYS A 126     -37.910  30.814 -25.511  1.00 87.79           O  
ANISOU  969  O   CYS A 126    11316  15866   6173   1307  -1351    718       O  
ATOM    970  CB  CYS A 126     -35.433  30.149 -23.486  1.00 76.44           C  
ANISOU  970  CB  CYS A 126     9942  13857   5245   1091   -934    659       C  
ATOM    971  SG  CYS A 126     -33.848  30.892 -23.033  1.00 80.60           S  
ANISOU  971  SG  CYS A 126    10517  14203   5904   1080   -672    841       S  
ATOM    972  N   VAL A 127     -38.560  29.861 -23.551  1.00 77.71           N  
ANISOU  972  N   VAL A 127     9884  14290   5350   1076  -1395    456       N  
ATOM    973  CA  VAL A 127     -39.663  29.057 -24.077  1.00 79.41           C  
ANISOU  973  CA  VAL A 127    10028  14741   5404   1045  -1600    255       C  
ATOM    974  C   VAL A 127     -40.927  29.884 -24.380  1.00 82.28           C  
ANISOU  974  C   VAL A 127    10273  15294   5695   1172  -1759    404       C  
ATOM    975  O   VAL A 127     -41.531  29.675 -25.432  1.00 88.10           O  
ANISOU  975  O   VAL A 127    10988  16215   6271   1213  -1882    342       O  
ATOM    976  CB  VAL A 127     -39.998  27.890 -23.102  1.00 79.01           C  
ANISOU  976  CB  VAL A 127     9916  14553   5553    848  -1642    -20       C  
ATOM    977  CG1 VAL A 127     -41.320  27.143 -23.376  1.00 69.78           C  
ANISOU  977  CG1 VAL A 127     8674  13628   4212    773  -1841   -261       C  
ATOM    978  CG2 VAL A 127     -38.846  26.872 -23.074  1.00 79.06           C  
ANISOU  978  CG2 VAL A 127    10055  14352   5633    768  -1478   -141       C  
ATOM    979  N   LEU A 128     -41.293  30.807 -23.474  1.00 77.55           N  
ANISOU  979  N   LEU A 128     9608  14539   5320   1219  -1721    590       N  
ATOM    980  CA  LEU A 128     -42.467  31.671 -23.617  1.00 78.65           C  
ANISOU  980  CA  LEU A 128     9623  14840   5422   1360  -1871    721       C  
ATOM    981  C   LEU A 128     -42.187  32.887 -24.518  1.00 81.09           C  
ANISOU  981  C   LEU A 128    10051  15166   5593   1559  -1812    996       C  
ATOM    982  O   LEU A 128     -43.119  33.347 -25.179  1.00 81.30           O  
ANISOU  982  O   LEU A 128    10025  15343   5523   1680  -1936   1043       O  
ATOM    983  CB  LEU A 128     -42.977  32.136 -22.230  1.00 75.88           C  
ANISOU  983  CB  LEU A 128     9161  14276   5395   1326  -1840    781       C  
ATOM    984  CG  LEU A 128     -43.855  31.117 -21.461  1.00 73.51           C  
ANISOU  984  CG  LEU A 128     8680  13989   5260   1160  -1951    532       C  
ATOM    985  CD1 LEU A 128     -43.120  29.828 -21.031  1.00 66.73           C  
ANISOU  985  CD1 LEU A 128     7881  13028   4445    937  -1901    261       C  
ATOM    986  CD2 LEU A 128     -44.562  31.799 -20.270  1.00 73.73           C  
ANISOU  986  CD2 LEU A 128     8622  13800   5592   1154  -1888    629       C  
ATOM    987  N   HIS A 129     -40.936  33.385 -24.526  1.00 81.57           N  
ANISOU  987  N   HIS A 129    10272  15080   5642   1591  -1619   1180       N  
ATOM    988  CA  HIS A 129     -40.535  34.619 -25.211  1.00 82.49           C  
ANISOU  988  CA  HIS A 129    10533  15177   5634   1752  -1527   1453       C  
ATOM    989  C   HIS A 129     -39.237  34.426 -26.032  1.00 83.11           C  
ANISOU  989  C   HIS A 129    10771  15252   5555   1705  -1368   1451       C  
ATOM    990  O   HIS A 129     -38.261  35.130 -25.768  1.00 81.55           O  
ANISOU  990  O   HIS A 129    10676  14903   5408   1687  -1172   1608       O  
ATOM    991  CB  HIS A 129     -40.422  35.775 -24.179  1.00 81.28           C  
ANISOU  991  CB  HIS A 129    10419  14817   5646   1837  -1418   1725       C  
ATOM    992  CG  HIS A 129     -41.574  35.915 -23.213  1.00 80.28           C  
ANISOU  992  CG  HIS A 129    10124  14661   5718   1856  -1537   1696       C  
ATOM    993  CD2 HIS A 129     -41.642  35.735 -21.849  1.00 79.57           C  
ANISOU  993  CD2 HIS A 129     9979  14314   5940   1754  -1455   1680       C  
ATOM    994  ND1 HIS A 129     -42.856  36.256 -23.608  1.00 83.84           N  
ANISOU  994  ND1 HIS A 129    10433  15275   6147   1948  -1728   1634       N  
ATOM    995  CE1 HIS A 129     -43.618  36.260 -22.511  1.00 81.79           C  
ANISOU  995  CE1 HIS A 129    10027  14959   6090   1943  -1783   1614       C  
ATOM    996  NE2 HIS A 129     -42.949  35.951 -21.406  1.00 79.97           N  
ANISOU  996  NE2 HIS A 129     9858  14440   6087   1815  -1609   1634       N  
ATOM    997  N   PRO A 130     -39.215  33.487 -27.012  1.00 85.88           N  
ANISOU  997  N   PRO A 130    11142  15776   5713   1679  -1440   1269       N  
ATOM    998  CA  PRO A 130     -38.018  33.239 -27.845  1.00 87.19           C  
ANISOU  998  CA  PRO A 130    11453  15953   5721   1648  -1280   1257       C  
ATOM    999  C   PRO A 130     -37.591  34.430 -28.728  1.00 89.35           C  
ANISOU  999  C   PRO A 130    11880  16210   5859   1772  -1150   1542       C  
ATOM   1000  O   PRO A 130     -36.395  34.603 -28.958  1.00 88.88           O  
ANISOU 1000  O   PRO A 130    11929  16085   5755   1734   -947   1619       O  
ATOM   1001  CB  PRO A 130     -38.405  32.016 -28.694  1.00 88.74           C  
ANISOU 1001  CB  PRO A 130    11629  16339   5748   1598  -1417    978       C  
ATOM   1002  CG  PRO A 130     -39.920  32.091 -28.802  1.00 91.10           C  
ANISOU 1002  CG  PRO A 130    11805  16769   6038   1662  -1638    957       C  
ATOM   1003  CD  PRO A 130     -40.331  32.641 -27.442  1.00 89.62           C  
ANISOU 1003  CD  PRO A 130    11502  16449   6101   1670  -1661   1060       C  
ATOM   1004  N   VAL A 131     -38.572  35.241 -29.162  1.00 91.60           N  
ANISOU 1004  N   VAL A 131    12175  16555   6075   1918  -1255   1698       N  
ATOM   1005  CA  VAL A 131     -38.380  36.470 -29.935  1.00 94.58           C  
ANISOU 1005  CA  VAL A 131    12724  16889   6321   2037  -1127   1983       C  
ATOM   1006  C   VAL A 131     -37.715  37.595 -29.110  1.00 95.29           C  
ANISOU 1006  C   VAL A 131    12888  16729   6589   2018   -928   2218       C  
ATOM   1007  O   VAL A 131     -36.969  38.389 -29.682  1.00 96.24           O  
ANISOU 1007  O   VAL A 131    13163  16768   6637   2004   -722   2389       O  
ATOM   1008  CB  VAL A 131     -39.734  36.975 -30.517  1.00 93.59           C  
ANISOU 1008  CB  VAL A 131    12594  16883   6082   2218  -1298   2089       C  
ATOM   1009  CG1 VAL A 131     -39.675  38.349 -31.222  1.00 92.83           C  
ANISOU 1009  CG1 VAL A 131    12705  16708   5858   2346  -1158   2402       C  
ATOM   1010  CG2 VAL A 131     -40.335  35.939 -31.486  1.00 92.83           C  
ANISOU 1010  CG2 VAL A 131    12430  17051   5788   2215  -1483   1852       C  
ATOM   1011  N   TRP A 132     -37.949  37.616 -27.785  1.00 96.91           N  
ANISOU 1011  N   TRP A 132    12982  16810   7028   2004   -978   2224       N  
ATOM   1012  CA  TRP A 132     -37.253  38.505 -26.856  1.00 94.49           C  
ANISOU 1012  CA  TRP A 132    12743  16258   6902   1966   -791   2424       C  
ATOM   1013  C   TRP A 132     -35.829  38.000 -26.568  1.00 93.72           C  
ANISOU 1013  C   TRP A 132    12653  16105   6850   1793   -606   2342       C  
ATOM   1014  O   TRP A 132     -34.898  38.800 -26.596  1.00 93.99           O  
ANISOU 1014  O   TRP A 132    12788  15982   6941   1741   -392   2526       O  
ATOM   1015  CB  TRP A 132     -38.075  38.660 -25.559  1.00 91.08           C  
ANISOU 1015  CB  TRP A 132    12183  15721   6703   1993   -896   2426       C  
ATOM   1016  CG  TRP A 132     -37.557  39.659 -24.563  1.00 90.01           C  
ANISOU 1016  CG  TRP A 132    12124  15321   6754   1960   -714   2633       C  
ATOM   1017  CD1 TRP A 132     -37.899  40.967 -24.531  1.00 91.07           C  
ANISOU 1017  CD1 TRP A 132    12384  15276   6943   2079   -643   2896       C  
ATOM   1018  CD2 TRP A 132     -36.543  39.488 -23.521  1.00 88.06           C  
ANISOU 1018  CD2 TRP A 132    11833  14874   6751   1755   -566   2534       C  
ATOM   1019  CE2 TRP A 132     -36.338  40.749 -22.880  1.00 86.96           C  
ANISOU 1019  CE2 TRP A 132    11789  14454   6797   1744   -414   2743       C  
ATOM   1020  CE3 TRP A 132     -35.762  38.403 -23.057  1.00 87.76           C  
ANISOU 1020  CE3 TRP A 132    11690  14841   6814   1577   -545   2274       C  
ATOM   1021  NE1 TRP A 132     -37.194  41.609 -23.535  1.00 88.75           N  
ANISOU 1021  NE1 TRP A 132    12136  14712   6873   1960   -461   2985       N  
ATOM   1022  CZ2 TRP A 132     -35.412  40.923 -21.836  1.00 88.17           C  
ANISOU 1022  CZ2 TRP A 132    11916  14362   7223   1548   -256   2687       C  
ATOM   1023  CZ3 TRP A 132     -34.817  38.569 -22.022  1.00 87.49           C  
ANISOU 1023  CZ3 TRP A 132    11630  14565   7047   1411   -391   2236       C  
ATOM   1024  CH2 TRP A 132     -34.644  39.825 -21.410  1.00 87.86           C  
ANISOU 1024  CH2 TRP A 132    11753  14364   7267   1391   -254   2436       C  
ATOM   1025  N   ALA A 133     -35.692  36.689 -26.297  1.00 93.73           N  
ANISOU 1025  N   ALA A 133    12552  16233   6829   1701   -679   2063       N  
ATOM   1026  CA  ALA A 133     -34.446  36.037 -25.894  1.00 95.62           C  
ANISOU 1026  CA  ALA A 133    12782  16427   7123   1560   -515   1961       C  
ATOM   1027  C   ALA A 133     -33.317  36.113 -26.938  1.00101.13           C  
ANISOU 1027  C   ALA A 133    13612  17169   7643   1551   -312   2064       C  
ATOM   1028  O   ALA A 133     -32.167  36.315 -26.555  1.00101.03           O  
ANISOU 1028  O   ALA A 133    13626  17046   7713   1461    -98   2158       O  
ATOM   1029  CB  ALA A 133     -34.744  34.581 -25.504  1.00 97.00           C  
ANISOU 1029  CB  ALA A 133    12847  16686   7323   1478   -639   1623       C  
ATOM   1030  N   GLN A 134     -33.656  36.004 -28.233  1.00103.79           N  
ANISOU 1030  N   GLN A 134    14022  17661   7752   1628   -371   2035       N  
ATOM   1031  CA  GLN A 134     -32.694  36.093 -29.339  1.00106.79           C  
ANISOU 1031  CA  GLN A 134    14527  18097   7951   1616   -178   2115       C  
ATOM   1032  C   GLN A 134     -32.090  37.502 -29.547  1.00108.45           C  
ANISOU 1032  C   GLN A 134    14876  18165   8163   1638     -3   2442       C  
ATOM   1033  O   GLN A 134     -31.081  37.603 -30.244  1.00111.05           O  
ANISOU 1033  O   GLN A 134    15298  18500   8398   1580    212   2532       O  
ATOM   1034  CB  GLN A 134     -33.352  35.539 -30.622  1.00110.76           C  
ANISOU 1034  CB  GLN A 134    15081  18805   8197   1695   -297   1997       C  
ATOM   1035  CG  GLN A 134     -34.478  36.423 -31.197  1.00116.56           C  
ANISOU 1035  CG  GLN A 134    15860  19587   8840   1837   -471   2123       C  
ATOM   1036  CD  GLN A 134     -35.235  35.797 -32.369  1.00119.94           C  
ANISOU 1036  CD  GLN A 134    16269  20240   9064   1890   -662   1920       C  
ATOM   1037  NE2 GLN A 134     -36.035  36.613 -33.057  1.00122.06           N  
ANISOU 1037  NE2 GLN A 134    16618  20602   9157   2023   -752   2055       N  
ATOM   1038  OE1 GLN A 134     -35.124  34.605 -32.647  1.00119.97           O  
ANISOU 1038  OE1 GLN A 134    16194  20327   9062   1811   -726   1643       O  
ATOM   1039  N   ASN A 135     -32.701  38.545 -28.954  1.00109.23           N  
ANISOU 1039  N   ASN A 135    14999  18130   8373   1715    -80   2616       N  
ATOM   1040  CA  ASN A 135     -32.277  39.946 -29.066  1.00113.19           C  
ANISOU 1040  CA  ASN A 135    15669  18458   8882   1741     81   2926       C  
ATOM   1041  C   ASN A 135     -31.750  40.523 -27.739  1.00111.60           C  
ANISOU 1041  C   ASN A 135    15453  18014   8936   1638    223   3048       C  
ATOM   1042  O   ASN A 135     -30.971  41.473 -27.806  1.00115.19           O  
ANISOU 1042  O   ASN A 135    16061  18293   9415   1606    411   3288       O  
ATOM   1043  CB  ASN A 135     -33.465  40.801 -29.570  1.00118.38           C  
ANISOU 1043  CB  ASN A 135    16405  19118   9456   1933    -87   3063       C  
ATOM   1044  CG  ASN A 135     -33.854  40.516 -31.024  1.00121.90           C  
ANISOU 1044  CG  ASN A 135    16946  19762   9609   2026   -139   3058       C  
ATOM   1045  ND2 ASN A 135     -33.081  41.044 -31.975  1.00124.07           N  
ANISOU 1045  ND2 ASN A 135    17422  19965   9752   2039     39   3289       N  
ATOM   1046  OD1 ASN A 135     -34.846  39.843 -31.289  1.00122.17           O  
ANISOU 1046  OD1 ASN A 135    16880  20006   9532   2072   -331   2845       O  
ATOM   1047  N   HIS A 136     -32.183  39.992 -26.578  1.00105.75           N  
ANISOU 1047  N   HIS A 136    14546  17252   8383   1576    145   2889       N  
ATOM   1048  CA  HIS A 136     -31.946  40.614 -25.267  1.00103.92           C  
ANISOU 1048  CA  HIS A 136    14287  16753   8442   1459    261   2965       C  
ATOM   1049  C   HIS A 136     -31.207  39.713 -24.266  1.00 96.77           C  
ANISOU 1049  C   HIS A 136    13200  15781   7786   1277    282   2699       C  
ATOM   1050  O   HIS A 136     -30.451  40.257 -23.460  1.00 94.33           O  
ANISOU 1050  O   HIS A 136    12869  15257   7715   1128    431   2729       O  
ATOM   1051  CB  HIS A 136     -33.278  41.088 -24.653  1.00108.10           C  
ANISOU 1051  CB  HIS A 136    14816  17142   9116   1581    109   3052       C  
ATOM   1052  CG  HIS A 136     -34.048  42.097 -25.469  1.00117.02           C  
ANISOU 1052  CG  HIS A 136    16125  18264  10075   1771     84   3301       C  
ATOM   1053  CD2 HIS A 136     -34.057  43.475 -25.455  1.00120.39           C  
ANISOU 1053  CD2 HIS A 136    16741  18454  10546   1804    227   3567       C  
ATOM   1054  ND1 HIS A 136     -34.983  41.732 -26.421  1.00120.58           N  
ANISOU 1054  ND1 HIS A 136    16568  18910  10337   1925   -108   3239       N  
ATOM   1055  CE1 HIS A 136     -35.489  42.854 -26.934  1.00123.47           C  
ANISOU 1055  CE1 HIS A 136    17103  19181  10628   2065    -90   3465       C  
ATOM   1056  NE2 HIS A 136     -34.974  43.952 -26.395  1.00123.29           N  
ANISOU 1056  NE2 HIS A 136    17215  18885  10747   1997    115   3667       N  
ATOM   1057  N   ARG A 137     -31.415  38.383 -24.312  1.00 90.15           N  
ANISOU 1057  N   ARG A 137    12241  15112   6899   1283    142   2439       N  
ATOM   1058  CA  ARG A 137     -30.755  37.423 -23.418  1.00 82.37           C  
ANISOU 1058  CA  ARG A 137    11108  14060   6129   1140    160   2194       C  
ATOM   1059  C   ARG A 137     -29.319  37.152 -23.901  1.00 82.37           C  
ANISOU 1059  C   ARG A 137    11116  14136   6046   1049    373   2173       C  
ATOM   1060  O   ARG A 137     -29.087  36.217 -24.668  1.00 83.84           O  
ANISOU 1060  O   ARG A 137    11306  14533   6018   1092    368   2053       O  
ATOM   1061  CB  ARG A 137     -31.618  36.147 -23.280  1.00 77.29           C  
ANISOU 1061  CB  ARG A 137    10367  13542   5459   1182    -56   1933       C  
ATOM   1062  CG  ARG A 137     -31.046  35.070 -22.342  1.00 74.05           C  
ANISOU 1062  CG  ARG A 137     9839  13064   5230   1065    -41   1681       C  
ATOM   1063  CD  ARG A 137     -31.982  33.862 -22.229  1.00 73.29           C  
ANISOU 1063  CD  ARG A 137     9696  13091   5061   1101   -235   1434       C  
ATOM   1064  NE  ARG A 137     -31.343  32.729 -21.552  1.00 72.00           N  
ANISOU 1064  NE  ARG A 137     9456  12839   5063   1012   -224   1202       N  
ATOM   1065  CZ  ARG A 137     -30.598  31.765 -22.118  1.00 75.27           C  
ANISOU 1065  CZ  ARG A 137     9882  13342   5376   1007   -143   1056       C  
ATOM   1066  NH1 ARG A 137     -30.332  31.771 -23.432  1.00 79.79           N1+
ANISOU 1066  NH1 ARG A 137    10531  14104   5682   1071    -58   1111       N1+
ATOM   1067  NH2 ARG A 137     -30.117  30.779 -21.350  1.00 73.33           N1+
ANISOU 1067  NH2 ARG A 137     9581  12993   5287    954   -140    860       N1+
ATOM   1068  N   THR A 138     -28.397  38.011 -23.446  1.00 81.61           N  
ANISOU 1068  N   THR A 138    11013  13876   6121    915    565   2277       N  
ATOM   1069  CA  THR A 138     -26.977  38.002 -23.784  1.00 81.84           C  
ANISOU 1069  CA  THR A 138    11024  13984   6088    812    792   2281       C  
ATOM   1070  C   THR A 138     -26.142  37.708 -22.524  1.00 78.39           C  
ANISOU 1070  C   THR A 138    10417  13457   5913    676    845   2101       C  
ATOM   1071  O   THR A 138     -26.633  37.860 -21.404  1.00 74.38           O  
ANISOU 1071  O   THR A 138     9835  12784   5643    644    734   2017       O  
ATOM   1072  CB  THR A 138     -26.541  39.393 -24.334  1.00 85.79           C  
ANISOU 1072  CB  THR A 138    11662  14400   6533    747   1003   2568       C  
ATOM   1073  CG2 THR A 138     -27.329  39.827 -25.580  1.00 88.51           C  
ANISOU 1073  CG2 THR A 138    12198  14833   6601    915    945   2770       C  
ATOM   1074  OG1 THR A 138     -26.625  40.422 -23.360  1.00 84.75           O  
ANISOU 1074  OG1 THR A 138    11527  13993   6681    643   1035   2653       O  
ATOM   1075  N   VAL A 139     -24.876  37.311 -22.740  1.00 79.83           N  
ANISOU 1075  N   VAL A 139    10530  13767   6034    606   1021   2044       N  
ATOM   1076  CA  VAL A 139     -23.866  37.102 -21.696  1.00 76.76           C  
ANISOU 1076  CA  VAL A 139     9967  13329   5868    491   1087   1891       C  
ATOM   1077  C   VAL A 139     -23.577  38.380 -20.876  1.00 74.09           C  
ANISOU 1077  C   VAL A 139     9611  12778   5761    325   1192   2024       C  
ATOM   1078  O   VAL A 139     -23.387  38.281 -19.664  1.00 69.73           O  
ANISOU 1078  O   VAL A 139     8946  12099   5451    255   1138   1913       O  
ATOM   1079  CB  VAL A 139     -22.545  36.551 -22.315  1.00 77.62           C  
ANISOU 1079  CB  VAL A 139     9992  13665   5836    480   1254   1799       C  
ATOM   1080  CG1 VAL A 139     -21.294  36.623 -21.412  1.00 77.03           C  
ANISOU 1080  CG1 VAL A 139     9729  13562   5977    341   1375   1714       C  
ATOM   1081  CG2 VAL A 139     -22.744  35.106 -22.809  1.00 75.81           C  
ANISOU 1081  CG2 VAL A 139     9755  13593   5456    638   1125   1583       C  
ATOM   1082  N   SER A 140     -23.604  39.548 -21.543  1.00 77.82           N  
ANISOU 1082  N   SER A 140    10213  13201   6153    258   1347   2262       N  
ATOM   1083  CA  SER A 140     -23.441  40.870 -20.936  1.00 79.70           C  
ANISOU 1083  CA  SER A 140    10469  13211   6601     84   1462   2388       C  
ATOM   1084  C   SER A 140     -24.563  41.241 -19.948  1.00 79.67           C  
ANISOU 1084  C   SER A 140    10496  12975   6798    127   1280   2381       C  
ATOM   1085  O   SER A 140     -24.275  41.900 -18.950  1.00 79.62           O  
ANISOU 1085  O   SER A 140    10409  12808   7034     -3   1296   2326       O  
ATOM   1086  CB  SER A 140     -23.329  41.927 -22.052  1.00 83.65           C  
ANISOU 1086  CB  SER A 140    11160  13668   6954     26   1657   2663       C  
ATOM   1087  OG  SER A 140     -22.060  41.854 -22.668  1.00 88.06           O  
ANISOU 1087  OG  SER A 140    11698  14464   7298     -4   1832   2676       O  
ATOM   1088  N   LEU A 141     -25.802  40.792 -20.222  1.00 77.44           N  
ANISOU 1088  N   LEU A 141    10319  12696   6411    308   1104   2425       N  
ATOM   1089  CA  LEU A 141     -26.944  40.927 -19.317  1.00 74.90           C  
ANISOU 1089  CA  LEU A 141    10005  12186   6269    362    933   2405       C  
ATOM   1090  C   LEU A 141     -26.864  39.916 -18.161  1.00 77.02           C  
ANISOU 1090  C   LEU A 141    10098  12461   6704    348    798   2147       C  
ATOM   1091  O   LEU A 141     -27.020  40.317 -17.009  1.00 77.75           O  
ANISOU 1091  O   LEU A 141    10149  12372   7022    294    743   2104       O  
ATOM   1092  CB  LEU A 141     -28.264  40.784 -20.117  1.00 72.22           C  
ANISOU 1092  CB  LEU A 141     9786  11898   5758    566    775   2504       C  
ATOM   1093  CG  LEU A 141     -29.565  40.949 -19.290  1.00 68.04           C  
ANISOU 1093  CG  LEU A 141     9269  11196   5388    646    613   2520       C  
ATOM   1094  CD1 LEU A 141     -29.698  42.355 -18.669  1.00 69.76           C  
ANISOU 1094  CD1 LEU A 141     9610  11149   5748    578    743   2717       C  
ATOM   1095  CD2 LEU A 141     -30.808  40.566 -20.114  1.00 65.56           C  
ANISOU 1095  CD2 LEU A 141     9008  11022   4881    857    427   2558       C  
ATOM   1096  N   ALA A 142     -26.634  38.635 -18.502  1.00 78.47           N  
ANISOU 1096  N   ALA A 142    10198  12846   6772    402    751   1976       N  
ATOM   1097  CA  ALA A 142     -26.646  37.486 -17.594  1.00 75.60           C  
ANISOU 1097  CA  ALA A 142     9701  12474   6549    403    635   1741       C  
ATOM   1098  C   ALA A 142     -25.654  37.581 -16.427  1.00 78.36           C  
ANISOU 1098  C   ALA A 142     9929  12741   7102    254    742   1678       C  
ATOM   1099  O   ALA A 142     -26.037  37.272 -15.301  1.00 77.57           O  
ANISOU 1099  O   ALA A 142     9757  12528   7188    231    649   1559       O  
ATOM   1100  CB  ALA A 142     -26.401  36.206 -18.400  1.00 73.98           C  
ANISOU 1100  CB  ALA A 142     9466  12482   6162    500    585   1576       C  
ATOM   1101  N   MET A 143     -24.424  38.040 -16.713  1.00 81.32           N  
ANISOU 1101  N   MET A 143    10274  13187   7435    146    940   1751       N  
ATOM   1102  CA  MET A 143     -23.352  38.238 -15.733  1.00 82.40           C  
ANISOU 1102  CA  MET A 143    10274  13274   7758    -13   1041   1691       C  
ATOM   1103  C   MET A 143     -23.614  39.365 -14.713  1.00 80.46           C  
ANISOU 1103  C   MET A 143    10075  12774   7724   -114   1020   1766       C  
ATOM   1104  O   MET A 143     -22.955  39.371 -13.675  1.00 77.41           O  
ANISOU 1104  O   MET A 143     9580  12311   7521   -186    982   1647       O  
ATOM   1105  CB  MET A 143     -22.021  38.470 -16.479  1.00 89.55           C  
ANISOU 1105  CB  MET A 143    11136  14316   8571   -137   1272   1771       C  
ATOM   1106  CG  MET A 143     -21.465  37.211 -17.171  1.00 95.24           C  
ANISOU 1106  CG  MET A 143    11781  15309   9097    -43   1322   1670       C  
ATOM   1107  SD  MET A 143     -20.943  35.863 -16.070  1.00 97.96           S  
ANISOU 1107  SD  MET A 143    11904  15769   9548     12   1248   1395       S  
ATOM   1108  CE  MET A 143     -19.514  36.619 -15.252  1.00 98.69           C  
ANISOU 1108  CE  MET A 143    11831  15803   9862   -224   1376   1401       C  
ATOM   1109  N   LYS A 144     -24.562  40.273 -15.003  1.00 83.44           N  
ANISOU 1109  N   LYS A 144    10621  13015   8065   -103   1043   1961       N  
ATOM   1110  CA  LYS A 144     -24.966  41.357 -14.106  1.00 82.39           C  
ANISOU 1110  CA  LYS A 144    10559  12624   8123   -190   1051   2042       C  
ATOM   1111  C   LYS A 144     -26.095  40.925 -13.156  1.00 79.32           C  
ANISOU 1111  C   LYS A 144    10144  12130   7865    -93    850   1930       C  
ATOM   1112  O   LYS A 144     -26.027  41.248 -11.971  1.00 79.47           O  
ANISOU 1112  O   LYS A 144    10089  12030   8074   -184    829   1834       O  
ATOM   1113  CB  LYS A 144     -25.400  42.586 -14.931  1.00 84.69           C  
ANISOU 1113  CB  LYS A 144    11062  12793   8322   -164   1135   2292       C  
ATOM   1114  CG  LYS A 144     -24.263  43.208 -15.757  1.00 89.09           C  
ANISOU 1114  CG  LYS A 144    11680  13394   8775   -304   1373   2433       C  
ATOM   1115  CD  LYS A 144     -24.756  44.340 -16.668  1.00 93.68           C  
ANISOU 1115  CD  LYS A 144    12514  13813   9267   -254   1451   2699       C  
ATOM   1116  CE  LYS A 144     -23.624  44.971 -17.489  1.00 98.52           C  
ANISOU 1116  CE  LYS A 144    13216  14408   9809   -440   1720   2853       C  
ATOM   1117  NZ  LYS A 144     -24.137  46.009 -18.398  1.00101.82           N1+
ANISOU 1117  NZ  LYS A 144    13920  14620  10147   -385   1807   3129       N1+
ATOM   1118  N   VAL A 145     -27.112  40.223 -13.685  1.00 76.95           N  
ANISOU 1118  N   VAL A 145     9898  11884   7456     82    702   1936       N  
ATOM   1119  CA  VAL A 145     -28.321  39.851 -12.941  1.00 76.31           C  
ANISOU 1119  CA  VAL A 145     9806  11696   7494    162    531   1862       C  
ATOM   1120  C   VAL A 145     -28.181  38.558 -12.105  1.00 76.40           C  
ANISOU 1120  C   VAL A 145     9678  11751   7598    147    437   1636       C  
ATOM   1121  O   VAL A 145     -28.935  38.401 -11.144  1.00 77.33           O  
ANISOU 1121  O   VAL A 145     9774  11750   7857    156    337   1564       O  
ATOM   1122  CB  VAL A 145     -29.555  39.719 -13.877  1.00 77.59           C  
ANISOU 1122  CB  VAL A 145    10045  11934   7504    340    401   1927       C  
ATOM   1123  CG1 VAL A 145     -29.940  41.072 -14.497  1.00 80.07           C  
ANISOU 1123  CG1 VAL A 145    10519  12182   7724    388    486   2172       C  
ATOM   1124  CG2 VAL A 145     -29.410  38.649 -14.971  1.00 78.92           C  
ANISOU 1124  CG2 VAL A 145    10170  12340   7477    413    343   1820       C  
ATOM   1125  N   ILE A 146     -27.206  37.689 -12.434  1.00 76.19           N  
ANISOU 1125  N   ILE A 146     9567  11891   7490    136    473   1525       N  
ATOM   1126  CA  ILE A 146     -26.883  36.476 -11.666  1.00 72.51           C  
ANISOU 1126  CA  ILE A 146     8998  11453   7101    149    389   1323       C  
ATOM   1127  C   ILE A 146     -26.159  36.774 -10.329  1.00 68.06           C  
ANISOU 1127  C   ILE A 146     8346  10791   6721     25    442   1269       C  
ATOM   1128  O   ILE A 146     -26.092  35.893  -9.472  1.00 64.75           O  
ANISOU 1128  O   ILE A 146     7859  10363   6380     44    364   1121       O  
ATOM   1129  CB  ILE A 146     -26.032  35.485 -12.517  1.00 74.66           C  
ANISOU 1129  CB  ILE A 146     9221  11933   7215    216    407   1216       C  
ATOM   1130  CG1 ILE A 146     -26.075  34.040 -11.971  1.00 72.94           C  
ANISOU 1130  CG1 ILE A 146     8974  11714   7024    297    274   1026       C  
ATOM   1131  CG2 ILE A 146     -24.573  35.938 -12.747  1.00 76.44           C  
ANISOU 1131  CG2 ILE A 146     9343  12257   7446    125    564   1209       C  
ATOM   1132  CD1 ILE A 146     -25.736  32.977 -13.023  1.00 74.05           C  
ANISOU 1132  CD1 ILE A 146     9096  12029   7010    388    289    906       C  
ATOM   1133  N   VAL A 147     -25.683  38.021 -10.155  1.00 66.23           N  
ANISOU 1133  N   VAL A 147     8128  10484   6554   -106    572   1383       N  
ATOM   1134  CA  VAL A 147     -25.116  38.558  -8.916  1.00 65.49           C  
ANISOU 1134  CA  VAL A 147     7951  10299   6631   -243    612   1320       C  
ATOM   1135  C   VAL A 147     -26.183  38.784  -7.819  1.00 65.11           C  
ANISOU 1135  C   VAL A 147     7955  10053   6730   -230    506   1297       C  
ATOM   1136  O   VAL A 147     -25.832  38.734  -6.642  1.00 65.31           O  
ANISOU 1136  O   VAL A 147     7910  10025   6881   -294    478   1191       O  
ATOM   1137  CB  VAL A 147     -24.365  39.895  -9.197  1.00 67.45           C  
ANISOU 1137  CB  VAL A 147     8212  10513   6902   -418    794   1438       C  
ATOM   1138  CG1 VAL A 147     -23.834  40.637  -7.953  1.00 67.93           C  
ANISOU 1138  CG1 VAL A 147     8166  10518   7125   -583    833   1343       C  
ATOM   1139  CG2 VAL A 147     -23.206  39.677 -10.188  1.00 68.58           C  
ANISOU 1139  CG2 VAL A 147     8306  10868   6881   -428    915   1472       C  
ATOM   1140  N   GLY A 148     -27.457  38.990  -8.210  1.00 64.16           N  
ANISOU 1140  N   GLY A 148     7949   9841   6586   -139    443   1391       N  
ATOM   1141  CA  GLY A 148     -28.602  39.195  -7.313  1.00 56.98           C  
ANISOU 1141  CA  GLY A 148     7082   8766   5803   -108    352   1374       C  
ATOM   1142  C   GLY A 148     -28.800  38.033  -6.317  1.00 52.41           C  
ANISOU 1142  C   GLY A 148     6425   8199   5290    -80    240   1200       C  
ATOM   1143  O   GLY A 148     -28.804  38.303  -5.117  1.00 51.86           O  
ANISOU 1143  O   GLY A 148     6336   8012   5355   -144    230   1142       O  
ATOM   1144  N   PRO A 149     -28.884  36.760  -6.775  1.00 50.81           N  
ANISOU 1144  N   PRO A 149     6194   8126   4984     16    157   1114       N  
ATOM   1145  CA  PRO A 149     -28.766  35.546  -5.939  1.00 48.53           C  
ANISOU 1145  CA  PRO A 149     5863   7829   4748     44     67    957       C  
ATOM   1146  C   PRO A 149     -27.619  35.505  -4.909  1.00 49.34           C  
ANISOU 1146  C   PRO A 149     5885   7932   4929    -30    107    874       C  
ATOM   1147  O   PRO A 149     -27.878  35.151  -3.760  1.00 49.80           O  
ANISOU 1147  O   PRO A 149     5938   7906   5079    -36     50    791       O  
ATOM   1148  CB  PRO A 149     -28.638  34.425  -6.983  1.00 47.09           C  
ANISOU 1148  CB  PRO A 149     5684   7791   4418    141     15    887       C  
ATOM   1149  CG  PRO A 149     -29.520  34.900  -8.124  1.00 47.06           C  
ANISOU 1149  CG  PRO A 149     5737   7843   4302    185     18   1005       C  
ATOM   1150  CD  PRO A 149     -29.270  36.405  -8.144  1.00 49.35           C  
ANISOU 1150  CD  PRO A 149     6044   8079   4626    110    136   1157       C  
ATOM   1151  N   TRP A 150     -26.394  35.883  -5.317  1.00 51.43           N  
ANISOU 1151  N   TRP A 150     6080   8307   5152    -87    205    891       N  
ATOM   1152  CA  TRP A 150     -25.215  35.917  -4.444  1.00 53.44           C  
ANISOU 1152  CA  TRP A 150     6226   8607   5472   -155    233    801       C  
ATOM   1153  C   TRP A 150     -25.269  37.003  -3.355  1.00 57.71           C  
ANISOU 1153  C   TRP A 150     6776   8996   6154   -287    261    824       C  
ATOM   1154  O   TRP A 150     -24.891  36.721  -2.217  1.00 57.71           O  
ANISOU 1154  O   TRP A 150     6725   8974   6227   -312    216    726       O  
ATOM   1155  CB  TRP A 150     -23.928  36.059  -5.278  1.00 52.56           C  
ANISOU 1155  CB  TRP A 150     6008   8685   5277   -192    339    804       C  
ATOM   1156  CG  TRP A 150     -23.565  34.889  -6.142  1.00 50.47           C  
ANISOU 1156  CG  TRP A 150     5722   8580   4875    -47    314    740       C  
ATOM   1157  CD1 TRP A 150     -23.583  34.857  -7.494  1.00 49.39           C  
ANISOU 1157  CD1 TRP A 150     5633   8534   4600     10    354    800       C  
ATOM   1158  CD2 TRP A 150     -23.116  33.567  -5.718  1.00 54.57           C  
ANISOU 1158  CD2 TRP A 150     6186   9180   5369     72    245    600       C  
ATOM   1159  CE2 TRP A 150     -22.824  32.793  -6.882  1.00 53.42           C  
ANISOU 1159  CE2 TRP A 150     6063   9157   5078    194    255    572       C  
ATOM   1160  CE3 TRP A 150     -22.905  32.948  -4.463  1.00 53.55           C  
ANISOU 1160  CE3 TRP A 150     6005   9026   5314    100    178    498       C  
ATOM   1161  NE1 TRP A 150     -23.135  33.628  -7.934  1.00 52.66           N  
ANISOU 1161  NE1 TRP A 150     6023   9074   4909    147    319    691       N  
ATOM   1162  CZ2 TRP A 150     -22.316  31.485  -6.806  1.00 46.28           C  
ANISOU 1162  CZ2 TRP A 150     5142   8329   4113    345    208    445       C  
ATOM   1163  CZ3 TRP A 150     -22.407  31.633  -4.374  1.00 44.94           C  
ANISOU 1163  CZ3 TRP A 150     4899   8019   4158    260    126    388       C  
ATOM   1164  CH2 TRP A 150     -22.099  30.908  -5.542  1.00 45.65           C  
ANISOU 1164  CH2 TRP A 150     5023   8209   4115    382    146    361       C  
ATOM   1165  N   ILE A 151     -25.743  38.208  -3.711  1.00 57.55           N  
ANISOU 1165  N   ILE A 151     6835   8865   6166   -364    338    953       N  
ATOM   1166  CA  ILE A 151     -25.898  39.341  -2.794  1.00 57.91           C  
ANISOU 1166  CA  ILE A 151     6919   8738   6344   -489    377    969       C  
ATOM   1167  C   ILE A 151     -27.028  39.121  -1.771  1.00 58.49           C  
ANISOU 1167  C   ILE A 151     7048   8677   6496   -422    272    916       C  
ATOM   1168  O   ILE A 151     -26.835  39.443  -0.600  1.00 59.99           O  
ANISOU 1168  O   ILE A 151     7220   8795   6778   -494    260    837       O  
ATOM   1169  CB  ILE A 151     -26.115  40.678  -3.571  1.00 60.67           C  
ANISOU 1169  CB  ILE A 151     7382   8969   6700   -558    492   1132       C  
ATOM   1170  CG1 ILE A 151     -24.836  41.100  -4.334  1.00 64.58           C  
ANISOU 1170  CG1 ILE A 151     7823   9601   7113   -652    620   1185       C  
ATOM   1171  CG2 ILE A 151     -26.669  41.863  -2.744  1.00 60.12           C  
ANISOU 1171  CG2 ILE A 151     7384   8687   6771   -679    541   1139       C  
ATOM   1172  CD1 ILE A 151     -23.617  41.437  -3.458  1.00 66.19           C  
ANISOU 1172  CD1 ILE A 151     7877   9904   7369   -815    678   1072       C  
ATOM   1173  N   LEU A 152     -28.155  38.538  -2.215  1.00 59.25           N  
ANISOU 1173  N   LEU A 152     7208   8755   6551   -292    198    950       N  
ATOM   1174  CA  LEU A 152     -29.290  38.171  -1.366  1.00 59.50           C  
ANISOU 1174  CA  LEU A 152     7275   8684   6650   -237    111    894       C  
ATOM   1175  C   LEU A 152     -28.924  37.080  -0.343  1.00 61.40           C  
ANISOU 1175  C   LEU A 152     7455   8982   6892   -222     44    751       C  
ATOM   1176  O   LEU A 152     -29.330  37.187   0.813  1.00 61.59           O  
ANISOU 1176  O   LEU A 152     7496   8912   6995   -247     15    691       O  
ATOM   1177  CB  LEU A 152     -30.484  37.767  -2.262  1.00 60.13           C  
ANISOU 1177  CB  LEU A 152     7399   8775   6671   -117     44    942       C  
ATOM   1178  CG  LEU A 152     -31.810  37.459  -1.524  1.00 59.63           C  
ANISOU 1178  CG  LEU A 152     7356   8629   6673    -71    -34    885       C  
ATOM   1179  CD1 LEU A 152     -32.300  38.634  -0.653  1.00 59.08           C  
ANISOU 1179  CD1 LEU A 152     7329   8392   6727   -120     11    913       C  
ATOM   1180  CD2 LEU A 152     -32.895  36.994  -2.516  1.00 58.20           C  
ANISOU 1180  CD2 LEU A 152     7186   8503   6424     28   -101    922       C  
ATOM   1181  N   ALA A 153     -28.123  36.091  -0.763  1.00 61.79           N  
ANISOU 1181  N   ALA A 153     7449   9183   6846   -168     24    700       N  
ATOM   1182  CA  ALA A 153     -27.587  35.053   0.114  1.00 59.12           C  
ANISOU 1182  CA  ALA A 153     7070   8897   6497   -125    -34    579       C  
ATOM   1183  C   ALA A 153     -26.654  35.616   1.201  1.00 59.69           C  
ANISOU 1183  C   ALA A 153     7065   8989   6627   -220     -4    528       C  
ATOM   1184  O   ALA A 153     -26.788  35.260   2.373  1.00 62.11           O  
ANISOU 1184  O   ALA A 153     7367   9279   6954   -197    -61    444       O  
ATOM   1185  CB  ALA A 153     -26.860  34.013  -0.745  1.00 58.56           C  
ANISOU 1185  CB  ALA A 153     6963   8980   6306    -26    -47    536       C  
ATOM   1186  N   LEU A 154     -25.750  36.522   0.805  1.00 57.00           N  
ANISOU 1186  N   LEU A 154     6667   8686   6304   -335     86    577       N  
ATOM   1187  CA  LEU A 154     -24.790  37.188   1.689  1.00 59.75           C  
ANISOU 1187  CA  LEU A 154     6924   9073   6706   -458    116    511       C  
ATOM   1188  C   LEU A 154     -25.461  38.064   2.762  1.00 57.60           C  
ANISOU 1188  C   LEU A 154     6729   8617   6538   -538    107    496       C  
ATOM   1189  O   LEU A 154     -25.007  38.053   3.905  1.00 58.31           O  
ANISOU 1189  O   LEU A 154     6776   8726   6651   -569     62    397       O  
ATOM   1190  CB  LEU A 154     -23.765  37.947   0.811  1.00 66.65           C  
ANISOU 1190  CB  LEU A 154     7723  10029   7572   -592    236    565       C  
ATOM   1191  CG  LEU A 154     -22.586  38.629   1.552  1.00 71.50           C  
ANISOU 1191  CG  LEU A 154     8172  10795   8200   -722    272    472       C  
ATOM   1192  CD1 LEU A 154     -21.341  38.734   0.640  1.00 74.85           C  
ANISOU 1192  CD1 LEU A 154     8510  11352   8578   -817    398    529       C  
ATOM   1193  CD2 LEU A 154     -22.967  40.000   2.162  1.00 72.37           C  
ANISOU 1193  CD2 LEU A 154     8309  10770   8418   -889    290    429       C  
ATOM   1194  N   VAL A 155     -26.535  38.780   2.387  1.00 53.27           N  
ANISOU 1194  N   VAL A 155     6297   7900   6043   -555    148    593       N  
ATOM   1195  CA  VAL A 155     -27.325  39.631   3.283  1.00 51.71           C  
ANISOU 1195  CA  VAL A 155     6183   7520   5944   -615    156    578       C  
ATOM   1196  C   VAL A 155     -28.073  38.835   4.373  1.00 52.95           C  
ANISOU 1196  C   VAL A 155     6369   7648   6102   -519     60    501       C  
ATOM   1197  O   VAL A 155     -28.114  39.283   5.519  1.00 52.93           O  
ANISOU 1197  O   VAL A 155     6376   7593   6140   -571     44    420       O  
ATOM   1198  CB  VAL A 155     -28.312  40.527   2.471  1.00 49.54           C  
ANISOU 1198  CB  VAL A 155     6027   7079   5716   -610    223    708       C  
ATOM   1199  CG1 VAL A 155     -29.503  41.122   3.255  1.00 50.31           C  
ANISOU 1199  CG1 VAL A 155     6218   6990   5907   -616    222    685       C  
ATOM   1200  CG2 VAL A 155     -27.545  41.670   1.781  1.00 51.49           C  
ANISOU 1200  CG2 VAL A 155     6285   7307   5974   -741    344    786       C  
ATOM   1201  N   LEU A 156     -28.584  37.650   4.007  1.00 53.19           N  
ANISOU 1201  N   LEU A 156     6422   7712   6077   -389      2    520       N  
ATOM   1202  CA  LEU A 156     -29.258  36.723   4.919  1.00 49.43           C  
ANISOU 1202  CA  LEU A 156     5990   7192   5597   -315    -69    457       C  
ATOM   1203  C   LEU A 156     -28.272  35.921   5.800  1.00 50.72           C  
ANISOU 1203  C   LEU A 156     6110   7448   5713   -297   -123    354       C  
ATOM   1204  O   LEU A 156     -28.700  35.321   6.786  1.00 56.61           O  
ANISOU 1204  O   LEU A 156     6913   8140   6456   -257   -165    304       O  
ATOM   1205  CB  LEU A 156     -30.168  35.779   4.103  1.00 49.87           C  
ANISOU 1205  CB  LEU A 156     6079   7267   5602   -210   -111    488       C  
ATOM   1206  CG  LEU A 156     -31.325  36.465   3.335  1.00 50.86           C  
ANISOU 1206  CG  LEU A 156     6241   7325   5758   -192    -88    583       C  
ATOM   1207  CD1 LEU A 156     -32.010  35.473   2.371  1.00 49.38           C  
ANISOU 1207  CD1 LEU A 156     6061   7200   5502   -108   -143    585       C  
ATOM   1208  CD2 LEU A 156     -32.333  37.181   4.255  1.00 50.84           C  
ANISOU 1208  CD2 LEU A 156     6288   7179   5850   -213    -67    585       C  
ATOM   1209  N   THR A 157     -26.976  35.938   5.461  1.00 51.92           N  
ANISOU 1209  N   THR A 157     6158   7749   5819   -315   -118    326       N  
ATOM   1210  CA  THR A 157     -25.910  35.307   6.242  1.00 53.27           C  
ANISOU 1210  CA  THR A 157     6266   8041   5933   -270   -178    231       C  
ATOM   1211  C   THR A 157     -25.426  36.187   7.422  1.00 57.17           C  
ANISOU 1211  C   THR A 157     6714   8541   6469   -390   -175    161       C  
ATOM   1212  O   THR A 157     -24.776  35.688   8.344  1.00 60.49           O  
ANISOU 1212  O   THR A 157     7100   9048   6835   -342   -244     79       O  
ATOM   1213  CB  THR A 157     -24.694  34.984   5.331  1.00 54.52           C  
ANISOU 1213  CB  THR A 157     6308   8394   6013   -210   -178    219       C  
ATOM   1214  CG2 THR A 157     -23.524  34.270   6.028  1.00 53.63           C  
ANISOU 1214  CG2 THR A 157     6134   8420   5824   -100   -255    128       C  
ATOM   1215  OG1 THR A 157     -25.116  34.168   4.253  1.00 59.48           O  
ANISOU 1215  OG1 THR A 157     6996   9008   6596   -112   -174    273       O  
ATOM   1216  N   LEU A 158     -25.768  37.484   7.414  1.00 59.20           N  
ANISOU 1216  N   LEU A 158     6984   8698   6811   -538    -99    190       N  
ATOM   1217  CA  LEU A 158     -25.270  38.467   8.384  1.00 60.36           C  
ANISOU 1217  CA  LEU A 158     7100   8836   6999   -681    -88    106       C  
ATOM   1218  C   LEU A 158     -25.511  38.198   9.894  1.00 58.11           C  
ANISOU 1218  C   LEU A 158     6873   8520   6686   -633   -163     22       C  
ATOM   1219  O   LEU A 158     -24.630  38.580  10.664  1.00 58.95           O  
ANISOU 1219  O   LEU A 158     6900   8737   6761   -697   -204    -82       O  
ATOM   1220  CB  LEU A 158     -25.695  39.901   7.995  1.00 62.83           C  
ANISOU 1220  CB  LEU A 158     7492   8965   7415   -823     17    161       C  
ATOM   1221  CG  LEU A 158     -25.079  40.428   6.677  1.00 66.56           C  
ANISOU 1221  CG  LEU A 158     7906   9474   7909   -937    114    226       C  
ATOM   1222  CD1 LEU A 158     -25.689  41.789   6.290  1.00 66.57           C  
ANISOU 1222  CD1 LEU A 158     8042   9245   8006  -1039    221    302       C  
ATOM   1223  CD2 LEU A 158     -23.537  40.491   6.710  1.00 66.39           C  
ANISOU 1223  CD2 LEU A 158     7718   9644   7863  -1072    116    122       C  
ATOM   1224  N   PRO A 159     -26.588  37.479  10.305  1.00 56.45           N  
ANISOU 1224  N   PRO A 159     6789   8181   6477   -534   -180     55       N  
ATOM   1225  CA  PRO A 159     -26.710  36.983  11.690  1.00 57.20           C  
ANISOU 1225  CA  PRO A 159     6944   8269   6519   -484   -243    -19       C  
ATOM   1226  C   PRO A 159     -25.612  35.998  12.125  1.00 59.92           C  
ANISOU 1226  C   PRO A 159     7216   8804   6748   -380   -337    -77       C  
ATOM   1227  O   PRO A 159     -25.210  36.054  13.283  1.00 64.15           O  
ANISOU 1227  O   PRO A 159     7745   9404   7226   -384   -393   -162       O  
ATOM   1228  CB  PRO A 159     -28.107  36.338  11.748  1.00 55.68           C  
ANISOU 1228  CB  PRO A 159     6882   7933   6343   -396   -227     44       C  
ATOM   1229  CG  PRO A 159     -28.888  37.028  10.643  1.00 55.82           C  
ANISOU 1229  CG  PRO A 159     6911   7845   6455   -446   -151    127       C  
ATOM   1230  CD  PRO A 159     -27.829  37.233   9.567  1.00 56.04           C  
ANISOU 1230  CD  PRO A 159     6830   7985   6476   -488   -135    154       C  
ATOM   1231  N   VAL A 160     -25.133  35.137  11.214  1.00 57.42           N  
ANISOU 1231  N   VAL A 160     6848   8585   6384   -271   -358    -37       N  
ATOM   1232  CA  VAL A 160     -24.068  34.170  11.495  1.00 57.84           C  
ANISOU 1232  CA  VAL A 160     6829   8824   6324   -137   -443    -88       C  
ATOM   1233  C   VAL A 160     -22.729  34.906  11.688  1.00 62.78           C  
ANISOU 1233  C   VAL A 160     7265   9651   6936   -232   -466   -174       C  
ATOM   1234  O   VAL A 160     -22.032  34.685  12.675  1.00 66.82           O  
ANISOU 1234  O   VAL A 160     7715  10314   7358   -165   -554   -253       O  
ATOM   1235  CB  VAL A 160     -23.871  33.157  10.327  1.00 56.02           C  
ANISOU 1235  CB  VAL A 160     6600   8634   6049      6   -444    -34       C  
ATOM   1236  CG1 VAL A 160     -22.902  32.017  10.681  1.00 55.98           C  
ANISOU 1236  CG1 VAL A 160     6515   8827   5929    173   -525    -86       C  
ATOM   1237  CG2 VAL A 160     -25.194  32.546   9.853  1.00 54.69           C  
ANISOU 1237  CG2 VAL A 160     6615   8278   5886     76   -430     25       C  
ATOM   1238  N   PHE A 161     -22.442  35.819  10.752  1.00 65.37           N  
ANISOU 1238  N   PHE A 161     7498   9994   7345   -392   -386   -161       N  
ATOM   1239  CA  PHE A 161     -21.278  36.706  10.746  1.00 67.52           C  
ANISOU 1239  CA  PHE A 161     7576  10465   7615   -524   -388   -250       C  
ATOM   1240  C   PHE A 161     -21.109  37.544  12.030  1.00 68.97           C  
ANISOU 1240  C   PHE A 161     7762  10639   7804   -653   -424   -357       C  
ATOM   1241  O   PHE A 161     -19.985  37.760  12.478  1.00 68.19           O  
ANISOU 1241  O   PHE A 161     7494  10759   7655   -711   -481   -469       O  
ATOM   1242  CB  PHE A 161     -21.295  37.516   9.426  1.00 68.40           C  
ANISOU 1242  CB  PHE A 161     7627  10548   7813   -691   -266   -196       C  
ATOM   1243  CG  PHE A 161     -20.573  38.850   9.402  1.00 72.16           C  
ANISOU 1243  CG  PHE A 161     7914  11196   8309   -892   -237   -291       C  
ATOM   1244  CD1 PHE A 161     -19.177  38.905   9.212  1.00 75.66           C  
ANISOU 1244  CD1 PHE A 161     8135  11930   8683   -852   -266   -346       C  
ATOM   1245  CD2 PHE A 161     -21.269  40.032   9.735  1.00 74.44           C  
ANISOU 1245  CD2 PHE A 161     8246  11353   8685  -1126   -171   -334       C  
ATOM   1246  CE1 PHE A 161     -18.517  40.125   9.292  1.00 79.56           C  
ANISOU 1246  CE1 PHE A 161     8427  12606   9196  -1062   -232   -446       C  
ATOM   1247  CE2 PHE A 161     -20.592  41.240   9.810  1.00 78.49           C  
ANISOU 1247  CE2 PHE A 161     8587  12016   9219  -1347   -134   -436       C  
ATOM   1248  CZ  PHE A 161     -19.222  41.286   9.584  1.00 80.90           C  
ANISOU 1248  CZ  PHE A 161     8647  12635   9456  -1326   -166   -494       C  
ATOM   1249  N   LEU A 162     -22.240  37.945  12.615  1.00 69.84           N  
ANISOU 1249  N   LEU A 162     8052  10517   7966   -696   -393   -337       N  
ATOM   1250  CA  LEU A 162     -22.336  38.638  13.894  1.00 71.65           C  
ANISOU 1250  CA  LEU A 162     8312  10707   8205   -833   -407   -445       C  
ATOM   1251  C   LEU A 162     -22.314  37.633  15.062  1.00 77.82           C  
ANISOU 1251  C   LEU A 162     9169  11528   8871   -693   -513   -497       C  
ATOM   1252  O   LEU A 162     -21.281  37.502  15.719  1.00 81.01           O  
ANISOU 1252  O   LEU A 162     9505  12066   9208   -754   -583   -622       O  
ATOM   1253  CB  LEU A 162     -23.613  39.515  13.897  1.00 68.44           C  
ANISOU 1253  CB  LEU A 162     8061  10020   7921   -959   -293   -400       C  
ATOM   1254  CG  LEU A 162     -23.548  40.732  12.946  1.00 67.56           C  
ANISOU 1254  CG  LEU A 162     7925   9824   7920  -1108   -173   -335       C  
ATOM   1255  CD1 LEU A 162     -24.944  41.368  12.764  1.00 66.58           C  
ANISOU 1255  CD1 LEU A 162     7986   9411   7901  -1164    -73   -278       C  
ATOM   1256  CD2 LEU A 162     -22.479  41.760  13.376  1.00 69.86           C  
ANISOU 1256  CD2 LEU A 162     8057  10264   8222  -1320   -155   -445       C  
ATOM   1257  N   PHE A 163     -23.438  36.934  15.276  1.00 78.77           N  
ANISOU 1257  N   PHE A 163     9434  11539   8957   -517   -523   -408       N  
ATOM   1258  CA  PHE A 163     -23.819  36.289  16.535  1.00 79.01           C  
ANISOU 1258  CA  PHE A 163     9593  11540   8887   -409   -585   -435       C  
ATOM   1259  C   PHE A 163     -23.247  34.887  16.793  1.00 77.82           C  
ANISOU 1259  C   PHE A 163     9457  11511   8600   -177   -678   -402       C  
ATOM   1260  O   PHE A 163     -23.350  34.426  17.934  1.00 78.90           O  
ANISOU 1260  O   PHE A 163     9717  11630   8632    -76   -727   -411       O  
ATOM   1261  CB  PHE A 163     -25.359  36.172  16.588  1.00 77.63           C  
ANISOU 1261  CB  PHE A 163     9609  11104   8781   -419   -498   -367       C  
ATOM   1262  CG  PHE A 163     -26.143  37.468  16.486  1.00 79.47           C  
ANISOU 1262  CG  PHE A 163     9860  11186   9147   -603   -398   -384       C  
ATOM   1263  CD1 PHE A 163     -25.923  38.517  17.402  1.00 81.01           C  
ANISOU 1263  CD1 PHE A 163    10065  11375   9342   -739   -395   -502       C  
ATOM   1264  CD2 PHE A 163     -27.163  37.600  15.520  1.00 79.56           C  
ANISOU 1264  CD2 PHE A 163     9893  11059   9275   -630   -308   -285       C  
ATOM   1265  CE1 PHE A 163     -26.697  39.667  17.334  1.00 81.73           C  
ANISOU 1265  CE1 PHE A 163    10203  11295   9556   -895   -292   -519       C  
ATOM   1266  CE2 PHE A 163     -27.924  38.758  15.468  1.00 80.08           C  
ANISOU 1266  CE2 PHE A 163     9999  10970   9456   -768   -213   -287       C  
ATOM   1267  CZ  PHE A 163     -27.692  39.787  16.372  1.00 81.00           C  
ANISOU 1267  CZ  PHE A 163    10143  11053   9581   -899   -198   -402       C  
ATOM   1268  N   LEU A 164     -22.738  34.190  15.767  1.00 72.81           N  
ANISOU 1268  N   LEU A 164     8719  10991   7955    -80   -695   -361       N  
ATOM   1269  CA  LEU A 164     -22.193  32.843  15.951  1.00 68.67           C  
ANISOU 1269  CA  LEU A 164     8226  10565   7300    163   -776   -332       C  
ATOM   1270  C   LEU A 164     -20.812  32.916  16.618  1.00 67.32           C  
ANISOU 1270  C   LEU A 164     7867  10693   7019    229   -891   -429       C  
ATOM   1271  O   LEU A 164     -20.026  33.809  16.307  1.00 66.77           O  
ANISOU 1271  O   LEU A 164     7580  10802   6989    146   -888   -480       O  
ATOM   1272  CB  LEU A 164     -22.154  32.081  14.606  1.00 66.52           C  
ANISOU 1272  CB  LEU A 164     7957  10253   7062    259   -731   -248       C  
ATOM   1273  CG  LEU A 164     -21.589  30.641  14.653  1.00 66.06           C  
ANISOU 1273  CG  LEU A 164     8031  10181   6887    513   -782   -200       C  
ATOM   1274  CD1 LEU A 164     -22.269  29.716  15.677  1.00 63.14           C  
ANISOU 1274  CD1 LEU A 164     7912   9553   6525    522   -731   -132       C  
ATOM   1275  CD2 LEU A 164     -21.591  30.008  13.261  1.00 66.35           C  
ANISOU 1275  CD2 LEU A 164     8002  10283   6925    626   -764   -167       C  
ATOM   1276  N   THR A 165     -20.531  31.962  17.503  1.00 68.03           N  
ANISOU 1276  N   THR A 165     8034  10851   6962    378   -988   -454       N  
ATOM   1277  CA  THR A 165     -19.265  31.853  18.200  1.00 70.42           C  
ANISOU 1277  CA  THR A 165     8157  11465   7134    471  -1121   -550       C  
ATOM   1278  C   THR A 165     -19.188  30.447  18.817  1.00 71.00           C  
ANISOU 1278  C   THR A 165     8377  11569   7030    776  -1213   -495       C  
ATOM   1279  O   THR A 165     -20.218  29.802  19.037  1.00 69.01           O  
ANISOU 1279  O   THR A 165     8375  11078   6768    874  -1159   -390       O  
ATOM   1280  CB  THR A 165     -19.136  32.967  19.291  1.00 70.93           C  
ANISOU 1280  CB  THR A 165     8143  11618   7189    267  -1160   -680       C  
ATOM   1281  CG2 THR A 165     -20.271  32.972  20.329  1.00 65.67           C  
ANISOU 1281  CG2 THR A 165     7727  10755   6468    269  -1149   -660       C  
ATOM   1282  OG1 THR A 165     -17.922  32.906  20.023  1.00 76.24           O  
ANISOU 1282  OG1 THR A 165     8605  12637   7726    353  -1304   -788       O  
ATOM   1283  N   THR A 166     -17.968  29.987  19.095  1.00 70.58           N  
ANISOU 1283  N   THR A 166     8168  11816   6832    926  -1351   -567       N  
ATOM   1284  CA  THR A 166     -17.734  28.841  19.971  1.00 71.62           C  
ANISOU 1284  CA  THR A 166     8438  12004   6770   1247  -1453   -513       C  
ATOM   1285  C   THR A 166     -18.027  29.242  21.431  1.00 75.34           C  
ANISOU 1285  C   THR A 166     9019  12498   7109   1230  -1528   -557       C  
ATOM   1286  O   THR A 166     -17.420  30.184  21.944  1.00 78.04           O  
ANISOU 1286  O   THR A 166     9171  13062   7420   1092  -1606   -692       O  
ATOM   1287  CB  THR A 166     -16.276  28.323  19.869  1.00 72.00           C  
ANISOU 1287  CB  THR A 166     8247  12393   6715   1474  -1570   -558       C  
ATOM   1288  CG2 THR A 166     -15.980  27.684  18.508  1.00 70.56           C  
ANISOU 1288  CG2 THR A 166     8053  12147   6612   1590  -1491   -486       C  
ATOM   1289  OG1 THR A 166     -15.323  29.342  20.109  1.00 73.54           O  
ANISOU 1289  OG1 THR A 166     8112  12887   6940   1281  -1626   -709       O  
ATOM   1290  N   VAL A 167     -18.981  28.526  22.043  1.00 74.83           N  
ANISOU 1290  N   VAL A 167     9264  12207   6960   1356  -1496   -450       N  
ATOM   1291  CA  VAL A 167     -19.402  28.694  23.430  1.00 73.00           C  
ANISOU 1291  CA  VAL A 167     9180  11984   6574   1370  -1554   -472       C  
ATOM   1292  C   VAL A 167     -18.984  27.444  24.213  1.00 73.23           C  
ANISOU 1292  C   VAL A 167     9328  12131   6365   1731  -1674   -402       C  
ATOM   1293  O   VAL A 167     -19.153  26.328  23.722  1.00 72.65           O  
ANISOU 1293  O   VAL A 167     9360  11973   6272   1956  -1655   -294       O  
ATOM   1294  CB  VAL A 167     -20.945  28.899  23.566  1.00 70.90           C  
ANISOU 1294  CB  VAL A 167     9186  11372   6381   1219  -1406   -403       C  
ATOM   1295  CG1 VAL A 167     -21.411  30.077  22.704  1.00 68.53           C  
ANISOU 1295  CG1 VAL A 167     8777  10947   6316    911  -1287   -455       C  
ATOM   1296  CG2 VAL A 167     -21.863  27.681  23.322  1.00 70.61           C  
ANISOU 1296  CG2 VAL A 167     9419  11081   6329   1390  -1322   -243       C  
ATOM   1297  N   THR A 168     -18.441  27.667  25.417  1.00 74.20           N  
ANISOU 1297  N   THR A 168     9445  12453   6296   1794  -1801   -467       N  
ATOM   1298  CA  THR A 168     -17.994  26.611  26.316  1.00 76.96           C  
ANISOU 1298  CA  THR A 168     9929  12929   6385   2153  -1928   -393       C  
ATOM   1299  C   THR A 168     -19.001  26.498  27.470  1.00 78.49           C  
ANISOU 1299  C   THR A 168    10451  12932   6440   2154  -1885   -325       C  
ATOM   1300  O   THR A 168     -19.156  27.437  28.253  1.00 81.80           O  
ANISOU 1300  O   THR A 168    10830  13455   6795   1996  -1926   -432       O  
ATOM   1301  CB  THR A 168     -16.582  26.921  26.882  1.00 79.01           C  
ANISOU 1301  CB  THR A 168     9879  13648   6494   2270  -2137   -528       C  
ATOM   1302  CG2 THR A 168     -16.066  25.940  27.951  1.00 81.55           C  
ANISOU 1302  CG2 THR A 168    10349  14105   6530   2688  -2277   -434       C  
ATOM   1303  OG1 THR A 168     -15.660  26.913  25.808  1.00 78.36           O  
ANISOU 1303  OG1 THR A 168     9477  13748   6547   2249  -2152   -592       O  
ATOM   1304  N   ILE A 169     -19.655  25.330  27.542  1.00 79.29           N  
ANISOU 1304  N   ILE A 169    10881  12751   6494   2321  -1790   -153       N  
ATOM   1305  CA  ILE A 169     -20.515  24.891  28.645  1.00 81.67           C  
ANISOU 1305  CA  ILE A 169    11530  12849   6654   2342  -1719    -58       C  
ATOM   1306  C   ILE A 169     -19.645  24.639  29.914  1.00 81.99           C  
ANISOU 1306  C   ILE A 169    11584  13177   6391   2560  -1902    -86       C  
ATOM   1307  O   ILE A 169     -18.471  24.308  29.741  1.00 79.84           O  
ANISOU 1307  O   ILE A 169    11078  13234   6024   2749  -2079   -150       O  
ATOM   1308  CB  ILE A 169     -21.225  23.573  28.198  1.00 86.89           C  
ANISOU 1308  CB  ILE A 169    12525  13171   7320   2491  -1585    130       C  
ATOM   1309  CG1 ILE A 169     -22.455  23.211  29.055  1.00 89.75           C  
ANISOU 1309  CG1 ILE A 169    13173  13213   7716   2297  -1400    201       C  
ATOM   1310  CG2 ILE A 169     -20.280  22.362  28.062  1.00 90.09           C  
ANISOU 1310  CG2 ILE A 169    13101  13659   7469   2900  -1696    242       C  
ATOM   1311  CD1 ILE A 169     -23.377  22.167  28.407  1.00 92.22           C  
ANISOU 1311  CD1 ILE A 169    13844  13204   7992   2433  -1270    380       C  
ATOM   1312  N   PRO A 170     -20.183  24.800  31.150  1.00 84.67           N  
ANISOU 1312  N   PRO A 170    12166  13439   6565   2538  -1871    -53       N  
ATOM   1313  CA  PRO A 170     -19.414  24.579  32.401  1.00 90.04           C  
ANISOU 1313  CA  PRO A 170    12880  14408   6922   2774  -2056    -70       C  
ATOM   1314  C   PRO A 170     -18.643  23.252  32.594  1.00 96.15           C  
ANISOU 1314  C   PRO A 170    13666  15237   7630   3127  -2131     41       C  
ATOM   1315  O   PRO A 170     -17.717  23.242  33.404  1.00 97.50           O  
ANISOU 1315  O   PRO A 170    13609  15711   7724   3242  -2287    -44       O  
ATOM   1316  CB  PRO A 170     -20.446  24.804  33.514  1.00 89.55           C  
ANISOU 1316  CB  PRO A 170    13179  14119   6728   2714  -1931     16       C  
ATOM   1317  CG  PRO A 170     -21.403  25.819  32.918  1.00 86.21           C  
ANISOU 1317  CG  PRO A 170    12707  13470   6580   2326  -1747    -57       C  
ATOM   1318  CD  PRO A 170     -21.494  25.382  31.462  1.00 83.88           C  
ANISOU 1318  CD  PRO A 170    12236  13065   6569   2250  -1685    -51       C  
ATOM   1319  N   ASN A 171     -18.991  22.188  31.844  1.00103.24           N  
ANISOU 1319  N   ASN A 171    14822  15845   8558   3298  -2018    216       N  
ATOM   1320  CA  ASN A 171     -18.204  20.951  31.724  1.00112.70           C  
ANISOU 1320  CA  ASN A 171    16029  17079   9711   3644  -2075    303       C  
ATOM   1321  C   ASN A 171     -17.137  21.062  30.603  1.00120.86           C  
ANISOU 1321  C   ASN A 171    16733  18284  10904   3683  -2137    217       C  
ATOM   1322  O   ASN A 171     -16.617  22.153  30.371  1.00118.75           O  
ANISOU 1322  O   ASN A 171    16246  18093  10781   3435  -2132    105       O  
ATOM   1323  CB  ASN A 171     -19.127  19.700  31.668  1.00111.68           C  
ANISOU 1323  CB  ASN A 171    16346  16550   9536   3809  -1917    514       C  
ATOM   1324  CG  ASN A 171     -20.198  19.705  30.571  1.00108.79           C  
ANISOU 1324  CG  ASN A 171    16137  15873   9327   3638  -1753    571       C  
ATOM   1325  ND2 ASN A 171     -20.033  18.863  29.550  1.00106.14           N  
ANISOU 1325  ND2 ASN A 171    15725  15495   9110   3754  -1746    584       N  
ATOM   1326  OD1 ASN A 171     -21.174  20.446  30.656  1.00108.52           O  
ANISOU 1326  OD1 ASN A 171    16289  15645   9299   3406  -1628    598       O  
ATOM   1327  N   GLY A 172     -16.759  19.934  29.979  1.00133.07           N  
ANISOU 1327  N   GLY A 172    18245  19899  12418   4003  -2187    267       N  
ATOM   1328  CA  GLY A 172     -15.603  19.858  29.079  1.00134.58           C  
ANISOU 1328  CA  GLY A 172    18102  20295  12737   4066  -2244    177       C  
ATOM   1329  C   GLY A 172     -15.907  20.203  27.610  1.00132.92           C  
ANISOU 1329  C   GLY A 172    17981  19837  12687   4013  -2119    233       C  
ATOM   1330  O   GLY A 172     -14.961  20.311  26.830  1.00135.02           O  
ANISOU 1330  O   GLY A 172    18321  20010  12970   4267  -2084    302       O  
ATOM   1331  N   ASP A 173     -17.185  20.345  27.214  1.00118.72           N  
ANISOU 1331  N   ASP A 173    16178  17934  10995   3693  -2049    194       N  
ATOM   1332  CA  ASP A 173     -17.600  20.506  25.810  1.00108.00           C  
ANISOU 1332  CA  ASP A 173    14882  16321   9831   3576  -1907    232       C  
ATOM   1333  C   ASP A 173     -17.381  21.936  25.281  1.00 98.22           C  
ANISOU 1333  C   ASP A 173    13325  15158   8835   3172  -1859     84       C  
ATOM   1334  O   ASP A 173     -17.241  22.882  26.058  1.00 99.29           O  
ANISOU 1334  O   ASP A 173    13425  15304   8996   2908  -1845     16       O  
ATOM   1335  CB  ASP A 173     -19.073  20.097  25.532  1.00106.29           C  
ANISOU 1335  CB  ASP A 173    15107  15643   9635   3507  -1721    379       C  
ATOM   1336  CG  ASP A 173     -19.613  18.888  26.300  1.00106.11           C  
ANISOU 1336  CG  ASP A 173    15436  15444   9435   3893  -1713    543       C  
ATOM   1337  OD1 ASP A 173     -18.815  17.973  26.600  1.00106.51           O  
ANISOU 1337  OD1 ASP A 173    15365  15615   9490   4152  -1772    531       O  
ATOM   1338  OD2 ASP A 173     -20.846  18.863  26.505  1.00105.15           O1-
ANISOU 1338  OD2 ASP A 173    15698  15029   9225   3894  -1605    670       O1-
ATOM   1339  N   THR A 174     -17.426  22.056  23.946  1.00 85.57           N  
ANISOU 1339  N   THR A 174    11515  13595   7403   3135  -1823     39       N  
ATOM   1340  CA  THR A 174     -17.522  23.320  23.220  1.00 78.55           C  
ANISOU 1340  CA  THR A 174    10334  12772   6740   2781  -1768    -84       C  
ATOM   1341  C   THR A 174     -18.478  23.105  22.035  1.00 75.40           C  
ANISOU 1341  C   THR A 174    10083  12018   6546   2600  -1581    -21       C  
ATOM   1342  O   THR A 174     -18.365  22.096  21.341  1.00 72.05           O  
ANISOU 1342  O   THR A 174     9835  11419   6121   2784  -1523     68       O  
ATOM   1343  CB  THR A 174     -16.141  23.795  22.691  1.00 77.58           C  
ANISOU 1343  CB  THR A 174     9814  13024   6639   2856  -1873   -195       C  
ATOM   1344  CG2 THR A 174     -16.174  24.984  21.713  1.00 74.06           C  
ANISOU 1344  CG2 THR A 174     9076  12669   6394   2469  -1824   -325       C  
ATOM   1345  OG1 THR A 174     -15.348  24.183  23.797  1.00 78.51           O  
ANISOU 1345  OG1 THR A 174     9796  13497   6539   3088  -2064   -248       O  
ATOM   1346  N   TYR A 175     -19.408  24.047  21.871  1.00 72.38           N  
ANISOU 1346  N   TYR A 175     9634  11533   6334   2247  -1490    -74       N  
ATOM   1347  CA  TYR A 175     -20.460  24.046  20.865  1.00 70.95           C  
ANISOU 1347  CA  TYR A 175     9561  11053   6344   2057  -1327    -26       C  
ATOM   1348  C   TYR A 175     -20.308  25.332  20.044  1.00 72.75           C  
ANISOU 1348  C   TYR A 175     9506  11369   6765   1767  -1288   -123       C  
ATOM   1349  O   TYR A 175     -20.012  26.381  20.612  1.00 76.40           O  
ANISOU 1349  O   TYR A 175     9815  11968   7244   1588  -1326   -214       O  
ATOM   1350  CB  TYR A 175     -21.829  23.993  21.582  1.00 68.52           C  
ANISOU 1350  CB  TYR A 175     9555  10442   6037   1934  -1217     49       C  
ATOM   1351  CG  TYR A 175     -22.081  22.707  22.357  1.00 67.75           C  
ANISOU 1351  CG  TYR A 175     9798  10167   5776   2182  -1202    173       C  
ATOM   1352  CD1 TYR A 175     -22.491  21.554  21.662  1.00 67.82           C  
ANISOU 1352  CD1 TYR A 175     9976   9981   5811   2315  -1132    250       C  
ATOM   1353  CD2 TYR A 175     -21.915  22.645  23.758  1.00 66.32           C  
ANISOU 1353  CD2 TYR A 175     9792  10000   5405   2278  -1247    213       C  
ATOM   1354  CE1 TYR A 175     -22.719  20.344  22.343  1.00 70.05           C  
ANISOU 1354  CE1 TYR A 175    10603  10065   5947   2530  -1100    367       C  
ATOM   1355  CE2 TYR A 175     -22.138  21.432  24.442  1.00 68.39           C  
ANISOU 1355  CE2 TYR A 175    10398  10078   5509   2504  -1217    343       C  
ATOM   1356  CZ  TYR A 175     -22.523  20.275  23.733  1.00 71.48           C  
ANISOU 1356  CZ  TYR A 175    10963  10254   5942   2625  -1139    422       C  
ATOM   1357  OH  TYR A 175     -22.682  19.079  24.374  1.00 75.72           O  
ANISOU 1357  OH  TYR A 175    11874  10574   6324   2839  -1093    554       O  
ATOM   1358  N   CYS A 176     -20.505  25.247  18.727  1.00 73.85           N  
ANISOU 1358  N   CYS A 176     9599  11422   7040   1723  -1206   -104       N  
ATOM   1359  CA  CYS A 176     -20.564  26.403  17.831  1.00 72.68           C  
ANISOU 1359  CA  CYS A 176     9227  11315   7071   1462  -1146   -166       C  
ATOM   1360  C   CYS A 176     -22.053  26.754  17.728  1.00 67.12           C  
ANISOU 1360  C   CYS A 176     8688  10315   6500   1241  -1016   -118       C  
ATOM   1361  O   CYS A 176     -22.808  25.983  17.136  1.00 66.70           O  
ANISOU 1361  O   CYS A 176     8785  10059   6498   1264   -934    -49       O  
ATOM   1362  CB  CYS A 176     -19.910  26.006  16.491  1.00 75.56           C  
ANISOU 1362  CB  CYS A 176     9443  11785   7483   1556  -1133   -171       C  
ATOM   1363  SG  CYS A 176     -19.870  27.231  15.159  1.00 78.78           S  
ANISOU 1363  SG  CYS A 176     9644  12192   8096   1264  -1028   -206       S  
ATOM   1364  N   THR A 177     -22.503  27.790  18.445  1.00 64.75           N  
ANISOU 1364  N   THR A 177     8355   9996   6252   1031   -997   -164       N  
ATOM   1365  CA  THR A 177     -23.922  28.063  18.693  1.00 66.82           C  
ANISOU 1365  CA  THR A 177     8764  10002   6623    850   -880   -124       C  
ATOM   1366  C   THR A 177     -24.122  29.563  19.026  1.00 66.85           C  
ANISOU 1366  C   THR A 177     8637  10045   6716    616   -861   -205       C  
ATOM   1367  O   THR A 177     -23.143  30.287  19.215  1.00 67.58           O  
ANISOU 1367  O   THR A 177     8527  10349   6802    563   -928   -293       O  
ATOM   1368  CB  THR A 177     -24.460  27.136  19.838  1.00 71.77           C  
ANISOU 1368  CB  THR A 177     9669  10459   7142    941   -855    -58       C  
ATOM   1369  CG2 THR A 177     -25.933  27.306  20.243  1.00 73.74           C  
ANISOU 1369  CG2 THR A 177     9934  10857   7228   1017   -952   -104       C  
ATOM   1370  OG1 THR A 177     -24.348  25.777  19.448  1.00 72.13           O  
ANISOU 1370  OG1 THR A 177     9818  10291   7298    756   -735    -32       O  
ATOM   1371  N   PHE A 178     -25.377  30.036  19.012  1.00 67.02           N  
ANISOU 1371  N   PHE A 178     8777   9865   6824    472   -762   -182       N  
ATOM   1372  CA  PHE A 178     -25.757  31.414  19.331  1.00 70.30           C  
ANISOU 1372  CA  PHE A 178     9125  10268   7316    271   -729   -256       C  
ATOM   1373  C   PHE A 178     -25.614  31.640  20.854  1.00 79.82           C  
ANISOU 1373  C   PHE A 178    10412  11538   8378    300   -786   -316       C  
ATOM   1374  O   PHE A 178     -26.279  30.974  21.652  1.00 78.67           O  
ANISOU 1374  O   PHE A 178    10466  11282   8142    383   -759   -262       O  
ATOM   1375  CB  PHE A 178     -27.183  31.689  18.772  1.00 68.08           C  
ANISOU 1375  CB  PHE A 178     8930   9760   7176    142   -600   -207       C  
ATOM   1376  CG  PHE A 178     -28.387  31.183  19.557  1.00 66.26           C  
ANISOU 1376  CG  PHE A 178     8634   9474   7067    119   -550   -146       C  
ATOM   1377  CD1 PHE A 178     -28.591  29.800  19.761  1.00 66.01           C  
ANISOU 1377  CD1 PHE A 178     8419   9566   7094     70   -572   -172       C  
ATOM   1378  CD2 PHE A 178     -29.296  32.096  20.133  1.00 64.11           C  
ANISOU 1378  CD2 PHE A 178     8481   9038   6841    137   -478    -69       C  
ATOM   1379  CE1 PHE A 178     -29.637  29.358  20.558  1.00 63.99           C  
ANISOU 1379  CE1 PHE A 178     8116   9269   6927     56   -524   -113       C  
ATOM   1380  CE2 PHE A 178     -30.354  31.629  20.900  1.00 62.89           C  
ANISOU 1380  CE2 PHE A 178     8266   8851   6777    118   -444    -23       C  
ATOM   1381  CZ  PHE A 178     -30.512  30.269  21.125  1.00 62.24           C  
ANISOU 1381  CZ  PHE A 178     8017   8890   6739     87   -467    -40       C  
ATOM   1382  N   ASN A 179     -24.725  32.560  21.244  1.00 89.97           N  
ANISOU 1382  N   ASN A 179    11546  13005   9632    219   -860   -433       N  
ATOM   1383  CA  ASN A 179     -24.407  32.846  22.647  1.00 96.18           C  
ANISOU 1383  CA  ASN A 179    12391  13892  10263    239   -933   -513       C  
ATOM   1384  C   ASN A 179     -25.337  33.940  23.199  1.00 97.45           C  
ANISOU 1384  C   ASN A 179    12664  13874  10489     69   -828   -552       C  
ATOM   1385  O   ASN A 179     -24.868  35.009  23.596  1.00 99.21           O  
ANISOU 1385  O   ASN A 179    12806  14139  10750    -96   -829   -673       O  
ATOM   1386  CB  ASN A 179     -22.917  33.241  22.772  1.00 99.81           C  
ANISOU 1386  CB  ASN A 179    12625  14640  10658    206  -1061   -644       C  
ATOM   1387  CG  ASN A 179     -22.367  33.174  24.205  1.00103.36           C  
ANISOU 1387  CG  ASN A 179    13122  15259  10891    298  -1180   -719       C  
ATOM   1388  ND2 ASN A 179     -21.063  33.365  24.362  1.00105.59           N  
ANISOU 1388  ND2 ASN A 179    13207  15846  11064    368  -1327   -805       N  
ATOM   1389  OD1 ASN A 179     -23.098  33.003  25.179  1.00104.16           O  
ANISOU 1389  OD1 ASN A 179    13427  15236  10913    310  -1140   -702       O  
ATOM   1390  N   PHE A 180     -26.650  33.676  23.206  1.00 94.20           N  
ANISOU 1390  N   PHE A 180    12446  13258  10088    112   -728   -455       N  
ATOM   1391  CA  PHE A 180     -27.657  34.673  23.591  1.00 92.70           C  
ANISOU 1391  CA  PHE A 180    12353  12894   9974    -25   -608   -481       C  
ATOM   1392  C   PHE A 180     -27.522  35.140  25.053  1.00 97.65           C  
ANISOU 1392  C   PHE A 180    13033  13602  10465    -65   -646   -600       C  
ATOM   1393  O   PHE A 180     -27.875  36.286  25.340  1.00 99.48           O  
ANISOU 1393  O   PHE A 180    13255  13765  10776   -219   -583   -692       O  
ATOM   1394  CB  PHE A 180     -29.080  34.180  23.263  1.00 90.35           C  
ANISOU 1394  CB  PHE A 180    12233  12408   9689     34   -498   -363       C  
ATOM   1395  CG  PHE A 180     -29.730  33.222  24.251  1.00 88.05           C  
ANISOU 1395  CG  PHE A 180    11892  12011   9551     25   -440   -273       C  
ATOM   1396  CD1 PHE A 180     -29.481  31.836  24.181  1.00 86.03           C  
ANISOU 1396  CD1 PHE A 180    11537  11672   9477   -107   -368   -285       C  
ATOM   1397  CD2 PHE A 180     -30.465  33.731  25.345  1.00 86.12           C  
ANISOU 1397  CD2 PHE A 180    11717  11746   9259    155   -457   -177       C  
ATOM   1398  CE1 PHE A 180     -30.004  30.993  25.151  1.00 83.28           C  
ANISOU 1398  CE1 PHE A 180    11144  11251   9248   -107   -326   -204       C  
ATOM   1399  CE2 PHE A 180     -30.966  32.871  26.311  1.00 83.54           C  
ANISOU 1399  CE2 PHE A 180    11348  11334   9059    138   -409   -112       C  
ATOM   1400  CZ  PHE A 180     -30.731  31.507  26.217  1.00 82.14           C  
ANISOU 1400  CZ  PHE A 180    11057  11103   9051      7   -349   -126       C  
ATOM   1401  N   ALA A 181     -26.950  34.304  25.943  1.00 99.32           N  
ANISOU 1401  N   ALA A 181    13316  13960  10462     83   -750   -601       N  
ATOM   1402  CA  ALA A 181     -26.661  34.732  27.312  1.00 99.46           C  
ANISOU 1402  CA  ALA A 181    13400  14076  10316     60   -797   -714       C  
ATOM   1403  C   ALA A 181     -25.568  35.814  27.437  1.00101.13           C  
ANISOU 1403  C   ALA A 181    13422  14460  10542    -84   -888   -889       C  
ATOM   1404  O   ALA A 181     -25.426  36.367  28.527  1.00104.66           O  
ANISOU 1404  O   ALA A 181    13912  14988  10865   -140   -925  -1016       O  
ATOM   1405  CB  ALA A 181     -26.279  33.487  28.130  1.00 99.12           C  
ANISOU 1405  CB  ALA A 181    13481  14163  10016    280   -899   -656       C  
ATOM   1406  N   SER A 182     -24.829  36.101  26.350  1.00 99.02           N  
ANISOU 1406  N   SER A 182    12953  14252  10418   -160   -915   -907       N  
ATOM   1407  CA  SER A 182     -23.713  37.054  26.328  1.00 99.87           C  
ANISOU 1407  CA  SER A 182    12867  14530  10551   -325   -990  -1074       C  
ATOM   1408  C   SER A 182     -24.009  38.330  25.515  1.00101.73           C  
ANISOU 1408  C   SER A 182    13034  14592  11028   -543   -866  -1099       C  
ATOM   1409  O   SER A 182     -23.123  39.179  25.419  1.00106.60           O  
ANISOU 1409  O   SER A 182    13461  15322  11720   -672   -901  -1175       O  
ATOM   1410  CB  SER A 182     -22.461  36.342  25.784  1.00101.85           C  
ANISOU 1410  CB  SER A 182    12912  15070  10715   -218  -1146  -1087       C  
ATOM   1411  OG  SER A 182     -21.992  35.392  26.719  1.00103.45           O  
ANISOU 1411  OG  SER A 182    13203  15413  10691     29  -1258  -1034       O  
ATOM   1412  N   TRP A 183     -25.228  38.471  24.961  1.00100.41           N  
ANISOU 1412  N   TRP A 183    13016  14155  10978   -580   -716  -1033       N  
ATOM   1413  CA  TRP A 183     -25.669  39.655  24.208  1.00100.82           C  
ANISOU 1413  CA  TRP A 183    13039  14023  11247   -750   -593  -1038       C  
ATOM   1414  C   TRP A 183     -25.900  40.891  25.109  1.00108.76           C  
ANISOU 1414  C   TRP A 183    14121  14936  12266   -918   -536  -1195       C  
ATOM   1415  O   TRP A 183     -25.680  40.831  26.320  1.00112.77           O  
ANISOU 1415  O   TRP A 183    14660  15573  12613   -933   -614  -1326       O  
ATOM   1416  CB  TRP A 183     -26.921  39.305  23.368  1.00 94.70           C  
ANISOU 1416  CB  TRP A 183    12357  13031  10595   -671   -472   -874       C  
ATOM   1417  CG  TRP A 183     -26.788  38.314  22.241  1.00 90.17           C  
ANISOU 1417  CG  TRP A 183    11687  12515  10060   -570   -507   -747       C  
ATOM   1418  CD1 TRP A 183     -25.720  37.538  21.943  1.00 90.53           C  
ANISOU 1418  CD1 TRP A 183    11591  12779  10027   -507   -626   -755       C  
ATOM   1419  CD2 TRP A 183     -27.797  37.983  21.240  1.00 86.60           C  
ANISOU 1419  CD2 TRP A 183    11265  11913   9726   -516   -422   -605       C  
ATOM   1420  CE2 TRP A 183     -27.295  36.945  20.400  1.00 85.45           C  
ANISOU 1420  CE2 TRP A 183    11014  11891   9563   -427   -491   -538       C  
ATOM   1421  CE3 TRP A 183     -29.095  38.462  20.958  1.00 84.94           C  
ANISOU 1421  CE3 TRP A 183    11150  11495   9626   -527   -297   -538       C  
ATOM   1422  NE1 TRP A 183     -26.020  36.719  20.872  1.00 88.45           N  
ANISOU 1422  NE1 TRP A 183    11288  12493   9826   -414   -611   -628       N  
ATOM   1423  CZ2 TRP A 183     -28.058  36.387  19.359  1.00 82.51           C  
ANISOU 1423  CZ2 TRP A 183    10646  11431   9275   -364   -442   -415       C  
ATOM   1424  CZ3 TRP A 183     -29.872  37.916  19.918  1.00 82.63           C  
ANISOU 1424  CZ3 TRP A 183    10840  11137   9418   -466   -260   -413       C  
ATOM   1425  CH2 TRP A 183     -29.357  36.875  19.125  1.00 81.18           C  
ANISOU 1425  CH2 TRP A 183    10567  11069   9210   -393   -332   -356       C  
ATOM   1426  N   GLY A 184     -26.316  42.011  24.495  1.00112.55           N  
ANISOU 1426  N   GLY A 184    14644  15188  12931  -1035   -399  -1185       N  
ATOM   1427  CA  GLY A 184     -26.560  43.285  25.175  1.00118.72           C  
ANISOU 1427  CA  GLY A 184    15507  15852  13752  -1204   -330  -1341       C  
ATOM   1428  C   GLY A 184     -27.826  43.254  26.048  1.00122.29           C  
ANISOU 1428  C   GLY A 184    16155  16147  14162  -1137   -235  -1357       C  
ATOM   1429  O   GLY A 184     -28.701  42.402  25.882  1.00118.46           O  
ANISOU 1429  O   GLY A 184    15740  15626  13641   -977   -202  -1233       O  
ATOM   1430  N   GLY A 185     -27.913  44.234  26.963  1.00131.18           N  
ANISOU 1430  N   GLY A 185    17371  17180  15292  -1274   -181  -1524       N  
ATOM   1431  CA  GLY A 185     -29.044  44.441  27.868  1.00137.59           C  
ANISOU 1431  CA  GLY A 185    18367  17846  16066  -1223    -73  -1568       C  
ATOM   1432  C   GLY A 185     -28.983  43.518  29.096  1.00143.63           C  
ANISOU 1432  C   GLY A 185    19198  18785  16588  -1116   -154  -1608       C  
ATOM   1433  O   GLY A 185     -28.073  42.703  29.253  1.00145.82           O  
ANISOU 1433  O   GLY A 185    19389  19302  16715  -1076   -308  -1617       O  
ATOM   1434  N   THR A 186     -29.991  43.666  29.968  1.00147.05           N  
ANISOU 1434  N   THR A 186    19795  19098  16978  -1055    -39  -1629       N  
ATOM   1435  CA  THR A 186     -30.248  42.845  31.158  1.00149.46           C  
ANISOU 1435  CA  THR A 186    20202  19537  17048   -944    -78  -1644       C  
ATOM   1436  C   THR A 186     -30.678  41.398  30.780  1.00147.28           C  
ANISOU 1436  C   THR A 186    19898  19338  16724   -777   -115  -1438       C  
ATOM   1437  O   THR A 186     -31.007  41.165  29.618  1.00146.15           O  
ANISOU 1437  O   THR A 186    19675  19109  16746   -744    -78  -1295       O  
ATOM   1438  CB  THR A 186     -31.378  43.497  32.009  1.00151.89           C  
ANISOU 1438  CB  THR A 186    20686  19689  17335   -922     85  -1706       C  
ATOM   1439  CG2 THR A 186     -31.062  44.937  32.446  1.00153.78           C  
ANISOU 1439  CG2 THR A 186    20984  19811  17633  -1083    137  -1916       C  
ATOM   1440  OG1 THR A 186     -32.628  43.473  31.344  1.00150.92           O  
ANISOU 1440  OG1 THR A 186    20572  19391  17379   -836    232  -1550       O  
ATOM   1441  N   PRO A 187     -30.709  40.445  31.746  1.00145.46           N  
ANISOU 1441  N   PRO A 187    19747  19265  16258   -667   -188  -1421       N  
ATOM   1442  CA  PRO A 187     -31.193  39.069  31.488  1.00142.40           C  
ANISOU 1442  CA  PRO A 187    19383  18901  15822   -510   -194  -1224       C  
ATOM   1443  C   PRO A 187     -32.626  38.936  30.931  1.00138.60           C  
ANISOU 1443  C   PRO A 187    18954  18216  15491   -479    -14  -1098       C  
ATOM   1444  O   PRO A 187     -32.877  37.992  30.182  1.00138.75           O  
ANISOU 1444  O   PRO A 187    18923  18203  15591   -415    -10   -945       O  
ATOM   1445  CB  PRO A 187     -31.036  38.355  32.840  1.00145.40           C  
ANISOU 1445  CB  PRO A 187    19905  19434  15907   -408   -257  -1246       C  
ATOM   1446  CG  PRO A 187     -29.927  39.119  33.541  1.00147.67           C  
ANISOU 1446  CG  PRO A 187    20141  19884  16081   -500   -386  -1449       C  
ATOM   1447  CD  PRO A 187     -30.183  40.557  33.108  1.00147.43           C  
ANISOU 1447  CD  PRO A 187    20064  19691  16261   -680   -289  -1579       C  
ATOM   1448  N   GLU A 188     -33.513  39.893  31.264  1.00134.96           N  
ANISOU 1448  N   GLU A 188    18582  17628  15067   -522    134  -1171       N  
ATOM   1449  CA  GLU A 188     -34.865  40.024  30.707  1.00126.81           C  
ANISOU 1449  CA  GLU A 188    17558  16432  14192   -494    302  -1069       C  
ATOM   1450  C   GLU A 188     -34.836  40.369  29.207  1.00123.08           C  
ANISOU 1450  C   GLU A 188    16937  15863  13966   -532    303  -1005       C  
ATOM   1451  O   GLU A 188     -35.588  39.772  28.435  1.00119.69           O  
ANISOU 1451  O   GLU A 188    16459  15374  13643   -484    362   -870       O  
ATOM   1452  CB  GLU A 188     -35.656  41.040  31.572  1.00124.94           C  
ANISOU 1452  CB  GLU A 188    17425  16095  13952   -518    458  -1182       C  
ATOM   1453  CG  GLU A 188     -37.140  41.299  31.205  1.00122.61           C  
ANISOU 1453  CG  GLU A 188    17100  15655  13831   -483    632  -1100       C  
ATOM   1454  CD  GLU A 188     -37.414  42.254  30.035  1.00124.01           C  
ANISOU 1454  CD  GLU A 188    17257  15682  14180   -524    720  -1200       C  
ATOM   1455  OE1 GLU A 188     -36.540  43.091  29.722  1.00126.14           O  
ANISOU 1455  OE1 GLU A 188    17612  15933  14383   -582    718  -1367       O  
ATOM   1456  OE2 GLU A 188     -38.524  42.147  29.468  1.00123.68           O1-
ANISOU 1456  OE2 GLU A 188    17123  15537  14331   -494    789  -1115       O1-
ATOM   1457  N   GLU A 189     -33.944  41.301  28.832  1.00121.81           N  
ANISOU 1457  N   GLU A 189    16706  15690  13888   -628    242  -1102       N  
ATOM   1458  CA  GLU A 189     -33.709  41.727  27.455  1.00115.28           C  
ANISOU 1458  CA  GLU A 189    15755  14775  13273   -664    246  -1031       C  
ATOM   1459  C   GLU A 189     -33.078  40.626  26.597  1.00109.94           C  
ANISOU 1459  C   GLU A 189    14968  14214  12592   -622    128   -910       C  
ATOM   1460  O   GLU A 189     -33.586  40.385  25.506  1.00109.42           O  
ANISOU 1460  O   GLU A 189    14821  14084  12670   -600    154   -796       O  
ATOM   1461  CB  GLU A 189     -32.880  43.023  27.425  1.00115.08           C  
ANISOU 1461  CB  GLU A 189    15708  14688  13329   -800    234  -1167       C  
ATOM   1462  CG  GLU A 189     -33.624  44.224  28.034  1.00117.34           C  
ANISOU 1462  CG  GLU A 189    16124  14821  13641   -835    365  -1295       C  
ATOM   1463  CD  GLU A 189     -32.713  45.441  28.143  1.00119.66           C  
ANISOU 1463  CD  GLU A 189    16428  15022  14016   -990    364  -1437       C  
ATOM   1464  OE1 GLU A 189     -32.644  46.200  27.153  1.00119.55           O  
ANISOU 1464  OE1 GLU A 189    16329  14940  14155  -1045    357  -1372       O  
ATOM   1465  OE2 GLU A 189     -32.080  45.573  29.214  1.00121.84           O1-
ANISOU 1465  OE2 GLU A 189    16807  15290  14196  -1067    375  -1617       O1-
ATOM   1466  N   ARG A 190     -32.042  39.946  27.122  1.00104.03           N  
ANISOU 1466  N   ARG A 190    14217  13641  11668   -593     -4   -934       N  
ATOM   1467  CA  ARG A 190     -31.372  38.803  26.490  1.00100.14           C  
ANISOU 1467  CA  ARG A 190    13637  13257  11156   -519   -108   -822       C  
ATOM   1468  C   ARG A 190     -32.312  37.623  26.179  1.00 94.49           C  
ANISOU 1468  C   ARG A 190    12977  12470  10454   -416    -39   -670       C  
ATOM   1469  O   ARG A 190     -32.120  36.971  25.154  1.00 91.32           O  
ANISOU 1469  O   ARG A 190    12502  12081  10114   -372    -76   -566       O  
ATOM   1470  CB  ARG A 190     -30.214  38.307  27.377  1.00101.86           C  
ANISOU 1470  CB  ARG A 190    13854  13686  11164   -468   -262   -877       C  
ATOM   1471  CG  ARG A 190     -29.049  39.297  27.526  1.00105.22           C  
ANISOU 1471  CG  ARG A 190    14180  14233  11564   -589   -357  -1042       C  
ATOM   1472  CD  ARG A 190     -27.845  38.634  28.204  1.00107.09           C  
ANISOU 1472  CD  ARG A 190    14358  14728  11602   -503   -535  -1071       C  
ATOM   1473  NE  ARG A 190     -26.804  39.596  28.572  1.00110.48           N  
ANISOU 1473  NE  ARG A 190    14683  15314  11981   -636   -633  -1256       N  
ATOM   1474  CZ  ARG A 190     -26.589  40.123  29.787  1.00113.43           C  
ANISOU 1474  CZ  ARG A 190    15130  15789  12178   -664   -685  -1399       C  
ATOM   1475  NH1 ARG A 190     -27.347  39.783  30.839  1.00114.32           N1+
ANISOU 1475  NH1 ARG A 190    15433  15860  12144   -556   -638  -1365       N1+
ATOM   1476  NH2 ARG A 190     -25.589  40.998  29.946  1.00115.06           N1+
ANISOU 1476  NH2 ARG A 190    15221  16147  12348   -811   -779  -1584       N1+
ATOM   1477  N   LEU A 191     -33.303  37.383  27.056  1.00 92.41           N  
ANISOU 1477  N   LEU A 191    12844  12138  10131   -390     71   -663       N  
ATOM   1478  CA  LEU A 191     -34.290  36.312  26.925  1.00 87.88           C  
ANISOU 1478  CA  LEU A 191    12324  11502   9563   -326    151   -533       C  
ATOM   1479  C   LEU A 191     -35.243  36.520  25.734  1.00 87.77           C  
ANISOU 1479  C   LEU A 191    12211  11374   9764   -360    240   -473       C  
ATOM   1480  O   LEU A 191     -35.458  35.577  24.972  1.00 88.88           O  
ANISOU 1480  O   LEU A 191    12315  11499   9956   -329    239   -368       O  
ATOM   1481  CB  LEU A 191     -35.051  36.166  28.266  1.00 86.28           C  
ANISOU 1481  CB  LEU A 191    12281  11278   9223   -306    257   -548       C  
ATOM   1482  CG  LEU A 191     -36.055  34.992  28.344  1.00 82.06           C  
ANISOU 1482  CG  LEU A 191    11838  10700   8643   -261    340   -422       C  
ATOM   1483  CD1 LEU A 191     -35.354  33.634  28.153  1.00 81.34           C  
ANISOU 1483  CD1 LEU A 191    11844  10687   8376   -167    229   -352       C  
ATOM   1484  CD2 LEU A 191     -36.865  35.041  29.657  1.00 84.33           C  
ANISOU 1484  CD2 LEU A 191    12239  10940   8863   -282    503   -446       C  
ATOM   1485  N   LYS A 192     -35.798  37.739  25.602  1.00 85.83           N  
ANISOU 1485  N   LYS A 192    11929  11047   9638   -413    315   -543       N  
ATOM   1486  CA  LYS A 192     -36.810  38.057  24.593  1.00 83.84           C  
ANISOU 1486  CA  LYS A 192    11585  10698   9571   -414    397   -482       C  
ATOM   1487  C   LYS A 192     -36.225  38.316  23.193  1.00 80.62           C  
ANISOU 1487  C   LYS A 192    11057  10295   9280   -431    313   -434       C  
ATOM   1488  O   LYS A 192     -36.847  37.887  22.222  1.00 77.33           O  
ANISOU 1488  O   LYS A 192    10561   9846   8973   -408    338   -346       O  
ATOM   1489  CB  LYS A 192     -37.735  39.184  25.102  1.00 88.31           C  
ANISOU 1489  CB  LYS A 192    12176  11163  10213   -427    518   -563       C  
ATOM   1490  CG  LYS A 192     -37.106  40.581  25.262  1.00 92.97           C  
ANISOU 1490  CG  LYS A 192    12805  11723  10798   -490    486   -691       C  
ATOM   1491  CD  LYS A 192     -38.037  41.532  26.032  1.00 97.19           C  
ANISOU 1491  CD  LYS A 192    13405  12136  11389   -482    624   -778       C  
ATOM   1492  CE  LYS A 192     -37.501  42.965  26.153  1.00 99.58           C  
ANISOU 1492  CE  LYS A 192    13766  12374  11696   -567    605   -920       C  
ATOM   1493  NZ  LYS A 192     -38.319  43.764  27.079  1.00101.24           N1+
ANISOU 1493  NZ  LYS A 192    14071  12445  11951   -542    750  -1017       N1+
ATOM   1494  N   VAL A 193     -35.043  38.954  23.096  1.00 81.03           N  
ANISOU 1494  N   VAL A 193    11084  10403   9300   -479    216   -495       N  
ATOM   1495  CA  VAL A 193     -34.374  39.213  21.811  1.00 78.24           C  
ANISOU 1495  CA  VAL A 193    10616  10075   9038   -502    147   -444       C  
ATOM   1496  C   VAL A 193     -33.800  37.941  21.150  1.00 76.67           C  
ANISOU 1496  C   VAL A 193    10378   9980   8771   -438     59   -360       C  
ATOM   1497  O   VAL A 193     -33.697  37.906  19.925  1.00 78.03           O  
ANISOU 1497  O   VAL A 193    10457  10173   9018   -435     22   -297       O  
ATOM   1498  CB  VAL A 193     -33.225  40.252  21.920  1.00 78.95           C  
ANISOU 1498  CB  VAL A 193    10672  10200   9126   -600     88   -547       C  
ATOM   1499  CG1 VAL A 193     -33.736  41.630  22.376  1.00 81.77           C  
ANISOU 1499  CG1 VAL A 193    11100  10419   9550   -669    186   -643       C  
ATOM   1500  CG2 VAL A 193     -32.008  39.779  22.738  1.00 79.08           C  
ANISOU 1500  CG2 VAL A 193    10699  10382   8967   -595    -26   -618       C  
ATOM   1501  N   ALA A 194     -33.471  36.919  21.957  1.00 73.60           N  
ANISOU 1501  N   ALA A 194    10079   9649   8236   -379     33   -354       N  
ATOM   1502  CA  ALA A 194     -33.040  35.606  21.483  1.00 72.43           C  
ANISOU 1502  CA  ALA A 194     9932   9565   8022   -299    -35   -272       C  
ATOM   1503  C   ALA A 194     -34.119  34.960  20.603  1.00 72.66           C  
ANISOU 1503  C   ALA A 194     9957   9510   8140   -285     38   -178       C  
ATOM   1504  O   ALA A 194     -33.875  34.661  19.436  1.00 73.25           O  
ANISOU 1504  O   ALA A 194     9976   9607   8247   -255     -7   -117       O  
ATOM   1505  CB  ALA A 194     -32.726  34.715  22.694  1.00 73.46           C  
ANISOU 1505  CB  ALA A 194    10193   9760   7959   -227    -76   -282       C  
ATOM   1506  N   ILE A 195     -35.319  34.827  21.177  1.00 71.01           N  
ANISOU 1506  N   ILE A 195     9797   9219   7965   -310    153   -177       N  
ATOM   1507  CA  ILE A 195     -36.479  34.229  20.531  1.00 73.66           C  
ANISOU 1507  CA  ILE A 195    10104   9503   8380   -315    221   -107       C  
ATOM   1508  C   ILE A 195     -36.899  34.987  19.255  1.00 77.17           C  
ANISOU 1508  C   ILE A 195    10409   9933   8980   -330    217    -80       C  
ATOM   1509  O   ILE A 195     -37.149  34.349  18.231  1.00 79.14           O  
ANISOU 1509  O   ILE A 195    10601  10196   9272   -320    194    -21       O  
ATOM   1510  CB  ILE A 195     -37.682  34.139  21.521  1.00 73.58           C  
ANISOU 1510  CB  ILE A 195    10159   9441   8357   -342    353   -123       C  
ATOM   1511  CG1 ILE A 195     -37.350  33.279  22.766  1.00 74.14           C  
ANISOU 1511  CG1 ILE A 195    10395   9519   8254   -323    367   -115       C  
ATOM   1512  CG2 ILE A 195     -39.021  33.687  20.895  1.00 73.78           C  
ANISOU 1512  CG2 ILE A 195    10100   9442   8492   -369    426    -74       C  
ATOM   1513  CD1 ILE A 195     -37.221  31.769  22.505  1.00 72.79           C  
ANISOU 1513  CD1 ILE A 195    10287   9338   8032   -300    333    -37       C  
ATOM   1514  N   THR A 196     -36.937  36.323  19.303  1.00 78.95           N  
ANISOU 1514  N   THR A 196    10594  10124   9281   -351    242   -124       N  
ATOM   1515  CA  THR A 196     -37.353  37.130  18.149  1.00 80.68           C  
ANISOU 1515  CA  THR A 196    10708  10312   9635   -348    249    -82       C  
ATOM   1516  C   THR A 196     -36.317  37.171  17.003  1.00 79.41           C  
ANISOU 1516  C   THR A 196    10485  10210   9477   -350    152    -42       C  
ATOM   1517  O   THR A 196     -36.738  37.330  15.857  1.00 79.51           O  
ANISOU 1517  O   THR A 196    10421  10228   9562   -331    144     24       O  
ATOM   1518  CB  THR A 196     -37.711  38.587  18.539  1.00 80.78           C  
ANISOU 1518  CB  THR A 196    10733  10239   9719   -363    312   -136       C  
ATOM   1519  CG2 THR A 196     -38.857  38.690  19.558  1.00 82.04           C  
ANISOU 1519  CG2 THR A 196    10937  10351   9884   -339    424   -175       C  
ATOM   1520  OG1 THR A 196     -36.588  39.314  18.996  1.00 82.24           O  
ANISOU 1520  OG1 THR A 196    10969  10436   9842   -417    265   -216       O  
ATOM   1521  N   MET A 197     -35.013  36.999  17.297  1.00 75.92           N  
ANISOU 1521  N   MET A 197    10066   9833   8949   -365     79    -84       N  
ATOM   1522  CA  MET A 197     -33.968  36.843  16.275  1.00 73.07           C  
ANISOU 1522  CA  MET A 197     9629   9554   8581   -360     -3    -54       C  
ATOM   1523  C   MET A 197     -34.171  35.525  15.522  1.00 70.27           C  
ANISOU 1523  C   MET A 197     9271   9238   8189   -298    -37     11       C  
ATOM   1524  O   MET A 197     -34.246  35.521  14.293  1.00 72.85           O  
ANISOU 1524  O   MET A 197     9525   9594   8560   -286    -59     63       O  
ATOM   1525  CB  MET A 197     -32.544  36.948  16.884  1.00 74.32           C  
ANISOU 1525  CB  MET A 197     9786   9806   8647   -380    -78   -128       C  
ATOM   1526  CG  MET A 197     -31.393  37.074  15.852  1.00 79.80           C  
ANISOU 1526  CG  MET A 197    10368  10598   9355   -403   -139   -120       C  
ATOM   1527  SD  MET A 197     -30.848  35.588  14.940  1.00 82.48           S  
ANISOU 1527  SD  MET A 197    10671  11044   9624   -293   -212    -54       S  
ATOM   1528  CE  MET A 197     -29.776  34.770  16.152  1.00 84.79           C  
ANISOU 1528  CE  MET A 197    11060  11405   9752   -204   -279   -100       C  
ATOM   1529  N   LEU A 198     -34.327  34.436  16.286  1.00 66.66           N  
ANISOU 1529  N   LEU A 198     8910   8774   7643   -263    -33      6       N  
ATOM   1530  CA  LEU A 198     -34.564  33.103  15.744  1.00 64.34           C  
ANISOU 1530  CA  LEU A 198     8647   8484   7314   -219    -50     55       C  
ATOM   1531  C   LEU A 198     -35.910  33.009  14.995  1.00 66.91           C  
ANISOU 1531  C   LEU A 198     8930   8760   7731   -254     11     92       C  
ATOM   1532  O   LEU A 198     -35.971  32.331  13.974  1.00 70.20           O  
ANISOU 1532  O   LEU A 198     9324   9195   8152   -241    -14    124       O  
ATOM   1533  CB  LEU A 198     -34.419  32.042  16.862  1.00 61.52           C  
ANISOU 1533  CB  LEU A 198     8437   8107   6830   -178    -47     49       C  
ATOM   1534  CG  LEU A 198     -32.980  31.576  17.201  1.00 57.96           C  
ANISOU 1534  CG  LEU A 198     8024   7741   6257   -104   -135     20       C  
ATOM   1535  CD1 LEU A 198     -32.187  31.132  15.965  1.00 56.99           C  
ANISOU 1535  CD1 LEU A 198     8077   7580   5997    -47   -119     32       C  
ATOM   1536  CD2 LEU A 198     -32.161  32.567  18.035  1.00 51.83           C  
ANISOU 1536  CD2 LEU A 198     7178   7049   5468    -34   -218     39       C  
ATOM   1537  N   THR A 199     -36.934  33.751  15.441  1.00 65.45           N  
ANISOU 1537  N   THR A 199     8728   8528   7613   -291     90     78       N  
ATOM   1538  CA  THR A 199     -38.207  33.893  14.727  1.00 63.79           C  
ANISOU 1538  CA  THR A 199     8438   8309   7489   -309    137    107       C  
ATOM   1539  C   THR A 199     -38.047  34.570  13.343  1.00 60.30           C  
ANISOU 1539  C   THR A 199     7887   7905   7120   -285     92    150       C  
ATOM   1540  O   THR A 199     -38.526  34.035  12.345  1.00 61.05           O  
ANISOU 1540  O   THR A 199     7922   8040   7232   -282     71    181       O  
ATOM   1541  CB  THR A 199     -39.252  34.685  15.557  1.00 65.19           C  
ANISOU 1541  CB  THR A 199     8607   8445   7718   -326    235     78       C  
ATOM   1542  CG2 THR A 199     -40.643  34.807  14.910  1.00 67.00           C  
ANISOU 1542  CG2 THR A 199     8722   8704   8032   -328    275    102       C  
ATOM   1543  OG1 THR A 199     -39.444  34.063  16.815  1.00 65.81           O  
ANISOU 1543  OG1 THR A 199     8799   8495   7711   -354    290     45       O  
ATOM   1544  N   ALA A 200     -37.330  35.704  13.297  1.00 55.18           N  
ANISOU 1544  N   ALA A 200     7219   7244   6503   -278     81    151       N  
ATOM   1545  CA  ALA A 200     -36.962  36.423  12.078  1.00 51.36           C  
ANISOU 1545  CA  ALA A 200     6658   6787   6070   -259     50    207       C  
ATOM   1546  C   ALA A 200     -36.114  35.573  11.118  1.00 55.66           C  
ANISOU 1546  C   ALA A 200     7185   7412   6552   -245    -23    228       C  
ATOM   1547  O   ALA A 200     -36.429  35.533   9.931  1.00 59.80           O  
ANISOU 1547  O   ALA A 200     7649   7982   7092   -222    -47    279       O  
ATOM   1548  CB  ALA A 200     -36.237  37.725  12.452  1.00 48.92           C  
ANISOU 1548  CB  ALA A 200     6358   6427   5801   -284     70    196       C  
ATOM   1549  N   ARG A 201     -35.112  34.867  11.654  1.00 53.23           N  
ANISOU 1549  N   ARG A 201     6935   7131   6160   -242    -61    189       N  
ATOM   1550  CA  ARG A 201     -34.270  33.940  10.904  1.00 50.12           C  
ANISOU 1550  CA  ARG A 201     6532   6812   5699   -203   -124    200       C  
ATOM   1551  C   ARG A 201     -35.048  32.718  10.372  1.00 50.21           C  
ANISOU 1551  C   ARG A 201     6568   6817   5691   -190   -127    211       C  
ATOM   1552  O   ARG A 201     -34.824  32.310   9.233  1.00 49.75           O  
ANISOU 1552  O   ARG A 201     6470   6814   5619   -167   -161    234       O  
ATOM   1553  CB  ARG A 201     -33.049  33.562  11.765  1.00 50.38           C  
ANISOU 1553  CB  ARG A 201     6622   6880   5640   -170   -166    155       C  
ATOM   1554  CG  ARG A 201     -32.050  32.628  11.064  1.00 49.25           C  
ANISOU 1554  CG  ARG A 201     6471   6819   5421    -97   -226    159       C  
ATOM   1555  CD  ARG A 201     -30.759  32.441  11.869  1.00 50.97           C  
ANISOU 1555  CD  ARG A 201     6714   7104   5547    -38   -277    117       C  
ATOM   1556  NE  ARG A 201     -29.781  31.644  11.126  1.00 55.31           N  
ANISOU 1556  NE  ARG A 201     7267   7731   6018     68   -329    118       N  
ATOM   1557  CZ  ARG A 201     -29.047  32.009  10.067  1.00 54.82           C  
ANISOU 1557  CZ  ARG A 201     7087   7789   5952     92   -357    116       C  
ATOM   1558  NH1 ARG A 201     -29.103  33.237   9.538  1.00 52.77           N1+
ANISOU 1558  NH1 ARG A 201     6712   7573   5765     -2   -334    122       N1+
ATOM   1559  NH2 ARG A 201     -28.237  31.105   9.526  1.00 55.61           N1+
ANISOU 1559  NH2 ARG A 201     7196   7959   5974    211   -395    110       N1+
ATOM   1560  N   GLY A 202     -35.972  32.180  11.173  1.00 52.52           N  
ANISOU 1560  N   GLY A 202     6930   7046   5977   -220    -84    188       N  
ATOM   1561  CA  GLY A 202     -36.803  31.040  10.801  1.00 52.37           C  
ANISOU 1561  CA  GLY A 202     6936   7016   5947   -246    -76    183       C  
ATOM   1562  C   GLY A 202     -37.840  31.425   9.738  1.00 51.15           C  
ANISOU 1562  C   GLY A 202     6660   6913   5862   -269    -75    204       C  
ATOM   1563  O   GLY A 202     -38.081  30.646   8.813  1.00 52.15           O  
ANISOU 1563  O   GLY A 202     6770   7079   5967   -282   -105    196       O  
ATOM   1564  N   ILE A 203     -38.403  32.646   9.804  1.00 48.61           N  
ANISOU 1564  N   ILE A 203     6260   6594   5617   -264    -45    228       N  
ATOM   1565  CA  ILE A 203     -39.268  33.174   8.746  1.00 47.94           C  
ANISOU 1565  CA  ILE A 203     6057   6571   5587   -247    -54    263       C  
ATOM   1566  C   ILE A 203     -38.476  33.433   7.449  1.00 49.16           C  
ANISOU 1566  C   ILE A 203     6175   6791   5713   -201   -117    311       C  
ATOM   1567  O   ILE A 203     -38.976  33.105   6.378  1.00 51.49           O  
ANISOU 1567  O   ILE A 203     6414   7165   5984   -193   -158    319       O  
ATOM   1568  CB  ILE A 203     -40.019  34.459   9.211  1.00 45.59           C  
ANISOU 1568  CB  ILE A 203     5709   6241   5373   -219      2    284       C  
ATOM   1569  CG1 ILE A 203     -41.121  34.084  10.230  1.00 43.34           C  
ANISOU 1569  CG1 ILE A 203     5440   5921   5107   -264     76    232       C  
ATOM   1570  CG2 ILE A 203     -40.625  35.329   8.083  1.00 43.41           C  
ANISOU 1570  CG2 ILE A 203     5318   6036   5138   -157    -21    341       C  
ATOM   1571  CD1 ILE A 203     -41.624  35.264  11.074  1.00 44.56           C  
ANISOU 1571  CD1 ILE A 203     5572   6026   5332   -222    146    235       C  
ATOM   1572  N   ILE A 204     -37.250  33.967   7.567  1.00 47.28           N  
ANISOU 1572  N   ILE A 204     5963   6534   5468   -179   -120    335       N  
ATOM   1573  CA  ILE A 204     -36.305  34.091   6.456  1.00 45.72           C  
ANISOU 1573  CA  ILE A 204     5731   6403   5238   -146   -157    385       C  
ATOM   1574  C   ILE A 204     -36.034  32.733   5.784  1.00 47.79           C  
ANISOU 1574  C   ILE A 204     6015   6729   5413   -136   -207    352       C  
ATOM   1575  O   ILE A 204     -36.176  32.640   4.566  1.00 50.18           O  
ANISOU 1575  O   ILE A 204     6278   7112   5677   -109   -240    380       O  
ATOM   1576  CB  ILE A 204     -34.973  34.786   6.886  1.00 42.69           C  
ANISOU 1576  CB  ILE A 204     5360   5993   4865   -158   -136    399       C  
ATOM   1577  CG1 ILE A 204     -35.176  36.312   6.997  1.00 44.87           C  
ANISOU 1577  CG1 ILE A 204     5634   6184   5229   -169    -79    432       C  
ATOM   1578  CG2 ILE A 204     -33.721  34.471   6.032  1.00 40.71           C  
ANISOU 1578  CG2 ILE A 204     5075   5828   4566   -141   -159    441       C  
ATOM   1579  CD1 ILE A 204     -34.109  37.028   7.845  1.00 45.07           C  
ANISOU 1579  CD1 ILE A 204     5683   6169   5273   -220    -49    422       C  
ATOM   1580  N   ARG A 205     -35.714  31.701   6.578  1.00 45.77           N  
ANISOU 1580  N   ARG A 205     5841   6433   5114   -146   -209    292       N  
ATOM   1581  CA  ARG A 205     -35.439  30.370   6.050  1.00 48.15           C  
ANISOU 1581  CA  ARG A 205     6197   6763   5333   -121   -245    254       C  
ATOM   1582  C   ARG A 205     -36.653  29.749   5.333  1.00 49.07           C  
ANISOU 1582  C   ARG A 205     6298   6903   5445   -160   -260    230       C  
ATOM   1583  O   ARG A 205     -36.452  29.228   4.238  1.00 51.12           O  
ANISOU 1583  O   ARG A 205     6561   7222   5641   -139   -296    211       O  
ATOM   1584  CB  ARG A 205     -34.838  29.436   7.122  1.00 46.10           C  
ANISOU 1584  CB  ARG A 205     6058   6428   5027   -107   -237    207       C  
ATOM   1585  CG  ARG A 205     -34.273  28.129   6.516  1.00 46.22           C  
ANISOU 1585  CG  ARG A 205     6170   6433   4961    -68   -260    164       C  
ATOM   1586  CD  ARG A 205     -33.721  27.086   7.499  1.00 48.31           C  
ANISOU 1586  CD  ARG A 205     6590   6591   5175    -44   -240    134       C  
ATOM   1587  NE  ARG A 205     -32.713  27.626   8.416  1.00 53.48           N  
ANISOU 1587  NE  ARG A 205     7248   7272   5800     34   -258    148       N  
ATOM   1588  CZ  ARG A 205     -32.956  28.179   9.610  1.00 51.44           C  
ANISOU 1588  CZ  ARG A 205     7012   6976   5559      9   -235    155       C  
ATOM   1589  NH1 ARG A 205     -34.210  28.255  10.065  1.00 50.54           N1+
ANISOU 1589  NH1 ARG A 205     6919   6787   5496    -84   -181    155       N1+
ATOM   1590  NH2 ARG A 205     -31.945  28.643  10.352  1.00 48.79           N1+
ANISOU 1590  NH2 ARG A 205     6666   6693   5181     76   -267    152       N1+
ATOM   1591  N   PHE A 206     -37.863  29.824   5.914  1.00 47.00           N  
ANISOU 1591  N   PHE A 206     6004   6610   5241   -221   -230    220       N  
ATOM   1592  CA  PHE A 206     -39.034  29.208   5.298  1.00 53.48           C  
ANISOU 1592  CA  PHE A 206     6784   7478   6057   -281   -246    177       C  
ATOM   1593  C   PHE A 206     -39.588  30.011   4.111  1.00 60.83           C  
ANISOU 1593  C   PHE A 206     7581   8534   6997   -242   -291    224       C  
ATOM   1594  O   PHE A 206     -39.815  29.420   3.060  1.00 63.74           O  
ANISOU 1594  O   PHE A 206     7924   8990   7303   -247   -344    195       O  
ATOM   1595  CB  PHE A 206     -40.098  28.903   6.373  1.00 55.99           C  
ANISOU 1595  CB  PHE A 206     7103   7741   6431   -368   -186    139       C  
ATOM   1596  CG  PHE A 206     -41.263  28.069   5.870  1.00 56.75           C  
ANISOU 1596  CG  PHE A 206     7146   7893   6521   -466   -194     72       C  
ATOM   1597  CD1 PHE A 206     -41.067  26.696   5.619  1.00 55.89           C  
ANISOU 1597  CD1 PHE A 206     7149   7739   6349   -534   -201     -1       C  
ATOM   1598  CD2 PHE A 206     -42.479  28.668   5.483  1.00 58.46           C  
ANISOU 1598  CD2 PHE A 206     7202   8213   6796   -490   -194     71       C  
ATOM   1599  CE1 PHE A 206     -42.075  25.938   5.040  1.00 56.41           C  
ANISOU 1599  CE1 PHE A 206     7166   7858   6410   -658   -207    -84       C  
ATOM   1600  CE2 PHE A 206     -43.479  27.892   4.909  1.00 59.31           C  
ANISOU 1600  CE2 PHE A 206     7231   8407   6897   -598   -209     -8       C  
ATOM   1601  CZ  PHE A 206     -43.278  26.535   4.687  1.00 59.05           C  
ANISOU 1601  CZ  PHE A 206     7311   8325   6802   -699   -214    -91       C  
ATOM   1602  N   VAL A 207     -39.802  31.326   4.288  1.00 64.35           N  
ANISOU 1602  N   VAL A 207     7956   8985   7508   -195   -271    294       N  
ATOM   1603  CA  VAL A 207     -40.423  32.186   3.279  1.00 64.03           C  
ANISOU 1603  CA  VAL A 207     7806   9053   7470   -132   -309    357       C  
ATOM   1604  C   VAL A 207     -39.436  32.558   2.159  1.00 63.04           C  
ANISOU 1604  C   VAL A 207     7699   8979   7274    -69   -343    419       C  
ATOM   1605  O   VAL A 207     -39.703  32.244   1.001  1.00 66.96           O  
ANISOU 1605  O   VAL A 207     8158   9590   7694    -46   -401    420       O  
ATOM   1606  CB  VAL A 207     -41.038  33.484   3.885  1.00 64.32           C  
ANISOU 1606  CB  VAL A 207     7790   9050   7599    -82   -262    417       C  
ATOM   1607  CG1 VAL A 207     -41.650  34.439   2.837  1.00 65.70           C  
ANISOU 1607  CG1 VAL A 207     7863   9334   7766     16   -305    493       C  
ATOM   1608  CG2 VAL A 207     -42.099  33.153   4.951  1.00 65.18           C  
ANISOU 1608  CG2 VAL A 207     7877   9121   7769   -146   -211    349       C  
ATOM   1609  N   ILE A 208     -38.318  33.213   2.514  1.00 55.72           N  
ANISOU 1609  N   ILE A 208     6827   7981   6363    -50   -303    465       N  
ATOM   1610  CA  ILE A 208     -37.338  33.701   1.539  1.00 53.44           C  
ANISOU 1610  CA  ILE A 208     6546   7747   6013     -6   -310    529       C  
ATOM   1611  C   ILE A 208     -36.428  32.560   1.035  1.00 56.15           C  
ANISOU 1611  C   ILE A 208     6931   8145   6260    -13   -341    464       C  
ATOM   1612  O   ILE A 208     -36.119  32.526  -0.154  1.00 62.90           O  
ANISOU 1612  O   ILE A 208     7773   9097   7028     25   -365    491       O  
ATOM   1613  CB  ILE A 208     -36.453  34.850   2.118  1.00 50.40           C  
ANISOU 1613  CB  ILE A 208     6189   7278   5683    -13   -247    583       C  
ATOM   1614  CG1 ILE A 208     -37.278  35.969   2.798  1.00 51.98           C  
ANISOU 1614  CG1 ILE A 208     6376   7392   5980      3   -206    632       C  
ATOM   1615  CG2 ILE A 208     -35.478  35.460   1.089  1.00 46.82           C  
ANISOU 1615  CG2 ILE A 208     5733   6885   5170     11   -232    659       C  
ATOM   1616  CD1 ILE A 208     -38.223  36.742   1.864  1.00 53.07           C  
ANISOU 1616  CD1 ILE A 208     6469   7589   6107     87   -227    723       C  
ATOM   1617  N   GLY A 209     -36.066  31.625   1.920  1.00 53.65           N  
ANISOU 1617  N   GLY A 209     6678   7762   5945    -48   -334    380       N  
ATOM   1618  CA  GLY A 209     -35.158  30.519   1.621  1.00 52.30           C  
ANISOU 1618  CA  GLY A 209     6569   7615   5686    -26   -352    318       C  
ATOM   1619  C   GLY A 209     -35.871  29.278   1.066  1.00 52.06           C  
ANISOU 1619  C   GLY A 209     6578   7606   5596    -52   -391    236       C  
ATOM   1620  O   GLY A 209     -35.187  28.298   0.774  1.00 55.00           O  
ANISOU 1620  O   GLY A 209     7016   7997   5884    -17   -403    183       O  
ATOM   1621  N   PHE A 210     -37.206  29.273   0.926  1.00 49.32           N  
ANISOU 1621  N   PHE A 210     6189   7264   5287   -115   -407    214       N  
ATOM   1622  CA  PHE A 210     -37.934  28.129   0.372  1.00 49.94           C  
ANISOU 1622  CA  PHE A 210     6296   7368   5311   -177   -443    115       C  
ATOM   1623  C   PHE A 210     -39.175  28.511  -0.430  1.00 49.90           C  
ANISOU 1623  C   PHE A 210     6163   7495   5301   -201   -496    121       C  
ATOM   1624  O   PHE A 210     -39.195  28.229  -1.628  1.00 48.21           O  
ANISOU 1624  O   PHE A 210     5930   7395   4992   -192   -553     86       O  
ATOM   1625  CB  PHE A 210     -38.122  26.986   1.389  1.00 51.62           C  
ANISOU 1625  CB  PHE A 210     6605   7445   5565   -266   -401     38       C  
ATOM   1626  CG  PHE A 210     -39.090  25.875   1.016  1.00 57.41           C  
ANISOU 1626  CG  PHE A 210     7389   8176   6249   -366   -419    -77       C  
ATOM   1627  CD1 PHE A 210     -38.729  24.920   0.040  1.00 59.13           C  
ANISOU 1627  CD1 PHE A 210     7738   8353   6376   -344   -428   -148       C  
ATOM   1628  CD2 PHE A 210     -40.402  25.869   1.535  1.00 60.82           C  
ANISOU 1628  CD2 PHE A 210     7735   8649   6727   -487   -423   -127       C  
ATOM   1629  CE1 PHE A 210     -39.645  23.957  -0.360  1.00 61.64           C  
ANISOU 1629  CE1 PHE A 210     8125   8647   6649   -455   -438   -271       C  
ATOM   1630  CE2 PHE A 210     -41.302  24.898   1.119  1.00 64.44           C  
ANISOU 1630  CE2 PHE A 210     8234   9109   7142   -614   -436   -251       C  
ATOM   1631  CZ  PHE A 210     -40.925  23.947   0.178  1.00 64.54           C  
ANISOU 1631  CZ  PHE A 210     8403   9055   7065   -605   -443   -326       C  
ATOM   1632  N   LEU A 211     -40.174  29.169   0.182  1.00 48.60           N  
ANISOU 1632  N   LEU A 211     5906   7332   5227   -219   -480    161       N  
ATOM   1633  CA  LEU A 211     -41.430  29.495  -0.522  1.00 51.11           C  
ANISOU 1633  CA  LEU A 211     6079   7800   5539   -216   -538    166       C  
ATOM   1634  C   LEU A 211     -41.224  30.347  -1.786  1.00 51.13           C  
ANISOU 1634  C   LEU A 211     6038   7926   5463    -98   -590    261       C  
ATOM   1635  O   LEU A 211     -41.904  30.096  -2.777  1.00 54.26           O  
ANISOU 1635  O   LEU A 211     6354   8483   5779    -83   -669    240       O  
ATOM   1636  CB  LEU A 211     -42.449  30.210   0.393  1.00 56.10           C  
ANISOU 1636  CB  LEU A 211     6618   8411   6284   -217   -499    202       C  
ATOM   1637  CG  LEU A 211     -42.995  29.401   1.587  1.00 59.76           C  
ANISOU 1637  CG  LEU A 211     7091   8804   6813   -349   -445    105       C  
ATOM   1638  CD1 LEU A 211     -43.868  30.312   2.479  1.00 62.62           C  
ANISOU 1638  CD1 LEU A 211     7335   9185   7274   -324   -403    143       C  
ATOM   1639  CD2 LEU A 211     -43.736  28.120   1.147  1.00 59.11           C  
ANISOU 1639  CD2 LEU A 211     6977   8808   6674   -476   -489    -22       C  
ATOM   1640  N   LEU A 212     -40.284  31.305  -1.732  1.00 47.05           N  
ANISOU 1640  N   LEU A 212     5574   7345   4958    -20   -545    366       N  
ATOM   1641  CA  LEU A 212     -39.889  32.171  -2.841  1.00 49.81           C  
ANISOU 1641  CA  LEU A 212     5906   7793   5226     80   -570    472       C  
ATOM   1642  C   LEU A 212     -39.305  31.379  -4.039  1.00 56.02           C  
ANISOU 1642  C   LEU A 212     6734   8683   5869     82   -615    417       C  
ATOM   1643  O   LEU A 212     -39.938  31.415  -5.095  1.00 60.69           O  
ANISOU 1643  O   LEU A 212     7270   9430   6358    127   -687    430       O  
ATOM   1644  CB  LEU A 212     -38.994  33.309  -2.286  1.00 46.73           C  
ANISOU 1644  CB  LEU A 212     5566   7297   4890    124   -491    585       C  
ATOM   1645  CG  LEU A 212     -38.392  34.272  -3.335  1.00 49.34           C  
ANISOU 1645  CG  LEU A 212     5912   7700   5134    206   -484    706       C  
ATOM   1646  CD1 LEU A 212     -39.490  35.031  -4.107  1.00 49.95           C  
ANISOU 1646  CD1 LEU A 212     5925   7866   5185    302   -532    800       C  
ATOM   1647  CD2 LEU A 212     -37.369  35.226  -2.683  1.00 46.67           C  
ANISOU 1647  CD2 LEU A 212     5630   7247   4857    195   -390    785       C  
ATOM   1648  N   PRO A 213     -38.167  30.652  -3.892  1.00 55.89           N  
ANISOU 1648  N   PRO A 213     6812   8600   5823     51   -581    349       N  
ATOM   1649  CA  PRO A 213     -37.657  29.815  -4.994  1.00 54.77           C  
ANISOU 1649  CA  PRO A 213     6716   8559   5536     68   -616    286       C  
ATOM   1650  C   PRO A 213     -38.580  28.649  -5.403  1.00 57.88           C  
ANISOU 1650  C   PRO A 213     7100   9019   5874     -6   -690    148       C  
ATOM   1651  O   PRO A 213     -38.657  28.364  -6.597  1.00 60.55           O  
ANISOU 1651  O   PRO A 213     7426   9502   6077     17   -750    115       O  
ATOM   1652  CB  PRO A 213     -36.267  29.354  -4.521  1.00 52.31           C  
ANISOU 1652  CB  PRO A 213     6503   8145   5227     75   -553    244       C  
ATOM   1653  CG  PRO A 213     -36.323  29.439  -3.005  1.00 52.72           C  
ANISOU 1653  CG  PRO A 213     6574   8045   5412     22   -515    229       C  
ATOM   1654  CD  PRO A 213     -37.235  30.638  -2.760  1.00 53.96           C  
ANISOU 1654  CD  PRO A 213     6640   8203   5659     22   -512    329       C  
ATOM   1655  N   MET A 214     -39.311  28.036  -4.457  1.00 58.40           N  
ANISOU 1655  N   MET A 214     7172   8987   6031   -110   -681     60       N  
ATOM   1656  CA  MET A 214     -40.256  26.945  -4.736  1.00 59.51           C  
ANISOU 1656  CA  MET A 214     7304   9182   6125   -222   -737    -88       C  
ATOM   1657  C   MET A 214     -41.438  27.395  -5.609  1.00 58.98           C  
ANISOU 1657  C   MET A 214     7077   9325   6008   -211   -831    -75       C  
ATOM   1658  O   MET A 214     -41.812  26.660  -6.520  1.00 55.87           O  
ANISOU 1658  O   MET A 214     6665   9064   5498   -256   -908   -180       O  
ATOM   1659  CB  MET A 214     -40.737  26.300  -3.416  1.00 61.90           C  
ANISOU 1659  CB  MET A 214     7646   9333   6541   -351   -686   -167       C  
ATOM   1660  CG  MET A 214     -41.653  25.066  -3.533  1.00 66.91           C  
ANISOU 1660  CG  MET A 214     8307   9980   7138   -509   -715   -339       C  
ATOM   1661  SD  MET A 214     -40.833  23.514  -3.999  1.00 71.36           S  
ANISOU 1661  SD  MET A 214     9101  10419   7595   -529   -690   -468       S  
ATOM   1662  CE  MET A 214     -41.060  23.494  -5.798  1.00 71.81           C  
ANISOU 1662  CE  MET A 214     9093  10714   7475   -473   -796   -512       C  
ATOM   1663  N   SER A 215     -41.984  28.595  -5.336  1.00 62.88           N  
ANISOU 1663  N   SER A 215     7456   9856   6580   -142   -832     48       N  
ATOM   1664  CA  SER A 215     -43.050  29.212  -6.129  1.00 66.44           C  
ANISOU 1664  CA  SER A 215     7751  10521   6971    -81   -928     83       C  
ATOM   1665  C   SER A 215     -42.576  29.577  -7.542  1.00 64.91           C  
ANISOU 1665  C   SER A 215     7585  10469   6608     33   -984    147       C  
ATOM   1666  O   SER A 215     -43.302  29.306  -8.494  1.00 66.18           O  
ANISOU 1666  O   SER A 215     7668  10835   6643     38  -1091     89       O  
ATOM   1667  CB  SER A 215     -43.615  30.456  -5.418  1.00 67.90           C  
ANISOU 1667  CB  SER A 215     7840  10687   7271     10   -900    217       C  
ATOM   1668  OG  SER A 215     -44.414  30.075  -4.318  1.00 69.19           O  
ANISOU 1668  OG  SER A 215     7964  10751   7574    -94   -846    151       O  
ATOM   1669  N   ILE A 216     -41.351  30.124  -7.650  1.00 60.66           N  
ANISOU 1669  N   ILE A 216     7154   9840   6055    116   -912    259       N  
ATOM   1670  CA  ILE A 216     -40.678  30.417  -8.916  1.00 60.84           C  
ANISOU 1670  CA  ILE A 216     7217   9991   5910    217   -939    329       C  
ATOM   1671  C   ILE A 216     -40.462  29.151  -9.768  1.00 60.88           C  
ANISOU 1671  C   ILE A 216     7284  10073   5774    151   -982    165       C  
ATOM   1672  O   ILE A 216     -40.858  29.152 -10.930  1.00 61.76           O  
ANISOU 1672  O   ILE A 216     7368  10380   5719    193  -1069    143       O  
ATOM   1673  CB  ILE A 216     -39.326  31.163  -8.688  1.00 60.10           C  
ANISOU 1673  CB  ILE A 216     7213   9778   5845    284   -828    470       C  
ATOM   1674  CG1 ILE A 216     -39.582  32.616  -8.223  1.00 58.17           C  
ANISOU 1674  CG1 ILE A 216     6927   9450   5725    346   -785    626       C  
ATOM   1675  CG2 ILE A 216     -38.370  31.162  -9.900  1.00 64.66           C  
ANISOU 1675  CG2 ILE A 216     7843  10486   6238    368   -830    534       C  
ATOM   1676  CD1 ILE A 216     -38.350  33.309  -7.619  1.00 58.63           C  
ANISOU 1676  CD1 ILE A 216     7066   9364   5845    359   -665    734       C  
ATOM   1677  N   VAL A 217     -39.897  28.094  -9.160  1.00 58.89           N  
ANISOU 1677  N   VAL A 217     7131   9665   5578     58   -924     46       N  
ATOM   1678  CA  VAL A 217     -39.675  26.776  -9.761  1.00 57.92           C  
ANISOU 1678  CA  VAL A 217     7104   9573   5331      5   -947   -119       C  
ATOM   1679  C   VAL A 217     -40.979  26.123 -10.269  1.00 61.72           C  
ANISOU 1679  C   VAL A 217     7510  10189   5753   -105  -1056   -270       C  
ATOM   1680  O   VAL A 217     -41.043  25.759 -11.443  1.00 65.18           O  
ANISOU 1680  O   VAL A 217     7968  10778   6019   -106  -1126   -364       O  
ATOM   1681  CB  VAL A 217     -38.908  25.850  -8.762  1.00 56.35           C  
ANISOU 1681  CB  VAL A 217     7044   9154   5214    -48   -855   -203       C  
ATOM   1682  CG1 VAL A 217     -39.050  24.326  -8.936  1.00 57.51           C  
ANISOU 1682  CG1 VAL A 217     7306   9289   5254   -120   -876   -399       C  
ATOM   1683  CG2 VAL A 217     -37.411  26.206  -8.743  1.00 45.69           C  
ANISOU 1683  CG2 VAL A 217     5747   7741   3870     67   -765    -87       C  
ATOM   1684  N   ALA A 218     -42.006  26.045  -9.406  1.00 58.94           N  
ANISOU 1684  N   ALA A 218     7061   9801   5532   -206  -1071   -305       N  
ATOM   1685  CA  ALA A 218     -43.314  25.462  -9.718  1.00 59.53           C  
ANISOU 1685  CA  ALA A 218     7037  10018   5564   -343  -1169   -467       C  
ATOM   1686  C   ALA A 218     -44.076  26.181 -10.847  1.00 59.76           C  
ANISOU 1686  C   ALA A 218     6908  10342   5457   -246  -1299   -417       C  
ATOM   1687  O   ALA A 218     -44.640  25.505 -11.707  1.00 58.27           O  
ANISOU 1687  O   ALA A 218     6684  10333   5124   -313  -1401   -562       O  
ATOM   1688  CB  ALA A 218     -44.161  25.415  -8.438  1.00 58.08           C  
ANISOU 1688  CB  ALA A 218     6769   9743   5558   -475  -1134   -508       C  
ATOM   1689  N   ILE A 219     -44.062  27.526 -10.833  1.00 60.46           N  
ANISOU 1689  N   ILE A 219     6914  10480   5577    -83  -1300   -214       N  
ATOM   1690  CA  ILE A 219     -44.733  28.370 -11.825  1.00 61.64           C  
ANISOU 1690  CA  ILE A 219     6919  10903   5597     41  -1425   -141       C  
ATOM   1691  C   ILE A 219     -44.018  28.364 -13.189  1.00 63.56           C  
ANISOU 1691  C   ILE A 219     7258  11275   5616    146  -1465   -106       C  
ATOM   1692  O   ILE A 219     -44.694  28.225 -14.205  1.00 65.33           O  
ANISOU 1692  O   ILE A 219     7403  11756   5663    171  -1597   -169       O  
ATOM   1693  CB  ILE A 219     -44.908  29.835 -11.312  1.00 56.68           C  
ANISOU 1693  CB  ILE A 219     6207  10251   5079    196  -1397     71       C  
ATOM   1694  CG1 ILE A 219     -45.938  29.878 -10.156  1.00 56.34           C  
ANISOU 1694  CG1 ILE A 219     6032  10148   5225     98  -1376     11       C  
ATOM   1695  CG2 ILE A 219     -45.294  30.878 -12.387  1.00 55.54           C  
ANISOU 1695  CG2 ILE A 219     5961  10365   4776    383  -1515    190       C  
ATOM   1696  CD1 ILE A 219     -45.891  31.167  -9.321  1.00 56.13           C  
ANISOU 1696  CD1 ILE A 219     5966  10030   5333    240  -1313    198       C  
ATOM   1697  N   CYS A 220     -42.681  28.504 -13.191  1.00 62.38           N  
ANISOU 1697  N   CYS A 220     7271  10971   5461    207  -1351    -13       N  
ATOM   1698  CA  CYS A 220     -41.857  28.588 -14.400  1.00 64.89           C  
ANISOU 1698  CA  CYS A 220     7679  11413   5563    314  -1362     38       C  
ATOM   1699  C   CYS A 220     -41.856  27.293 -15.224  1.00 69.67           C  
ANISOU 1699  C   CYS A 220     8333  12135   6004    215  -1433   -189       C  
ATOM   1700  O   CYS A 220     -42.071  27.365 -16.433  1.00 73.51           O  
ANISOU 1700  O   CYS A 220     8787  12867   6278    275  -1542   -211       O  
ATOM   1701  CB  CYS A 220     -40.410  28.992 -14.080  1.00 64.50           C  
ANISOU 1701  CB  CYS A 220     7769  11180   5558    371  -1208    159       C  
ATOM   1702  SG  CYS A 220     -40.316  30.772 -13.748  1.00 66.70           S  
ANISOU 1702  SG  CYS A 220     8026  11370   5947    506  -1127    445       S  
ATOM   1703  N   TYR A 221     -41.645  26.141 -14.565  1.00 69.09           N  
ANISOU 1703  N   TYR A 221     8354  11882   6014     69  -1372   -361       N  
ATOM   1704  CA  TYR A 221     -41.678  24.824 -15.210  1.00 71.06           C  
ANISOU 1704  CA  TYR A 221     8681  12201   6117    -36  -1425   -594       C  
ATOM   1705  C   TYR A 221     -43.102  24.359 -15.574  1.00 73.77           C  
ANISOU 1705  C   TYR A 221     8876  12737   6417   -166  -1574   -753       C  
ATOM   1706  O   TYR A 221     -43.236  23.539 -16.483  1.00 76.82           O  
ANISOU 1706  O   TYR A 221     9293  13269   6625   -235  -1657   -934       O  
ATOM   1707  CB  TYR A 221     -40.923  23.797 -14.339  1.00 72.42           C  
ANISOU 1707  CB  TYR A 221     9021  12101   6396   -141  -1310   -726       C  
ATOM   1708  CG  TYR A 221     -39.424  24.049 -14.215  1.00 72.97           C  
ANISOU 1708  CG  TYR A 221     9218  12038   6470     -8  -1178   -609       C  
ATOM   1709  CD1 TYR A 221     -38.621  24.160 -15.369  1.00 74.11           C  
ANISOU 1709  CD1 TYR A 221     9442  12303   6413    103  -1163   -602       C  
ATOM   1710  CD2 TYR A 221     -38.816  24.172 -12.948  1.00 72.01           C  
ANISOU 1710  CD2 TYR A 221     9125  11692   6543      5  -1069   -514       C  
ATOM   1711  CE1 TYR A 221     -37.245  24.428 -15.259  1.00 73.66           C  
ANISOU 1711  CE1 TYR A 221     9470  12155   6361    216  -1035   -504       C  
ATOM   1712  CE2 TYR A 221     -37.439  24.437 -12.832  1.00 70.72           C  
ANISOU 1712  CE2 TYR A 221     9046  11444   6382    118   -957   -421       C  
ATOM   1713  CZ  TYR A 221     -36.652  24.570 -13.991  1.00 72.42           C  
ANISOU 1713  CZ  TYR A 221     9319  11789   6407    220   -938   -417       C  
ATOM   1714  OH  TYR A 221     -35.319  24.831 -13.887  1.00 74.50           O  
ANISOU 1714  OH  TYR A 221     9638  11996   6674    323   -819   -333       O  
ATOM   1715  N   GLY A 222     -44.131  24.924 -14.915  1.00 73.61           N  
ANISOU 1715  N   GLY A 222     8686  12735   6549   -203  -1608   -701       N  
ATOM   1716  CA  GLY A 222     -45.540  24.709 -15.246  1.00 73.10           C  
ANISOU 1716  CA  GLY A 222     8424  12923   6427   -296  -1760   -827       C  
ATOM   1717  C   GLY A 222     -45.954  25.529 -16.480  1.00 72.78           C  
ANISOU 1717  C   GLY A 222     8273  13206   6173   -115  -1900   -726       C  
ATOM   1718  O   GLY A 222     -46.730  25.035 -17.297  1.00 74.76           O  
ANISOU 1718  O   GLY A 222     8414  13726   6267   -178  -2050   -881       O  
ATOM   1719  N   LEU A 223     -45.415  26.752 -16.639  1.00 70.24           N  
ANISOU 1719  N   LEU A 223     7987  12867   5834    108  -1853   -466       N  
ATOM   1720  CA  LEU A 223     -45.614  27.617 -17.807  1.00 72.44           C  
ANISOU 1720  CA  LEU A 223     8215  13424   5883    306  -1967   -339       C  
ATOM   1721  C   LEU A 223     -44.892  27.094 -19.059  1.00 72.84           C  
ANISOU 1721  C   LEU A 223     8413  13583   5681    309  -1991   -439       C  
ATOM   1722  O   LEU A 223     -45.427  27.246 -20.156  1.00 76.51           O  
ANISOU 1722  O   LEU A 223     8813  14350   5907    377  -2139   -476       O  
ATOM   1723  CB  LEU A 223     -45.146  29.053 -17.484  1.00 71.75           C  
ANISOU 1723  CB  LEU A 223     8170  13239   5852    522  -1879    -32       C  
ATOM   1724  CG  LEU A 223     -46.153  29.894 -16.672  1.00 72.07           C  
ANISOU 1724  CG  LEU A 223     8064  13223   6098    581  -1873     93       C  
ATOM   1725  CD1 LEU A 223     -45.494  31.188 -16.157  1.00 70.69           C  
ANISOU 1725  CD1 LEU A 223     8003  12840   6017    735  -1733    360       C  
ATOM   1726  CD2 LEU A 223     -47.446  30.189 -17.461  1.00 72.70           C  
ANISOU 1726  CD2 LEU A 223     7931  13631   6060    695  -2057    104       C  
ATOM   1727  N   ILE A 224     -43.716  26.469 -18.876  1.00 68.70           N  
ANISOU 1727  N   ILE A 224     8083  12828   5192    251  -1847   -487       N  
ATOM   1728  CA  ILE A 224     -42.960  25.784 -19.927  1.00 69.74           C  
ANISOU 1728  CA  ILE A 224     8364  13046   5090    256  -1849   -603       C  
ATOM   1729  C   ILE A 224     -43.705  24.545 -20.462  1.00 75.16           C  
ANISOU 1729  C   ILE A 224     9015  13867   5676     68  -1974   -912       C  
ATOM   1730  O   ILE A 224     -43.740  24.353 -21.677  1.00 80.54           O  
ANISOU 1730  O   ILE A 224     9707  14801   6094     97  -2084  -1008       O  
ATOM   1731  CB  ILE A 224     -41.533  25.397 -19.432  1.00 68.22           C  
ANISOU 1731  CB  ILE A 224     8366  12575   4978    253  -1659   -591       C  
ATOM   1732  CG1 ILE A 224     -40.657  26.664 -19.311  1.00 66.37           C  
ANISOU 1732  CG1 ILE A 224     8154  12239   4823    414  -1539   -299       C  
ATOM   1733  CG2 ILE A 224     -40.790  24.322 -20.262  1.00 69.00           C  
ANISOU 1733  CG2 ILE A 224     8619  12760   4838    261  -1649   -739       C  
ATOM   1734  CD1 ILE A 224     -39.401  26.485 -18.446  1.00 63.71           C  
ANISOU 1734  CD1 ILE A 224     7961  11659   4586    412  -1359   -284       C  
ATOM   1735  N   ALA A 225     -44.322  23.767 -19.553  1.00 74.83           N  
ANISOU 1735  N   ALA A 225     8939  13658   5834   -139  -1952  -1075       N  
ATOM   1736  CA  ALA A 225     -45.175  22.622 -19.875  1.00 76.46           C  
ANISOU 1736  CA  ALA A 225     9121  13963   5969   -363  -2053  -1382       C  
ATOM   1737  C   ALA A 225     -46.470  23.021 -20.605  1.00 80.72           C  
ANISOU 1737  C   ALA A 225     9421  14890   6358   -360  -2264  -1430       C  
ATOM   1738  O   ALA A 225     -46.871  22.318 -21.531  1.00 84.97           O  
ANISOU 1738  O   ALA A 225     9946  15625   6714   -484  -2383  -1668       O  
ATOM   1739  CB  ALA A 225     -45.497  21.855 -18.584  1.00 73.85           C  
ANISOU 1739  CB  ALA A 225     8803  13362   5896   -590  -1967  -1513       C  
ATOM   1740  N   ALA A 226     -47.077  24.150 -20.198  1.00 84.28           N  
ANISOU 1740  N   ALA A 226     9683  15461   6878   -211  -2316  -1215       N  
ATOM   1741  CA  ALA A 226     -48.284  24.718 -20.802  1.00 89.71           C  
ANISOU 1741  CA  ALA A 226    10130  16547   7410   -153  -2525  -1234       C  
ATOM   1742  C   ALA A 226     -48.048  25.298 -22.207  1.00 91.47           C  
ANISOU 1742  C   ALA A 226    10424  16969   7361     69  -2593  -1116       C  
ATOM   1743  O   ALA A 226     -48.924  25.161 -23.058  1.00 97.56           O  
ANISOU 1743  O   ALA A 226    11098  17953   8016     68  -2722  -1206       O  
ATOM   1744  CB  ALA A 226     -48.863  25.787 -19.864  1.00 72.89           C  
ANISOU 1744  CB  ALA A 226     7787  14447   5461    -40  -2541  -1039       C  
ATOM   1745  N   LYS A 227     -46.869  25.906 -22.430  1.00 88.53           N  
ANISOU 1745  N   LYS A 227    10233  16485   6918    251  -2480   -904       N  
ATOM   1746  CA  LYS A 227     -46.431  26.449 -23.718  1.00 92.99           C  
ANISOU 1746  CA  LYS A 227    10906  17163   7263    444  -2491   -775       C  
ATOM   1747  C   LYS A 227     -46.093  25.343 -24.738  1.00 99.77           C  
ANISOU 1747  C   LYS A 227    11900  18062   7945    319  -2509  -1027       C  
ATOM   1748  O   LYS A 227     -46.402  25.505 -25.919  1.00106.28           O  
ANISOU 1748  O   LYS A 227    12725  19073   8582    396  -2599  -1038       O  
ATOM   1749  CB  LYS A 227     -45.256  27.417 -23.460  1.00 87.14           C  
ANISOU 1749  CB  LYS A 227    10326  16275   6510    632  -2335   -496       C  
ATOM   1750  CG  LYS A 227     -44.629  28.096 -24.694  1.00 85.59           C  
ANISOU 1750  CG  LYS A 227    10251  16178   6093    826  -2317   -331       C  
ATOM   1751  CD  LYS A 227     -45.592  28.985 -25.496  1.00 85.17           C  
ANISOU 1751  CD  LYS A 227    10068  16292   6001   1010  -2428   -143       C  
ATOM   1752  CE  LYS A 227     -44.868  29.734 -26.625  1.00 89.88           C  
ANISOU 1752  CE  LYS A 227    10817  16955   6378   1206  -2387     51       C  
ATOM   1753  NZ  LYS A 227     -45.787  30.609 -27.370  1.00 94.10           N1+
ANISOU 1753  NZ  LYS A 227    11255  17633   6865   1410  -2487    247       N1+
ATOM   1754  N   ILE A 228     -45.515  24.228 -24.252  1.00103.16           N  
ANISOU 1754  N   ILE A 228    12458  18312   8425    135  -2422  -1233       N  
ATOM   1755  CA  ILE A 228     -45.286  22.992 -25.007  1.00105.59           C  
ANISOU 1755  CA  ILE A 228    12912  18625   8580      7  -2431  -1499       C  
ATOM   1756  C   ILE A 228     -46.602  22.304 -25.429  1.00111.12           C  
ANISOU 1756  C   ILE A 228    13460  19485   9275   -180  -2593  -1738       C  
ATOM   1757  O   ILE A 228     -46.684  21.825 -26.558  1.00115.18           O  
ANISOU 1757  O   ILE A 228    14029  20126   9608   -210  -2666  -1884       O  
ATOM   1758  CB  ILE A 228     -44.387  22.002 -24.194  1.00102.75           C  
ANISOU 1758  CB  ILE A 228    12746  18003   8290   -123  -2285  -1657       C  
ATOM   1759  CG1 ILE A 228     -42.912  22.467 -24.227  1.00 96.99           C  
ANISOU 1759  CG1 ILE A 228    12143  17088   7621     66  -2104  -1398       C  
ATOM   1760  CG2 ILE A 228     -44.481  20.508 -24.586  1.00105.64           C  
ANISOU 1760  CG2 ILE A 228    13295  18345   8499   -234  -2279  -1933       C  
ATOM   1761  CD1 ILE A 228     -42.034  21.844 -23.129  1.00 93.85           C  
ANISOU 1761  CD1 ILE A 228    11930  16325   7404    -21  -1919  -1491       C  
ATOM   1762  N   HIS A 229     -47.598  22.293 -24.525  1.00113.57           N  
ANISOU 1762  N   HIS A 229    13568  19800   9782   -314  -2646  -1784       N  
ATOM   1763  CA  HIS A 229     -48.932  21.726 -24.746  1.00120.46           C  
ANISOU 1763  CA  HIS A 229    14256  20844  10669   -501  -2789  -2000       C  
ATOM   1764  C   HIS A 229     -49.791  22.568 -25.712  1.00125.84           C  
ANISOU 1764  C   HIS A 229    14776  21834  11205   -314  -2939  -1878       C  
ATOM   1765  O   HIS A 229     -50.594  21.996 -26.448  1.00128.58           O  
ANISOU 1765  O   HIS A 229    15013  22365  11475   -436  -3066  -2072       O  
ATOM   1766  CB  HIS A 229     -49.610  21.537 -23.372  1.00121.61           C  
ANISOU 1766  CB  HIS A 229    14208  20929  11069   -677  -2785  -2052       C  
ATOM   1767  CG  HIS A 229     -50.910  20.768 -23.373  1.00126.32           C  
ANISOU 1767  CG  HIS A 229    14636  21648  11712   -942  -2886  -2321       C  
ATOM   1768  CD2 HIS A 229     -51.190  19.454 -23.067  1.00127.77           C  
ANISOU 1768  CD2 HIS A 229    14847  21681  12018  -1273  -2839  -2594       C  
ATOM   1769  ND1 HIS A 229     -52.133  21.343 -23.680  1.00130.39           N  
ANISOU 1769  ND1 HIS A 229    14926  22473  12144   -882  -3045  -2325       N  
ATOM   1770  CE1 HIS A 229     -53.059  20.388 -23.569  1.00132.65           C  
ANISOU 1770  CE1 HIS A 229    15088  22812  12499  -1172  -3095  -2593       C  
ATOM   1771  NE2 HIS A 229     -52.559  19.215 -23.199  1.00131.21           N  
ANISOU 1771  NE2 HIS A 229    15065  22342  12448  -1421  -2966  -2757       N  
ATOM   1772  N   LYS A 230     -49.594  23.898 -25.705  1.00129.14           N  
ANISOU 1772  N   LYS A 230    15187  22301  11578    -22  -2922  -1561       N  
ATOM   1773  CA  LYS A 230     -50.272  24.861 -26.579  1.00135.91           C  
ANISOU 1773  CA  LYS A 230    15916  23430  12293    183  -3055  -1423       C  
ATOM   1774  C   LYS A 230     -49.817  24.787 -28.053  1.00140.83           C  
ANISOU 1774  C   LYS A 230    16698  24168  12641    232  -3097  -1493       C  
ATOM   1775  O   LYS A 230     -50.561  25.233 -28.926  1.00143.89           O  
ANISOU 1775  O   LYS A 230    16988  24774  12911    156  -3240  -1667       O  
ATOM   1776  CB  LYS A 230     -50.099  26.272 -25.968  1.00133.80           C  
ANISOU 1776  CB  LYS A 230    15638  23130  12071    472  -3000  -1059       C  
ATOM   1777  CG  LYS A 230     -50.793  27.415 -26.733  1.00138.24           C  
ANISOU 1777  CG  LYS A 230    16057  23947  12522    702  -3132   -896       C  
ATOM   1778  CD  LYS A 230     -50.787  28.740 -25.958  1.00137.25           C  
ANISOU 1778  CD  LYS A 230    15961  23731  12456    978  -3054   -540       C  
ATOM   1779  CE  LYS A 230     -51.501  29.863 -26.724  1.00142.58           C  
ANISOU 1779  CE  LYS A 230    16501  24642  13033   1219  -3183   -382       C  
ATOM   1780  NZ  LYS A 230     -51.531  31.113 -25.945  1.00142.99           N1+
ANISOU 1780  NZ  LYS A 230    16625  24570  13136   1491  -3093    -32       N1+
ATOM   1781  N   LYS A 231     -48.627  24.215 -28.302  1.00143.44           N  
ANISOU 1781  N   LYS A 231    17272  24366  12864    355  -2967  -1362       N  
ATOM   1782  CA  LYS A 231     -48.048  24.023 -29.630  1.00151.14           C  
ANISOU 1782  CA  LYS A 231    18418  25436  13573    406  -2980  -1422       C  
ATOM   1783  C   LYS A 231     -47.686  22.533 -29.810  1.00156.90           C  
ANISOU 1783  C   LYS A 231    19280  26060  14275    151  -2952  -1762       C  
ATOM   1784  O   LYS A 231     -48.249  21.680 -29.123  1.00157.51           O  
ANISOU 1784  O   LYS A 231    19285  26032  14528    -79  -2957  -1963       O  
ATOM   1785  CB  LYS A 231     -46.858  25.013 -29.776  1.00147.64           C  
ANISOU 1785  CB  LYS A 231    18173  24893  13030    631  -2829  -1147       C  
ATOM   1786  CG  LYS A 231     -46.367  25.334 -31.206  1.00147.89           C  
ANISOU 1786  CG  LYS A 231    18314  25107  12772    785  -2868  -1076       C  
ATOM   1787  CD  LYS A 231     -47.460  25.893 -32.138  1.00145.81           C  
ANISOU 1787  CD  LYS A 231    17867  25110  12425    920  -3048   -976       C  
ATOM   1788  CE  LYS A 231     -46.927  26.405 -33.485  1.00144.93           C  
ANISOU 1788  CE  LYS A 231    17886  25167  12016   1097  -3074   -865       C  
ATOM   1789  NZ  LYS A 231     -46.392  25.314 -34.319  1.00145.34           N1+
ANISOU 1789  NZ  LYS A 231    18071  25275  11876    955  -3092  -1138       N1+
ATOM   1790  N   GLY A 232     -46.778  22.235 -30.751  1.00161.66           N  
ANISOU 1790  N   GLY A 232    20090  26676  14658    188  -2912  -1829       N  
ATOM   1791  CA  GLY A 232     -46.246  20.895 -30.984  1.00166.36           C  
ANISOU 1791  CA  GLY A 232    20854  27141  15213    -24  -2867  -2145       C  
ATOM   1792  C   GLY A 232     -45.057  20.620 -30.051  1.00167.74           C  
ANISOU 1792  C   GLY A 232    21195  27006  15532    -72  -2674  -2159       C  
ATOM   1793  O   GLY A 232     -44.550  21.513 -29.367  1.00166.38           O  
ANISOU 1793  O   GLY A 232    20946  26718  15554    -32  -2608  -1992       O  
ATOM   1794  N   MET A 233     -44.592  19.361 -30.066  1.00170.98           N  
ANISOU 1794  N   MET A 233    21839  27281  15843   -146  -2581  -2360       N  
ATOM   1795  CA  MET A 233     -43.497  18.841 -29.240  1.00171.38           C  
ANISOU 1795  CA  MET A 233    22069  27044  16005   -169  -2394  -2397       C  
ATOM   1796  C   MET A 233     -42.089  19.107 -29.825  1.00173.14           C  
ANISOU 1796  C   MET A 233    22474  27241  16070     46  -2241  -2246       C  
ATOM   1797  O   MET A 233     -41.168  18.341 -29.543  1.00174.55           O  
ANISOU 1797  O   MET A 233    22859  27241  16222     33  -2101  -2381       O  
ATOM   1798  CB  MET A 233     -43.748  17.339 -28.969  1.00173.87           C  
ANISOU 1798  CB  MET A 233    22526  27174  16362   -422  -2377  -2760       C  
ATOM   1799  CG  MET A 233     -45.058  17.059 -28.212  1.00174.49           C  
ANISOU 1799  CG  MET A 233    22451  27175  16673   -663  -2446  -2887       C  
ATOM   1800  SD  MET A 233     -45.330  15.316 -27.789  1.00178.10           S  
ANISOU 1800  SD  MET A 233    23064  27453  17152   -999  -2459  -3324       S  
ATOM   1801  CE  MET A 233     -45.712  14.633 -29.424  1.00182.62           C  
ANISOU 1801  CE  MET A 233    23522  28366  17499  -1031  -2666  -3434       C  
ATOM   1802  N   ILE A 234     -41.933  20.189 -30.611  1.00167.45           N  
ANISOU 1802  N   ILE A 234    21682  26694  15246    252  -2254  -1962       N  
ATOM   1803  CA  ILE A 234     -40.683  20.607 -31.256  1.00163.56           C  
ANISOU 1803  CA  ILE A 234    21341  26188  14614    443  -2092  -1794       C  
ATOM   1804  C   ILE A 234     -39.590  20.982 -30.230  1.00158.62           C  
ANISOU 1804  C   ILE A 234    20746  25356  14168    506  -1913  -1643       C  
ATOM   1805  O   ILE A 234     -38.464  20.498 -30.351  1.00156.09           O  
ANISOU 1805  O   ILE A 234    20583  24925  13798    570  -1742  -1665       O  
ATOM   1806  CB  ILE A 234     -40.909  21.785 -32.265  1.00164.24           C  
ANISOU 1806  CB  ILE A 234    21362  26505  14537    626  -2151  -1533       C  
ATOM   1807  CG1 ILE A 234     -41.712  21.331 -33.512  1.00166.11           C  
ANISOU 1807  CG1 ILE A 234    21694  26926  14495    627  -2231  -1683       C  
ATOM   1808  CG2 ILE A 234     -39.609  22.470 -32.751  1.00163.72           C  
ANISOU 1808  CG2 ILE A 234    21362  26379  14467    814  -1965  -1229       C  
ATOM   1809  CD1 ILE A 234     -43.204  21.057 -33.273  1.00167.63           C  
ANISOU 1809  CD1 ILE A 234    21799  27223  14671    441  -2433  -1961       C  
ATOM   1810  N   LYS A 235     -39.955  21.794 -29.221  1.00162.50           N  
ANISOU 1810  N   LYS A 235    21078  25798  14866    493  -1947  -1497       N  
ATOM   1811  CA  LYS A 235     -39.090  22.135 -28.086  1.00163.10           C  
ANISOU 1811  CA  LYS A 235    21169  25678  15123    528  -1797  -1378       C  
ATOM   1812  C   LYS A 235     -38.935  20.964 -27.093  1.00176.65           C  
ANISOU 1812  C   LYS A 235    22945  27190  16985    355  -1769  -1639       C  
ATOM   1813  O   LYS A 235     -37.909  20.881 -26.416  1.00178.70           O  
ANISOU 1813  O   LYS A 235    23258  27265  17374    389  -1627  -1586       O  
ATOM   1814  CB  LYS A 235     -39.620  23.429 -27.418  1.00151.47           C  
ANISOU 1814  CB  LYS A 235    19520  24231  13803    596  -1837  -1100       C  
ATOM   1815  CG  LYS A 235     -38.750  23.980 -26.266  1.00139.68           C  
ANISOU 1815  CG  LYS A 235    18062  22631  12378    737  -1659   -830       C  
ATOM   1816  CD  LYS A 235     -39.149  23.484 -24.862  1.00131.32           C  
ANISOU 1816  CD  LYS A 235    17016  21300  11579    652  -1549   -880       C  
ATOM   1817  CE  LYS A 235     -37.958  23.449 -23.891  1.00125.32           C  
ANISOU 1817  CE  LYS A 235    16339  20392  10884    762  -1331   -703       C  
ATOM   1818  NZ  LYS A 235     -38.378  23.052 -22.537  1.00120.69           N1+
ANISOU 1818  NZ  LYS A 235    15812  19505  10540    683  -1210   -822       N1+
ATOM   1819  N   SER A 236     -39.945  20.079 -27.043  1.00186.34           N  
ANISOU 1819  N   SER A 236    24173  28424  18205    165  -1889  -1916       N  
ATOM   1820  CA  SER A 236     -40.041  18.924 -26.151  1.00186.30           C  
ANISOU 1820  CA  SER A 236    24264  28193  18328    -19  -1848  -2180       C  
ATOM   1821  C   SER A 236     -39.307  17.673 -26.690  1.00187.55           C  
ANISOU 1821  C   SER A 236    24679  28199  18380     21  -1703  -2356       C  
ATOM   1822  O   SER A 236     -39.740  16.550 -26.430  1.00189.46           O  
ANISOU 1822  O   SER A 236    25060  28294  18632   -143  -1704  -2648       O  
ATOM   1823  CB  SER A 236     -41.535  18.692 -25.847  1.00188.16           C  
ANISOU 1823  CB  SER A 236    24413  28476  18603   -262  -2011  -2414       C  
ATOM   1824  OG  SER A 236     -41.735  17.779 -24.791  1.00  0.00           O  
ATOM   1825  N   SER A 237     -38.175  17.886 -27.386  1.00182.14           N  
ANISOU 1825  N   SER A 237    24068  27537  17600    235  -1564  -2186       N  
ATOM   1826  CA  SER A 237     -37.198  16.857 -27.760  1.00180.18           C  
ANISOU 1826  CA  SER A 237    24046  27160  17253    305  -1414  -2346       C  
ATOM   1827  C   SER A 237     -36.491  16.236 -26.530  1.00172.94           C  
ANISOU 1827  C   SER A 237    23235  25887  16588    267  -1282  -2422       C  
ATOM   1828  O   SER A 237     -35.990  15.116 -26.618  1.00174.85           O  
ANISOU 1828  O   SER A 237    23688  25961  16785    273  -1189  -2641       O  
ATOM   1829  CB  SER A 237     -36.191  17.492 -28.743  1.00183.73           C  
ANISOU 1829  CB  SER A 237    24513  27724  17571    532  -1281  -2123       C  
ATOM   1830  OG  SER A 237     -35.266  16.549 -29.247  1.00  0.00           O  
ATOM   1831  N   ARG A 238     -36.494  16.974 -25.409  1.00163.65           N  
ANISOU 1831  N   ARG A 238    21929  24553  15697    243  -1261  -2224       N  
ATOM   1832  CA  ARG A 238     -36.060  16.550 -24.085  1.00157.15           C  
ANISOU 1832  CA  ARG A 238    21206  23364  15138    198  -1146  -2273       C  
ATOM   1833  C   ARG A 238     -37.262  15.872 -23.389  1.00163.95           C  
ANISOU 1833  C   ARG A 238    22069  24085  16140    -59  -1247  -2456       C  
ATOM   1834  O   ARG A 238     -38.294  16.536 -23.260  1.00163.43           O  
ANISOU 1834  O   ARG A 238    21814  24183  16097   -177  -1391  -2407       O  
ATOM   1835  CB  ARG A 238     -35.620  17.801 -23.285  1.00146.01           C  
ANISOU 1835  CB  ARG A 238    19671  21848  13958    305  -1053  -1975       C  
ATOM   1836  CG  ARG A 238     -34.464  18.603 -23.918  1.00137.88           C  
ANISOU 1836  CG  ARG A 238    18616  20952  12818    526   -935  -1781       C  
ATOM   1837  CD  ARG A 238     -34.903  19.687 -24.921  1.00134.29           C  
ANISOU 1837  CD  ARG A 238    18001  20798  12226    570  -1020  -1575       C  
ATOM   1838  NE  ARG A 238     -33.758  20.244 -25.652  1.00133.68           N  
ANISOU 1838  NE  ARG A 238    17955  20901  11936    745   -914  -1471       N  
ATOM   1839  CZ  ARG A 238     -33.829  21.169 -26.625  1.00135.70           C  
ANISOU 1839  CZ  ARG A 238    18157  21443  11959    806   -973  -1355       C  
ATOM   1840  NH1 ARG A 238     -32.698  21.607 -27.193  1.00137.16           N1+
ANISOU 1840  NH1 ARG A 238    18386  21775  11953    953   -849  -1259       N1+
ATOM   1841  NH2 ARG A 238     -35.006  21.657 -27.044  1.00136.83           N1+
ANISOU 1841  NH2 ARG A 238    18200  21737  12053    726  -1155  -1332       N1+
ATOM   1842  N   PRO A 239     -37.135  14.588 -22.966  1.00170.87           N  
ANISOU 1842  N   PRO A 239    23159  24663  17102   -146  -1168  -2668       N  
ATOM   1843  CA  PRO A 239     -38.177  13.875 -22.193  1.00169.65           C  
ANISOU 1843  CA  PRO A 239    23020  24341  17098   -418  -1232  -2832       C  
ATOM   1844  C   PRO A 239     -38.710  14.636 -20.967  1.00162.33           C  
ANISOU 1844  C   PRO A 239    21894  23352  16432   -471  -1249  -2610       C  
ATOM   1845  O   PRO A 239     -37.921  15.202 -20.209  1.00159.53           O  
ANISOU 1845  O   PRO A 239    21519  22864  16229   -320  -1143  -2395       O  
ATOM   1846  CB  PRO A 239     -37.492  12.564 -21.774  1.00171.61           C  
ANISOU 1846  CB  PRO A 239    23576  24217  17413   -429  -1088  -3021       C  
ATOM   1847  CG  PRO A 239     -36.473  12.310 -22.867  1.00173.38           C  
ANISOU 1847  CG  PRO A 239    23941  24508  17429   -194  -1001  -3058       C  
ATOM   1848  CD  PRO A 239     -35.987  13.712 -23.210  1.00171.71           C  
ANISOU 1848  CD  PRO A 239    23509  24570  17162      5  -1007  -2768       C  
ATOM   1849  N   LEU A 240     -40.044  14.633 -20.813  1.00153.73           N  
ANISOU 1849  N   LEU A 240    20649  22376  15388   -691  -1383  -2677       N  
ATOM   1850  CA  LEU A 240     -40.789  15.352 -19.772  1.00141.73           C  
ANISOU 1850  CA  LEU A 240    18924  20829  14098   -748  -1406  -2487       C  
ATOM   1851  C   LEU A 240     -40.498  14.883 -18.332  1.00130.52           C  
ANISOU 1851  C   LEU A 240    17643  19021  12929   -796  -1263  -2464       C  
ATOM   1852  O   LEU A 240     -40.845  15.607 -17.402  1.00129.73           O  
ANISOU 1852  O   LEU A 240    17402  18862  13028   -825  -1254  -2299       O  
ATOM   1853  CB  LEU A 240     -42.309  15.291 -20.072  1.00143.96           C  
ANISOU 1853  CB  LEU A 240    19005  21324  14368   -978  -1572  -2601       C  
ATOM   1854  CG  LEU A 240     -42.769  15.995 -21.372  1.00144.98           C  
ANISOU 1854  CG  LEU A 240    18975  21877  14234   -940  -1749  -2636       C  
ATOM   1855  CD1 LEU A 240     -42.343  17.474 -21.439  1.00142.89           C  
ANISOU 1855  CD1 LEU A 240    18665  21780  13845   -639  -1731  -2372       C  
ATOM   1856  CD2 LEU A 240     -42.425  15.211 -22.655  1.00147.37           C  
ANISOU 1856  CD2 LEU A 240    19438  22240  14316  -1080  -1803  -2968       C  
ATOM   1857  N   ARG A 241     -39.822  13.732 -18.166  1.00122.62           N  
ANISOU 1857  N   ARG A 241    16925  17753  11911   -786  -1149  -2622       N  
ATOM   1858  CA  ARG A 241     -39.280  13.255 -16.893  1.00114.72           C  
ANISOU 1858  CA  ARG A 241    16081  16391  11117   -753  -1004  -2557       C  
ATOM   1859  C   ARG A 241     -38.183  14.179 -16.323  1.00107.44           C  
ANISOU 1859  C   ARG A 241    15047  15487  10287   -507   -942  -2263       C  
ATOM   1860  O   ARG A 241     -38.044  14.227 -15.105  1.00105.34           O  
ANISOU 1860  O   ARG A 241    14801  15008  10218   -494   -865  -2145       O  
ATOM   1861  CB  ARG A 241     -38.756  11.810 -17.043  1.00114.81           C  
ANISOU 1861  CB  ARG A 241    16430  16134  11058   -710   -891  -2757       C  
ATOM   1862  CG  ARG A 241     -39.856  10.732 -17.150  1.00116.63           C  
ANISOU 1862  CG  ARG A 241    16869  16080  11365   -980   -857  -2990       C  
ATOM   1863  CD  ARG A 241     -40.466  10.505 -18.545  1.00120.19           C  
ANISOU 1863  CD  ARG A 241    17323  16697  11648  -1217   -969  -3267       C  
ATOM   1864  NE  ARG A 241     -39.511   9.868 -19.464  1.00125.01           N  
ANISOU 1864  NE  ARG A 241    18139  17326  12033  -1097   -944  -3447       N  
ATOM   1865  CZ  ARG A 241     -39.771   9.499 -20.730  1.00130.26           C  
ANISOU 1865  CZ  ARG A 241    18946  17999  12550  -1297   -990  -3754       C  
ATOM   1866  NH1 ARG A 241     -38.806   8.923 -21.457  1.00133.20           N1+
ANISOU 1866  NH1 ARG A 241    19513  18385  12710  -1161   -957  -3910       N1+
ATOM   1867  NH2 ARG A 241     -40.980   9.690 -21.277  1.00131.86           N1+
ANISOU 1867  NH2 ARG A 241    19090  18199  12812  -1642  -1064  -3917       N1+
ATOM   1868  N   VAL A 242     -37.459  14.915 -17.188  1.00103.81           N  
ANISOU 1868  N   VAL A 242    14479  15285   9681   -324   -969  -2146       N  
ATOM   1869  CA  VAL A 242     -36.490  15.942 -16.792  1.00100.06           C  
ANISOU 1869  CA  VAL A 242    13882  14848   9286   -124   -907  -1875       C  
ATOM   1870  C   VAL A 242     -37.197  17.212 -16.267  1.00 95.88           C  
ANISOU 1870  C   VAL A 242    13118  14406   8906   -199   -978  -1691       C  
ATOM   1871  O   VAL A 242     -36.736  17.787 -15.281  1.00 95.77           O  
ANISOU 1871  O   VAL A 242    13049  14276   9064   -134   -913  -1514       O  
ATOM   1872  CB  VAL A 242     -35.557  16.340 -17.976  1.00101.61           C  
ANISOU 1872  CB  VAL A 242    14045  15290   9272     68   -896  -1809       C  
ATOM   1873  CG1 VAL A 242     -34.560  17.476 -17.653  1.00100.22           C  
ANISOU 1873  CG1 VAL A 242    13737  15157   9184    237   -823  -1535       C  
ATOM   1874  CG2 VAL A 242     -34.780  15.123 -18.512  1.00102.26           C  
ANISOU 1874  CG2 VAL A 242    14361  15287   9206    162   -811  -2001       C  
ATOM   1875  N   LEU A 243     -38.311  17.600 -16.916  1.00 94.09           N  
ANISOU 1875  N   LEU A 243    12747  14394   8609   -329  -1114  -1739       N  
ATOM   1876  CA  LEU A 243     -39.137  18.758 -16.561  1.00 89.93           C  
ANISOU 1876  CA  LEU A 243    11986  13981   8201   -360  -1184  -1562       C  
ATOM   1877  C   LEU A 243     -39.881  18.585 -15.219  1.00 87.54           C  
ANISOU 1877  C   LEU A 243    11677  13448   8135   -513  -1146  -1572       C  
ATOM   1878  O   LEU A 243     -40.050  19.572 -14.503  1.00 84.60           O  
ANISOU 1878  O   LEU A 243    11189  13036   7921   -466  -1118  -1382       O  
ATOM   1879  CB  LEU A 243     -40.091  19.066 -17.744  1.00 90.47           C  
ANISOU 1879  CB  LEU A 243    11896  14365   8115   -434  -1349  -1624       C  
ATOM   1880  CG  LEU A 243     -40.965  20.335 -17.604  1.00 87.48           C  
ANISOU 1880  CG  LEU A 243    11294  14207   7736   -316  -1420  -1382       C  
ATOM   1881  CD1 LEU A 243     -40.105  21.601 -17.438  1.00 86.71           C  
ANISOU 1881  CD1 LEU A 243    11239  14132   7576    -91  -1330  -1173       C  
ATOM   1882  CD2 LEU A 243     -41.931  20.468 -18.796  1.00 88.16           C  
ANISOU 1882  CD2 LEU A 243    11238  14627   7634   -358  -1596  -1460       C  
ATOM   1883  N   THR A 244     -40.275  17.343 -14.888  1.00 88.45           N  
ANISOU 1883  N   THR A 244    11930  13403   8274   -704  -1133  -1796       N  
ATOM   1884  CA  THR A 244     -40.885  16.992 -13.604  1.00 87.42           C  
ANISOU 1884  CA  THR A 244    11822  13043   8352   -866  -1077  -1810       C  
ATOM   1885  C   THR A 244     -39.840  16.680 -12.509  1.00 85.79           C  
ANISOU 1885  C   THR A 244    11790  12535   8270   -747   -932  -1713       C  
ATOM   1886  O   THR A 244     -40.181  16.810 -11.335  1.00 86.30           O  
ANISOU 1886  O   THR A 244    11853  12427   8508   -827   -877  -1654       O  
ATOM   1887  CB  THR A 244     -41.836  15.772 -13.730  1.00 89.23           C  
ANISOU 1887  CB  THR A 244    12160  13185   8559  -1136  -1096  -2084       C  
ATOM   1888  CG2 THR A 244     -43.004  16.000 -14.702  1.00 90.94           C  
ANISOU 1888  CG2 THR A 244    12169  13737   8649  -1267  -1258  -2198       C  
ATOM   1889  OG1 THR A 244     -41.152  14.583 -14.077  1.00 94.09           O  
ANISOU 1889  OG1 THR A 244    13059  13623   9067  -1100  -1025  -2244       O  
ATOM   1890  N   ALA A 245     -38.598  16.308 -12.877  1.00 84.90           N  
ANISOU 1890  N   ALA A 245    11818  12376   8063   -550   -869  -1698       N  
ATOM   1891  CA  ALA A 245     -37.521  16.024 -11.923  1.00 84.22           C  
ANISOU 1891  CA  ALA A 245    11891  12030   8077   -418   -744  -1623       C  
ATOM   1892  C   ALA A 245     -36.973  17.276 -11.222  1.00 84.06           C  
ANISOU 1892  C   ALA A 245    11706  12064   8169   -277   -721  -1372       C  
ATOM   1893  O   ALA A 245     -36.655  17.196 -10.038  1.00 85.29           O  
ANISOU 1893  O   ALA A 245    11915  12025   8467   -255   -652  -1294       O  
ATOM   1894  CB  ALA A 245     -36.381  15.261 -12.613  1.00 84.39           C  
ANISOU 1894  CB  ALA A 245    12109  11999   7956   -248   -680  -1717       C  
ATOM   1895  N   VAL A 246     -36.886  18.402 -11.950  1.00 82.22           N  
ANISOU 1895  N   VAL A 246    11289  12086   7864   -183   -776  -1246       N  
ATOM   1896  CA  VAL A 246     -36.367  19.677 -11.442  1.00 79.66           C  
ANISOU 1896  CA  VAL A 246    10828  11799   7641    -63   -743  -1019       C  
ATOM   1897  C   VAL A 246     -37.313  20.413 -10.464  1.00 78.60           C  
ANISOU 1897  C   VAL A 246    10578  11605   7682   -184   -765   -937       C  
ATOM   1898  O   VAL A 246     -36.815  21.208  -9.667  1.00 75.88           O  
ANISOU 1898  O   VAL A 246    10207  11157   7468   -127   -708   -805       O  
ATOM   1899  CB  VAL A 246     -35.986  20.638 -12.600  1.00 78.71           C  
ANISOU 1899  CB  VAL A 246    10571  11943   7394     50   -779   -901       C  
ATOM   1900  CG1 VAL A 246     -34.756  20.121 -13.368  1.00 79.98           C  
ANISOU 1900  CG1 VAL A 246    10838  12147   7402    203   -714   -945       C  
ATOM   1901  CG2 VAL A 246     -37.144  20.951 -13.565  1.00 80.12           C  
ANISOU 1901  CG2 VAL A 246    10647  12330   7467    -50   -902   -957       C  
ATOM   1902  N   VAL A 247     -38.626  20.112 -10.498  1.00 80.39           N  
ANISOU 1902  N   VAL A 247    10724  11911   7910   -352   -847  -1023       N  
ATOM   1903  CA  VAL A 247     -39.589  20.569  -9.489  1.00 77.52           C  
ANISOU 1903  CA  VAL A 247    10234  11512   7706   -465   -859   -958       C  
ATOM   1904  C   VAL A 247     -39.699  19.576  -8.311  1.00 75.33           C  
ANISOU 1904  C   VAL A 247    10107  10967   7546   -596   -782  -1048       C  
ATOM   1905  O   VAL A 247     -39.868  20.023  -7.176  1.00 75.72           O  
ANISOU 1905  O   VAL A 247    10097  10933   7740   -644   -747   -963       O  
ATOM   1906  CB  VAL A 247     -41.018  20.812 -10.068  1.00 81.61           C  
ANISOU 1906  CB  VAL A 247    10567  12262   8179   -580   -978  -1009       C  
ATOM   1907  CG1 VAL A 247     -41.040  21.949 -11.100  1.00 82.66           C  
ANISOU 1907  CG1 VAL A 247    10580  12657   8169   -430  -1056   -904       C  
ATOM   1908  CG2 VAL A 247     -41.721  19.577 -10.657  1.00 85.43           C  
ANISOU 1908  CG2 VAL A 247    11135  12735   8591   -774  -1016  -1252       C  
ATOM   1909  N   ALA A 248     -39.591  18.263  -8.592  1.00 74.36           N  
ANISOU 1909  N   ALA A 248    10198  10697   7357   -649   -744  -1216       N  
ATOM   1910  CA  ALA A 248     -39.777  17.191  -7.615  1.00 74.09           C  
ANISOU 1910  CA  ALA A 248    10356  10379   7417   -769   -656  -1294       C  
ATOM   1911  C   ALA A 248     -38.587  17.022  -6.663  1.00 73.63           C  
ANISOU 1911  C   ALA A 248    10452  10119   7406   -586   -560  -1191       C  
ATOM   1912  O   ALA A 248     -38.811  16.928  -5.460  1.00 77.21           O  
ANISOU 1912  O   ALA A 248    10973  10389   7974   -628   -494  -1137       O  
ATOM   1913  CB  ALA A 248     -40.083  15.870  -8.335  1.00 76.95           C  
ANISOU 1913  CB  ALA A 248    10908  10645   7687   -917   -651  -1529       C  
ATOM   1914  N   SER A 249     -37.355  17.003  -7.202  1.00 71.63           N  
ANISOU 1914  N   SER A 249    10247   9914   7055   -379   -550  -1163       N  
ATOM   1915  CA  SER A 249     -36.122  16.857  -6.420  1.00 71.36           C  
ANISOU 1915  CA  SER A 249    10324   9734   7055   -186   -472  -1072       C  
ATOM   1916  C   SER A 249     -35.845  18.072  -5.523  1.00 70.37           C  
ANISOU 1916  C   SER A 249    10031   9656   7050   -138   -470   -883       C  
ATOM   1917  O   SER A 249     -35.348  17.892  -4.413  1.00 72.34           O  
ANISOU 1917  O   SER A 249    10370   9740   7377    -85   -413   -823       O  
ATOM   1918  CB  SER A 249     -34.923  16.608  -7.354  1.00 73.62           C  
ANISOU 1918  CB  SER A 249    10645  10118   7209     22   -461  -1086       C  
ATOM   1919  OG  SER A 249     -35.012  15.329  -7.946  1.00 78.40           O  
ANISOU 1919  OG  SER A 249    11435  10657   7695     -7   -452  -1276       O  
ATOM   1920  N   PHE A 250     -36.212  19.274  -6.002  1.00 67.06           N  
ANISOU 1920  N   PHE A 250     9383   9458   6640   -151   -531   -789       N  
ATOM   1921  CA  PHE A 250     -36.139  20.520  -5.243  1.00 63.48           C  
ANISOU 1921  CA  PHE A 250     8782   9036   6300   -117   -524   -623       C  
ATOM   1922  C   PHE A 250     -37.128  20.542  -4.061  1.00 62.95           C  
ANISOU 1922  C   PHE A 250     8722   8838   6359   -268   -504   -621       C  
ATOM   1923  O   PHE A 250     -36.749  20.974  -2.974  1.00 62.12           O  
ANISOU 1923  O   PHE A 250     8627   8634   6342   -227   -459   -530       O  
ATOM   1924  CB  PHE A 250     -36.324  21.712  -6.206  1.00 62.61           C  
ANISOU 1924  CB  PHE A 250     8462   9163   6164    -96   -584   -525       C  
ATOM   1925  CG  PHE A 250     -36.139  23.075  -5.566  1.00 61.56           C  
ANISOU 1925  CG  PHE A 250     8198   9050   6142    -55   -567   -361       C  
ATOM   1926  CD1 PHE A 250     -34.838  23.547  -5.303  1.00 60.89           C  
ANISOU 1926  CD1 PHE A 250     8091   8988   6056     80   -524   -264       C  
ATOM   1927  CD2 PHE A 250     -37.244  23.795  -5.068  1.00 61.88           C  
ANISOU 1927  CD2 PHE A 250     8132   9094   6286   -157   -588   -316       C  
ATOM   1928  CE1 PHE A 250     -34.660  24.742  -4.622  1.00 60.44           C  
ANISOU 1928  CE1 PHE A 250     7928   8937   6099     95   -505   -132       C  
ATOM   1929  CE2 PHE A 250     -37.043  24.979  -4.371  1.00 61.78           C  
ANISOU 1929  CE2 PHE A 250     8021   9081   6371   -117   -564   -179       C  
ATOM   1930  CZ  PHE A 250     -35.757  25.455  -4.155  1.00 60.73           C  
ANISOU 1930  CZ  PHE A 250     7887   8952   6237      0   -524    -91       C  
ATOM   1931  N   PHE A 251     -38.355  20.035  -4.279  1.00 63.36           N  
ANISOU 1931  N   PHE A 251     8762   8901   6411   -450   -534   -730       N  
ATOM   1932  CA  PHE A 251     -39.367  19.880  -3.236  1.00 61.97           C  
ANISOU 1932  CA  PHE A 251     8569   8626   6350   -613   -501   -735       C  
ATOM   1933  C   PHE A 251     -38.985  18.825  -2.183  1.00 64.31           C  
ANISOU 1933  C   PHE A 251     9115   8646   6675   -642   -407   -780       C  
ATOM   1934  O   PHE A 251     -38.934  19.159  -1.003  1.00 65.04           O  
ANISOU 1934  O   PHE A 251     9231   8627   6853   -643   -351   -696       O  
ATOM   1935  CB  PHE A 251     -40.756  19.637  -3.867  1.00 61.61           C  
ANISOU 1935  CB  PHE A 251     8412   8705   6292   -811   -559   -853       C  
ATOM   1936  CG  PHE A 251     -41.882  19.379  -2.877  1.00 62.62           C  
ANISOU 1936  CG  PHE A 251     8513   8748   6531  -1004   -509   -882       C  
ATOM   1937  CD1 PHE A 251     -42.437  20.448  -2.141  1.00 62.23           C  
ANISOU 1937  CD1 PHE A 251     8270   8795   6581  -1004   -513   -771       C  
ATOM   1938  CD2 PHE A 251     -42.264  18.058  -2.557  1.00 63.45           C  
ANISOU 1938  CD2 PHE A 251     8799   8672   6639  -1190   -445  -1023       C  
ATOM   1939  CE1 PHE A 251     -43.386  20.198  -1.159  1.00 63.02           C  
ANISOU 1939  CE1 PHE A 251     8333   8835   6776  -1179   -453   -802       C  
ATOM   1940  CE2 PHE A 251     -43.212  17.829  -1.568  1.00 65.07           C  
ANISOU 1940  CE2 PHE A 251     8976   8806   6941  -1386   -379  -1048       C  
ATOM   1941  CZ  PHE A 251     -43.774  18.895  -0.877  1.00 65.87           C  
ANISOU 1941  CZ  PHE A 251     8862   9030   7137  -1378   -383   -938       C  
ATOM   1942  N   ILE A 252     -38.719  17.584  -2.626  1.00 67.15           N  
ANISOU 1942  N   ILE A 252     9683   8882   6951   -657   -384   -911       N  
ATOM   1943  CA  ILE A 252     -38.456  16.419  -1.773  1.00 67.63           C  
ANISOU 1943  CA  ILE A 252    10022   8650   7025   -676   -287   -951       C  
ATOM   1944  C   ILE A 252     -37.194  16.537  -0.892  1.00 64.16           C  
ANISOU 1944  C   ILE A 252     9657   8123   6597   -447   -249   -816       C  
ATOM   1945  O   ILE A 252     -37.206  16.013   0.221  1.00 64.13           O  
ANISOU 1945  O   ILE A 252     9806   7923   6637   -453   -177   -773       O  
ATOM   1946  CB  ILE A 252     -38.414  15.103  -2.618  1.00 72.90           C  
ANISOU 1946  CB  ILE A 252    10915   9194   7590   -711   -268  -1124       C  
ATOM   1947  CG1 ILE A 252     -39.806  14.749  -3.199  1.00 77.28           C  
ANISOU 1947  CG1 ILE A 252    11404   9820   8139   -990   -301  -1281       C  
ATOM   1948  CG2 ILE A 252     -37.785  13.862  -1.939  1.00 74.63           C  
ANISOU 1948  CG2 ILE A 252    11465   9083   7807   -668   -159  -1142       C  
ATOM   1949  CD1 ILE A 252     -40.869  14.322  -2.173  1.00 79.84           C  
ANISOU 1949  CD1 ILE A 252    11726  10036   8572  -1234   -239  -1293       C  
ATOM   1950  N   CYS A 253     -36.155  17.239  -1.375  1.00 61.91           N  
ANISOU 1950  N   CYS A 253     9258   7998   6266   -248   -295   -748       N  
ATOM   1951  CA  CYS A 253     -34.943  17.510  -0.601  1.00 63.58           C  
ANISOU 1951  CA  CYS A 253     9509   8167   6481    -35   -270   -639       C  
ATOM   1952  C   CYS A 253     -35.190  18.560   0.495  1.00 66.08           C  
ANISOU 1952  C   CYS A 253     9672   8537   6899    -57   -274   -507       C  
ATOM   1953  O   CYS A 253     -34.898  18.284   1.659  1.00 70.36           O  
ANISOU 1953  O   CYS A 253    10308   8965   7461     30   -237   -442       O  
ATOM   1954  CB  CYS A 253     -33.758  17.939  -1.484  1.00 62.41           C  
ANISOU 1954  CB  CYS A 253     9277   8186   6249    162   -303   -624       C  
ATOM   1955  SG  CYS A 253     -33.090  16.516  -2.390  1.00 63.08           S  
ANISOU 1955  SG  CYS A 253     9597   8170   6199    289   -272   -770       S  
ATOM   1956  N   TRP A 254     -35.727  19.730   0.105  1.00 63.51           N  
ANISOU 1956  N   TRP A 254     9122   8382   6627   -157   -319   -468       N  
ATOM   1957  CA  TRP A 254     -35.829  20.903   0.976  1.00 58.82           C  
ANISOU 1957  CA  TRP A 254     8378   7849   6121   -150   -321   -347       C  
ATOM   1958  C   TRP A 254     -37.035  20.888   1.928  1.00 53.66           C  
ANISOU 1958  C   TRP A 254     7713   7120   5556   -323   -286   -345       C  
ATOM   1959  O   TRP A 254     -36.881  21.284   3.085  1.00 49.73           O  
ANISOU 1959  O   TRP A 254     7195   6585   5117   -303   -257   -264       O  
ATOM   1960  CB  TRP A 254     -35.754  22.209   0.144  1.00 59.38           C  
ANISOU 1960  CB  TRP A 254     8222   8141   6197   -117   -377   -282       C  
ATOM   1961  CG  TRP A 254     -34.410  22.438  -0.486  1.00 63.75           C  
ANISOU 1961  CG  TRP A 254     8747   8786   6688     55   -387   -240       C  
ATOM   1962  CD1 TRP A 254     -34.085  22.361  -1.798  1.00 66.04           C  
ANISOU 1962  CD1 TRP A 254     9018   9192   6882    122   -409   -277       C  
ATOM   1963  CD2 TRP A 254     -33.156  22.672   0.214  1.00 63.42           C  
ANISOU 1963  CD2 TRP A 254     8682   8747   6668    175   -368   -163       C  
ATOM   1964  CE2 TRP A 254     -32.087  22.611  -0.729  1.00 62.73           C  
ANISOU 1964  CE2 TRP A 254     8543   8787   6504    302   -375   -157       C  
ATOM   1965  CE3 TRP A 254     -32.814  22.890   1.568  1.00 61.75           C  
ANISOU 1965  CE3 TRP A 254     8480   8460   6523    181   -347   -106       C  
ATOM   1966  NE1 TRP A 254     -32.715  22.451  -1.945  1.00 65.34           N  
ANISOU 1966  NE1 TRP A 254     8886   9180   6761    272   -394   -223       N  
ATOM   1967  CZ2 TRP A 254     -30.742  22.685  -0.336  1.00 61.92           C  
ANISOU 1967  CZ2 TRP A 254     8379   8749   6400    423   -362   -103       C  
ATOM   1968  CZ3 TRP A 254     -31.471  22.965   1.978  1.00 60.07           C  
ANISOU 1968  CZ3 TRP A 254     8216   8307   6299    306   -348    -56       C  
ATOM   1969  CH2 TRP A 254     -30.441  22.820   1.031  1.00 61.00           C  
ANISOU 1969  CH2 TRP A 254     8263   8563   6351    420   -356    -57       C  
ATOM   1970  N   PHE A 255     -38.210  20.440   1.463  1.00 54.83           N  
ANISOU 1970  N   PHE A 255     7864   7259   5710   -498   -284   -441       N  
ATOM   1971  CA  PHE A 255     -39.460  20.513   2.234  1.00 55.94           C  
ANISOU 1971  CA  PHE A 255     7944   7373   5938   -672   -242   -443       C  
ATOM   1972  C   PHE A 255     -39.495  19.797   3.608  1.00 57.17           C  
ANISOU 1972  C   PHE A 255     8295   7309   6116   -701   -146   -419       C  
ATOM   1973  O   PHE A 255     -40.028  20.400   4.536  1.00 54.87           O  
ANISOU 1973  O   PHE A 255     7931   7024   5895   -739   -109   -353       O  
ATOM   1974  CB  PHE A 255     -40.704  20.225   1.362  1.00 58.01           C  
ANISOU 1974  CB  PHE A 255     8152   7696   6193   -869   -262   -570       C  
ATOM   1975  CG  PHE A 255     -42.039  20.271   2.090  1.00 58.55           C  
ANISOU 1975  CG  PHE A 255     8122   7774   6349  -1057   -213   -587       C  
ATOM   1976  CD1 PHE A 255     -42.594  21.512   2.468  1.00 57.90           C  
ANISOU 1976  CD1 PHE A 255     7806   7854   6339  -1034   -240   -506       C  
ATOM   1977  CD2 PHE A 255     -42.646  19.082   2.550  1.00 62.34           C  
ANISOU 1977  CD2 PHE A 255     8750   8097   6841  -1258   -128   -683       C  
ATOM   1978  CE1 PHE A 255     -43.750  21.554   3.235  1.00 60.89           C  
ANISOU 1978  CE1 PHE A 255     8076   8263   6797  -1190   -187   -527       C  
ATOM   1979  CE2 PHE A 255     -43.804  19.145   3.315  1.00 64.91           C  
ANISOU 1979  CE2 PHE A 255     8964   8453   7245  -1442    -67   -702       C  
ATOM   1980  CZ  PHE A 255     -44.355  20.375   3.653  1.00 65.26           C  
ANISOU 1980  CZ  PHE A 255     8751   8685   7359  -1400    -99   -627       C  
ATOM   1981  N   PRO A 256     -38.913  18.584   3.761  1.00 55.12           N  
ANISOU 1981  N   PRO A 256     8298   6850   5794   -676    -96   -467       N  
ATOM   1982  CA  PRO A 256     -38.819  17.940   5.085  1.00 53.52           C  
ANISOU 1982  CA  PRO A 256     8299   6438   5597   -684     -2   -419       C  
ATOM   1983  C   PRO A 256     -38.041  18.776   6.114  1.00 53.45           C  
ANISOU 1983  C   PRO A 256     8240   6470   5600   -517    -14   -292       C  
ATOM   1984  O   PRO A 256     -38.528  18.983   7.223  1.00 53.51           O  
ANISOU 1984  O   PRO A 256     8252   6431   5648   -583     44   -241       O  
ATOM   1985  CB  PRO A 256     -38.152  16.584   4.790  1.00 46.88           C  
ANISOU 1985  CB  PRO A 256     7756   5388   4668   -613     35   -478       C  
ATOM   1986  CG  PRO A 256     -38.509  16.302   3.338  1.00 51.33           C  
ANISOU 1986  CG  PRO A 256     8275   6022   5205   -702     -9   -606       C  
ATOM   1987  CD  PRO A 256     -38.460  17.683   2.702  1.00 52.34           C  
ANISOU 1987  CD  PRO A 256     8094   6436   5358   -650   -111   -571       C  
ATOM   1988  N   PHE A 257     -36.877  19.285   5.691  1.00 54.51           N  
ANISOU 1988  N   PHE A 257     8317   6702   5693   -314    -84   -250       N  
ATOM   1989  CA  PHE A 257     -36.024  20.194   6.455  1.00 48.02           C  
ANISOU 1989  CA  PHE A 257     7426   5941   4878   -177   -104   -151       C  
ATOM   1990  C   PHE A 257     -36.749  21.491   6.843  1.00 46.12           C  
ANISOU 1990  C   PHE A 257     6955   5839   4730   -268   -117   -108       C  
ATOM   1991  O   PHE A 257     -36.782  21.856   8.017  1.00 45.45           O  
ANISOU 1991  O   PHE A 257     6866   5732   4672   -268    -86    -53       O  
ATOM   1992  CB  PHE A 257     -34.707  20.394   5.668  1.00 46.02           C  
ANISOU 1992  CB  PHE A 257     7125   5793   4567     31   -170   -132       C  
ATOM   1993  CG  PHE A 257     -33.773  21.516   6.083  1.00 44.35           C  
ANISOU 1993  CG  PHE A 257     6775   5702   4376    129   -205    -52       C  
ATOM   1994  CD1 PHE A 257     -33.726  22.715   5.340  1.00 45.20           C  
ANISOU 1994  CD1 PHE A 257     6987   5735   4451    207   -188     -4       C  
ATOM   1995  CD2 PHE A 257     -32.996  21.403   7.255  1.00 41.01           C  
ANISOU 1995  CD2 PHE A 257     6126   5462   3992    134   -253    -27       C  
ATOM   1996  CE1 PHE A 257     -32.866  23.735   5.723  1.00 43.49           C  
ANISOU 1996  CE1 PHE A 257     6638   5640   4247    276   -226     47       C  
ATOM   1997  CE2 PHE A 257     -32.138  22.433   7.617  1.00 42.84           C  
ANISOU 1997  CE2 PHE A 257     6242   5789   4248    193   -276     30       C  
ATOM   1998  CZ  PHE A 257     -32.067  23.591   6.850  1.00 43.86           C  
ANISOU 1998  CZ  PHE A 257     6461   5857   4348    257   -267     57       C  
ATOM   1999  N   GLN A 258     -37.393  22.115   5.853  1.00 49.09           N  
ANISOU 1999  N   GLN A 258     7148   6359   5145   -332   -161   -134       N  
ATOM   2000  CA  GLN A 258     -38.122  23.368   6.003  1.00 48.92           C  
ANISOU 2000  CA  GLN A 258     6922   6456   5208   -392   -170    -90       C  
ATOM   2001  C   GLN A 258     -39.377  23.284   6.892  1.00 51.05           C  
ANISOU 2001  C   GLN A 258     7204   6658   5535   -547    -95   -108       C  
ATOM   2002  O   GLN A 258     -39.619  24.192   7.684  1.00 48.22           O  
ANISOU 2002  O   GLN A 258     6742   6342   5239   -559    -72    -60       O  
ATOM   2003  CB  GLN A 258     -38.416  23.918   4.594  1.00 43.58           C  
ANISOU 2003  CB  GLN A 258     6073   5945   4541   -408   -235   -106       C  
ATOM   2004  CG  GLN A 258     -37.154  24.457   3.887  1.00 45.56           C  
ANISOU 2004  CG  GLN A 258     6274   6294   4741   -262   -290    -67       C  
ATOM   2005  CD  GLN A 258     -36.714  25.820   4.420  1.00 48.07           C  
ANISOU 2005  CD  GLN A 258     6493   6664   5105   -186   -292     25       C  
ATOM   2006  NE2 GLN A 258     -35.845  26.518   3.702  1.00 45.77           N  
ANISOU 2006  NE2 GLN A 258     6170   6449   4771    -77   -320     57       N  
ATOM   2007  OE1 GLN A 258     -37.171  26.276   5.463  1.00 54.72           O  
ANISOU 2007  OE1 GLN A 258     7289   7482   6018   -233   -261     58       O  
ATOM   2008  N   LEU A 259     -40.125  22.180   6.795  1.00 54.61           N  
ANISOU 2008  N   LEU A 259     7784   6999   5964   -676    -45   -182       N  
ATOM   2009  CA  LEU A 259     -41.300  21.874   7.610  1.00 56.21           C  
ANISOU 2009  CA  LEU A 259     8006   7136   6215   -845     49   -203       C  
ATOM   2010  C   LEU A 259     -40.938  21.680   9.093  1.00 60.25           C  
ANISOU 2010  C   LEU A 259     8686   7505   6701   -794    124   -137       C  
ATOM   2011  O   LEU A 259     -41.591  22.281   9.943  1.00 59.89           O  
ANISOU 2011  O   LEU A 259     8577   7477   6701   -850    183   -106       O  
ATOM   2012  CB  LEU A 259     -42.028  20.650   7.006  1.00 55.52           C  
ANISOU 2012  CB  LEU A 259     8022   6964   6111  -1027     93   -311       C  
ATOM   2013  CG  LEU A 259     -43.307  20.183   7.741  1.00 53.41           C  
ANISOU 2013  CG  LEU A 259     7769   6634   5890  -1243    210   -346       C  
ATOM   2014  CD1 LEU A 259     -44.370  21.298   7.845  1.00 52.53           C  
ANISOU 2014  CD1 LEU A 259     7354   6740   5865  -1326    191   -364       C  
ATOM   2015  CD2 LEU A 259     -43.870  18.899   7.095  1.00 54.56           C  
ANISOU 2015  CD2 LEU A 259     8094   6633   6002  -1429    272   -454       C  
ATOM   2016  N   VAL A 260     -39.853  20.932   9.345  1.00 61.12           N  
ANISOU 2016  N   VAL A 260     9014   7483   6726   -672    121   -116       N  
ATOM   2017  CA  VAL A 260     -39.238  20.739  10.658  1.00 57.72           C  
ANISOU 2017  CA  VAL A 260     8753   6935   6242   -592    174    -46       C  
ATOM   2018  C   VAL A 260     -38.644  22.048  11.226  1.00 57.63           C  
ANISOU 2018  C   VAL A 260     8588   7056   6254   -480    124     17       C  
ATOM   2019  O   VAL A 260     -38.874  22.353  12.398  1.00 62.21           O  
ANISOU 2019  O   VAL A 260     9196   7609   6830   -498    180     55       O  
ATOM   2020  CB  VAL A 260     -38.153  19.621  10.578  1.00 53.43           C  
ANISOU 2020  CB  VAL A 260     8463   6246   5592   -440    163    -34       C  
ATOM   2021  CG1 VAL A 260     -37.181  19.501  11.772  1.00 52.39           C  
ANISOU 2021  CG1 VAL A 260     8487   6035   5383   -314    191     50       C  
ATOM   2022  CG2 VAL A 260     -38.825  18.257  10.340  1.00 54.89           C  
ANISOU 2022  CG2 VAL A 260     8852   6248   5755   -573    239   -102       C  
ATOM   2023  N   ALA A 261     -37.943  22.827  10.389  1.00 54.93           N  
ANISOU 2023  N   ALA A 261     8089   6853   5928   -373     27     23       N  
ATOM   2024  CA  ALA A 261     -37.396  24.137  10.749  1.00 54.03           C  
ANISOU 2024  CA  ALA A 261     7835   6851   5843   -295    -12     70       C  
ATOM   2025  C   ALA A 261     -38.494  25.147  11.125  1.00 57.22           C  
ANISOU 2025  C   ALA A 261     8083   7316   6342   -409     30     71       C  
ATOM   2026  O   ALA A 261     -38.350  25.848  12.125  1.00 61.39           O  
ANISOU 2026  O   ALA A 261     8575   7864   6886   -384     47     99       O  
ATOM   2027  CB  ALA A 261     -36.520  24.683   9.611  1.00 50.18           C  
ANISOU 2027  CB  ALA A 261     7222   6491   5355   -186   -103     76       C  
ATOM   2028  N   LEU A 262     -39.594  25.169  10.360  1.00 56.89           N  
ANISOU 2028  N   LEU A 262     7943   7314   6357   -527     45     30       N  
ATOM   2029  CA  LEU A 262     -40.777  25.986  10.633  1.00 55.15           C  
ANISOU 2029  CA  LEU A 262     7562   7168   6225   -610     86     28       C  
ATOM   2030  C   LEU A 262     -41.438  25.617  11.976  1.00 55.32           C  
ANISOU 2030  C   LEU A 262     7676   7099   6242   -709    201     20       C  
ATOM   2031  O   LEU A 262     -41.758  26.514  12.757  1.00 57.80           O  
ANISOU 2031  O   LEU A 262     7919   7445   6596   -706    246     39       O  
ATOM   2032  CB  LEU A 262     -41.756  25.890   9.440  1.00 55.60           C  
ANISOU 2032  CB  LEU A 262     7468   7329   6328   -693     56    -18       C  
ATOM   2033  CG  LEU A 262     -43.006  26.795   9.525  1.00 57.22           C  
ANISOU 2033  CG  LEU A 262     7485   7637   6620   -757     94    -26       C  
ATOM   2034  CD1 LEU A 262     -42.636  28.294   9.583  1.00 56.56           C  
ANISOU 2034  CD1 LEU A 262     7312   7597   6580   -634     77     39       C  
ATOM   2035  CD2 LEU A 262     -43.987  26.476   8.376  1.00 60.38           C  
ANISOU 2035  CD2 LEU A 262     7723   8174   7044   -818     39    -75       C  
ATOM   2036  N   LEU A 263     -41.563  24.311  12.258  1.00 55.60           N  
ANISOU 2036  N   LEU A 263     7886   7013   6227   -800    261     -8       N  
ATOM   2037  CA  LEU A 263     -42.025  23.801  13.552  1.00 54.38           C  
ANISOU 2037  CA  LEU A 263     7843   6764   6054   -909    391     -6       C  
ATOM   2038  C   LEU A 263     -41.099  24.220  14.711  1.00 56.80           C  
ANISOU 2038  C   LEU A 263     8266   7019   6296   -792    409     57       C  
ATOM   2039  O   LEU A 263     -41.586  24.708  15.729  1.00 56.97           O  
ANISOU 2039  O   LEU A 263     8282   7042   6323   -843    500     65       O  
ATOM   2040  CB  LEU A 263     -42.198  22.273  13.498  1.00 53.27           C  
ANISOU 2040  CB  LEU A 263     7913   6467   5861  -1028    460    -38       C  
ATOM   2041  CG  LEU A 263     -43.422  21.797  12.686  1.00 54.49           C  
ANISOU 2041  CG  LEU A 263     7959   6671   6074  -1210    470   -129       C  
ATOM   2042  CD1 LEU A 263     -43.314  20.297  12.337  1.00 57.84           C  
ANISOU 2042  CD1 LEU A 263     8640   6899   6438  -1329    544   -168       C  
ATOM   2043  CD2 LEU A 263     -44.751  22.150  13.391  1.00 51.14           C  
ANISOU 2043  CD2 LEU A 263     7323   6373   5735  -1358    547   -165       C  
ATOM   2044  N   GLY A 264     -39.779  24.102  14.511  1.00 57.60           N  
ANISOU 2044  N   GLY A 264     8463   7097   6326   -632    322     91       N  
ATOM   2045  CA  GLY A 264     -38.760  24.555  15.463  1.00 57.39           C  
ANISOU 2045  CA  GLY A 264     8517   7062   6226   -517    313    136       C  
ATOM   2046  C   GLY A 264     -38.832  26.070  15.705  1.00 59.46           C  
ANISOU 2046  C   GLY A 264     8591   7443   6556   -496    293    130       C  
ATOM   2047  O   GLY A 264     -38.650  26.515  16.835  1.00 64.48           O  
ANISOU 2047  O   GLY A 264     9278   8073   7148   -474    332    141       O  
ATOM   2048  N   THR A 265     -39.152  26.853  14.667  1.00 57.08           N  
ANISOU 2048  N   THR A 265     8091   7244   6355   -500    237    112       N  
ATOM   2049  CA  THR A 265     -39.325  28.300  14.751  1.00 56.95           C  
ANISOU 2049  CA  THR A 265     7920   7309   6409   -475    229    111       C  
ATOM   2050  C   THR A 265     -40.527  28.698  15.637  1.00 57.90           C  
ANISOU 2050  C   THR A 265     7990   7431   6581   -566    343     90       C  
ATOM   2051  O   THR A 265     -40.373  29.541  16.520  1.00 57.99           O  
ANISOU 2051  O   THR A 265     7983   7450   6598   -537    378     84       O  
ATOM   2052  CB  THR A 265     -39.512  28.944  13.348  1.00 55.64           C  
ANISOU 2052  CB  THR A 265     7583   7234   6323   -445    152    115       C  
ATOM   2053  CG2 THR A 265     -39.522  30.480  13.348  1.00 54.71           C  
ANISOU 2053  CG2 THR A 265     7343   7165   6279   -410    155    123       C  
ATOM   2054  OG1 THR A 265     -38.460  28.555  12.482  1.00 54.52           O  
ANISOU 2054  OG1 THR A 265     7481   7107   6127   -361     62    130       O  
ATOM   2055  N   VAL A 266     -41.698  28.077  15.428  1.00 56.19           N  
ANISOU 2055  N   VAL A 266     7741   7213   6397   -682    406     67       N  
ATOM   2056  CA  VAL A 266     -42.893  28.402  16.212  1.00 56.75           C  
ANISOU 2056  CA  VAL A 266     7737   7312   6514   -773    526     40       C  
ATOM   2057  C   VAL A 266     -42.838  27.840  17.650  1.00 58.63           C  
ANISOU 2057  C   VAL A 266     8166   7454   6657   -820    639     49       C  
ATOM   2058  O   VAL A 266     -43.357  28.477  18.566  1.00 63.37           O  
ANISOU 2058  O   VAL A 266     8722   8081   7276   -871    751     29       O  
ATOM   2059  CB  VAL A 266     -44.207  27.956  15.516  1.00 56.29           C  
ANISOU 2059  CB  VAL A 266     7546   7321   6521   -901    556     -2       C  
ATOM   2060  CG1 VAL A 266     -44.403  28.694  14.179  1.00 54.60           C  
ANISOU 2060  CG1 VAL A 266     7197   7194   6356   -846    428     -2       C  
ATOM   2061  CG2 VAL A 266     -44.358  26.440  15.311  1.00 56.67           C  
ANISOU 2061  CG2 VAL A 266     7765   7263   6505  -1042    630    -18       C  
ATOM   2062  N   TRP A 267     -42.162  26.700  17.846  1.00 58.96           N  
ANISOU 2062  N   TRP A 267     8423   7390   6588   -788    615     83       N  
ATOM   2063  CA  TRP A 267     -41.985  26.060  19.150  1.00 60.50           C  
ANISOU 2063  CA  TRP A 267     8837   7486   6664   -808    713    111       C  
ATOM   2064  C   TRP A 267     -40.780  26.593  19.947  1.00 63.23           C  
ANISOU 2064  C   TRP A 267     9290   7828   6908   -652    638    141       C  
ATOM   2065  O   TRP A 267     -40.402  25.976  20.941  1.00 66.27           O  
ANISOU 2065  O   TRP A 267     9895   8131   7155   -611    665    182       O  
ATOM   2066  CB  TRP A 267     -41.981  24.525  18.988  1.00 60.44           C  
ANISOU 2066  CB  TRP A 267     9029   7344   6590   -888    761    133       C  
ATOM   2067  CG  TRP A 267     -43.259  23.902  18.497  1.00 62.80           C  
ANISOU 2067  CG  TRP A 267     9251   7643   6968  -1091    868     88       C  
ATOM   2068  CD1 TRP A 267     -44.509  24.388  18.690  1.00 62.00           C  
ANISOU 2068  CD1 TRP A 267     8968   7642   6948  -1206    968     44       C  
ATOM   2069  CD2 TRP A 267     -43.441  22.609  17.843  1.00 65.25           C  
ANISOU 2069  CD2 TRP A 267     9651   7859   7280  -1207    885     66       C  
ATOM   2070  CE2 TRP A 267     -44.838  22.386  17.650  1.00 63.94           C  
ANISOU 2070  CE2 TRP A 267     9338   7758   7200  -1415    993      3       C  
ATOM   2071  CE3 TRP A 267     -42.567  21.589  17.407  1.00 66.16           C  
ANISOU 2071  CE3 TRP A 267     9959   7847   7333  -1153    823     84       C  
ATOM   2072  NE1 TRP A 267     -45.438  23.508  18.175  1.00 62.43           N  
ANISOU 2072  NE1 TRP A 267     8971   7695   7055  -1399   1041     -5       N  
ATOM   2073  CZ2 TRP A 267     -45.339  21.216  17.054  1.00 65.71           C  
ANISOU 2073  CZ2 TRP A 267     9599   7920   7447  -1598   1036    -51       C  
ATOM   2074  CZ3 TRP A 267     -43.057  20.398  16.831  1.00 68.13           C  
ANISOU 2074  CZ3 TRP A 267    10273   8010   7606  -1318    874     34       C  
ATOM   2075  CH2 TRP A 267     -44.440  20.215  16.645  1.00 67.72           C  
ANISOU 2075  CH2 TRP A 267    10070   8022   7638  -1553    978    -37       C  
ATOM   2076  N   LEU A 268     -40.227  27.753  19.565  1.00 61.57           N  
ANISOU 2076  N   LEU A 268     8928   7710   6755   -566    544    118       N  
ATOM   2077  CA  LEU A 268     -39.135  28.437  20.264  1.00 59.36           C  
ANISOU 2077  CA  LEU A 268     8714   7455   6385   -443    462    122       C  
ATOM   2078  C   LEU A 268     -39.384  28.645  21.771  1.00 60.63           C  
ANISOU 2078  C   LEU A 268     8994   7600   6443   -448    551    115       C  
ATOM   2079  O   LEU A 268     -38.531  28.273  22.576  1.00 62.15           O  
ANISOU 2079  O   LEU A 268     9358   7771   6485   -369    520    142       O  
ATOM   2080  CB  LEU A 268     -38.841  29.783  19.567  1.00 56.10           C  
ANISOU 2080  CB  LEU A 268     8115   7132   6070   -396    373     90       C  
ATOM   2081  CG  LEU A 268     -37.749  29.697  18.484  1.00 54.96           C  
ANISOU 2081  CG  LEU A 268     7898   7026   5960   -338    251    105       C  
ATOM   2082  CD1 LEU A 268     -37.731  30.974  17.625  1.00 52.82           C  
ANISOU 2082  CD1 LEU A 268     7449   6823   5797   -328    206     84       C  
ATOM   2083  CD2 LEU A 268     -36.364  29.384  19.089  1.00 54.31           C  
ANISOU 2083  CD2 LEU A 268     7937   6952   5746   -229    164    121       C  
ATOM   2084  N   LYS A 269     -40.555  29.187  22.146  1.00 62.36           N  
ANISOU 2084  N   LYS A 269     9122   7841   6731   -524    660     78       N  
ATOM   2085  CA  LYS A 269     -40.908  29.394  23.552  1.00 65.71           C  
ANISOU 2085  CA  LYS A 269     9657   8260   7052   -530    760     61       C  
ATOM   2086  C   LYS A 269     -41.168  28.076  24.304  1.00 66.55           C  
ANISOU 2086  C   LYS A 269     9981   8280   7024   -580    864    118       C  
ATOM   2087  O   LYS A 269     -40.906  28.011  25.503  1.00 64.91           O  
ANISOU 2087  O   LYS A 269     9943   8061   6661   -539    902    132       O  
ATOM   2088  CB  LYS A 269     -42.124  30.334  23.647  1.00 69.23           C  
ANISOU 2088  CB  LYS A 269     9948   8750   7606   -586    870      4       C  
ATOM   2089  CG  LYS A 269     -41.822  31.760  23.155  1.00 69.10           C  
ANISOU 2089  CG  LYS A 269     9774   8784   7698   -521    789    -46       C  
ATOM   2090  CD  LYS A 269     -43.026  32.700  23.306  1.00 70.45           C  
ANISOU 2090  CD  LYS A 269     9830   8982   7955   -538    910   -101       C  
ATOM   2091  CE  LYS A 269     -42.733  34.117  22.796  1.00 72.85           C  
ANISOU 2091  CE  LYS A 269    10039   9293   8348   -463    844   -148       C  
ATOM   2092  NZ  LYS A 269     -43.909  34.992  22.945  1.00 75.54           N1+
ANISOU 2092  NZ  LYS A 269    10295   9643   8763   -444    966   -205       N1+
ATOM   2093  N   GLU A 270     -41.640  27.045  23.584  1.00 69.43           N  
ANISOU 2093  N   GLU A 270    10361   8581   7439   -675    914    150       N  
ATOM   2094  CA  GLU A 270     -41.869  25.699  24.106  1.00 69.93           C  
ANISOU 2094  CA  GLU A 270    10668   8526   7377   -734   1020    213       C  
ATOM   2095  C   GLU A 270     -40.550  24.976  24.432  1.00 70.09           C  
ANISOU 2095  C   GLU A 270    10910   8482   7239   -582    913    278       C  
ATOM   2096  O   GLU A 270     -40.451  24.371  25.498  1.00 70.37           O  
ANISOU 2096  O   GLU A 270    11192   8435   7109   -560    987    341       O  
ATOM   2097  CB  GLU A 270     -42.726  24.900  23.102  1.00 72.51           C  
ANISOU 2097  CB  GLU A 270    10956   8790   7803   -891   1092    212       C  
ATOM   2098  CG  GLU A 270     -44.095  25.525  22.764  1.00 76.64           C  
ANISOU 2098  CG  GLU A 270    11238   9410   8473  -1035   1195    146       C  
ATOM   2099  CD  GLU A 270     -45.046  25.518  23.960  1.00 84.79           C  
ANISOU 2099  CD  GLU A 270    12333  10442   9441  -1136   1392    145       C  
ATOM   2100  OE1 GLU A 270     -45.737  24.490  24.128  1.00 89.10           O  
ANISOU 2100  OE1 GLU A 270    13054  10883   9917  -1268   1526    184       O  
ATOM   2101  OE2 GLU A 270     -45.053  26.531  24.693  1.00 86.80           O1-
ANISOU 2101  OE2 GLU A 270    12477  10793   9709  -1086   1423    104       O1-
ATOM   2102  N   MET A 271     -39.550  25.126  23.555  1.00 71.56           N  
ANISOU 2102  N   MET A 271    11010   8715   7464   -466    743    267       N  
ATOM   2103  CA  MET A 271     -38.183  24.670  23.792  1.00 72.90           C  
ANISOU 2103  CA  MET A 271    11349   8863   7487   -293    628    318       C  
ATOM   2104  C   MET A 271     -37.499  25.464  24.921  1.00 72.77           C  
ANISOU 2104  C   MET A 271    11346   8956   7348   -173    553    299       C  
ATOM   2105  O   MET A 271     -36.825  24.857  25.748  1.00 75.64           O  
ANISOU 2105  O   MET A 271    11896   9310   7532    -33    498    352       O  
ATOM   2106  CB  MET A 271     -37.362  24.726  22.488  1.00 71.53           C  
ANISOU 2106  CB  MET A 271    11060   8721   7397   -218    488    305       C  
ATOM   2107  CG  MET A 271     -37.822  23.705  21.431  1.00 73.44           C  
ANISOU 2107  CG  MET A 271    11309   8859   7735   -326    541    309       C  
ATOM   2108  SD  MET A 271     -36.794  23.627  19.937  1.00 72.88           S  
ANISOU 2108  SD  MET A 271    11127   8833   7732   -221    385    290       S  
ATOM   2109  CE  MET A 271     -37.055  25.282  19.251  1.00 70.76           C  
ANISOU 2109  CE  MET A 271    10533   8748   7602   -237    304    225       C  
ATOM   2110  N   LEU A 272     -37.705  26.787  24.968  1.00 69.95           N  
ANISOU 2110  N   LEU A 272    10800   8702   7075   -219    548    221       N  
ATOM   2111  CA  LEU A 272     -37.115  27.679  25.970  1.00 68.71           C  
ANISOU 2111  CA  LEU A 272    10642   8654   6810   -129    469    174       C  
ATOM   2112  C   LEU A 272     -37.585  27.380  27.410  1.00 69.51           C  
ANISOU 2112  C   LEU A 272    10932   8735   6744   -139    583    190       C  
ATOM   2113  O   LEU A 272     -36.767  27.020  28.253  1.00 70.98           O  
ANISOU 2113  O   LEU A 272    11250   8979   6739    -20    510    200       O  
ATOM   2114  CB  LEU A 272     -37.366  29.147  25.546  1.00 67.46           C  
ANISOU 2114  CB  LEU A 272    10247   8582   6805   -181    434     78       C  
ATOM   2115  CG  LEU A 272     -36.884  30.260  26.509  1.00 69.57           C  
ANISOU 2115  CG  LEU A 272    10499   8950   6984   -138    374     -4       C  
ATOM   2116  CD1 LEU A 272     -35.371  30.194  26.802  1.00 69.11           C  
ANISOU 2116  CD1 LEU A 272    10470   8992   6798     -6    201     -4       C  
ATOM   2117  CD2 LEU A 272     -37.322  31.646  25.998  1.00 68.58           C  
ANISOU 2117  CD2 LEU A 272    10175   8853   7031   -209    378    -92       C  
ATOM   2118  N   PHE A 273     -38.883  27.571  27.676  1.00 66.88           N  
ANISOU 2118  N   PHE A 273    10604   8339   6467   -276    761    190       N  
ATOM   2119  CA  PHE A 273     -39.445  27.560  29.028  1.00 62.72           C  
ANISOU 2119  CA  PHE A 273    10235   7806   5791   -304    898    196       C  
ATOM   2120  C   PHE A 273     -39.728  26.163  29.603  1.00 63.53           C  
ANISOU 2120  C   PHE A 273    10612   7785   5742   -316   1010    312       C  
ATOM   2121  O   PHE A 273     -39.783  26.042  30.827  1.00 68.06           O  
ANISOU 2121  O   PHE A 273    11369   8357   6135   -304   1106    340       O  
ATOM   2122  CB  PHE A 273     -40.720  28.430  29.070  1.00 61.18           C  
ANISOU 2122  CB  PHE A 273     9883   7629   5732   -440   1052    126       C  
ATOM   2123  CG  PHE A 273     -40.484  29.919  28.872  1.00 60.67           C  
ANISOU 2123  CG  PHE A 273     9642   7662   5747   -408    985     13       C  
ATOM   2124  CD1 PHE A 273     -39.785  30.663  29.847  1.00 61.42           C  
ANISOU 2124  CD1 PHE A 273     9821   7819   5697   -360    992    -50       C  
ATOM   2125  CD2 PHE A 273     -40.897  30.564  27.686  1.00 61.14           C  
ANISOU 2125  CD2 PHE A 273     9472   7741   6017   -428    920    -32       C  
ATOM   2126  CE1 PHE A 273     -39.537  32.015  29.644  1.00 61.68           C  
ANISOU 2126  CE1 PHE A 273     9718   7913   5805   -346    942   -167       C  
ATOM   2127  CE2 PHE A 273     -40.642  31.916  27.504  1.00 60.74           C  
ANISOU 2127  CE2 PHE A 273     9294   7745   6040   -404    874   -129       C  
ATOM   2128  CZ  PHE A 273     -39.968  32.639  28.480  1.00 61.58           C  
ANISOU 2128  CZ  PHE A 273     9493   7894   6012   -370    889   -202       C  
ATOM   2129  N   TYR A 274     -39.924  25.152  28.738  1.00 62.35           N  
ANISOU 2129  N   TYR A 274    10516   7522   5652   -343   1010    379       N  
ATOM   2130  CA  TYR A 274     -40.354  23.808  29.146  1.00 63.08           C  
ANISOU 2130  CA  TYR A 274    10898   7456   5612   -375   1140    490       C  
ATOM   2131  C   TYR A 274     -39.453  22.689  28.602  1.00 65.71           C  
ANISOU 2131  C   TYR A 274    11391   7679   5897   -255   1039    571       C  
ATOM   2132  O   TYR A 274     -39.525  21.576  29.124  1.00 67.82           O  
ANISOU 2132  O   TYR A 274    11953   7790   6024   -245   1136    676       O  
ATOM   2133  CB  TYR A 274     -41.810  23.576  28.687  1.00 64.03           C  
ANISOU 2133  CB  TYR A 274    10971   7496   5864   -614   1348    482       C  
ATOM   2134  CG  TYR A 274     -42.807  24.635  29.123  1.00 66.09           C  
ANISOU 2134  CG  TYR A 274    11042   7871   6198   -724   1464    396       C  
ATOM   2135  CD1 TYR A 274     -43.165  24.752  30.482  1.00 69.87           C  
ANISOU 2135  CD1 TYR A 274    11669   8355   6522   -761   1626    417       C  
ATOM   2136  CD2 TYR A 274     -43.369  25.515  28.174  1.00 65.78           C  
ANISOU 2136  CD2 TYR A 274    10686   7935   6374   -773   1418    298       C  
ATOM   2137  CE1 TYR A 274     -44.073  25.748  30.890  1.00 70.71           C  
ANISOU 2137  CE1 TYR A 274    11602   8571   6694   -843   1742    330       C  
ATOM   2138  CE2 TYR A 274     -44.277  26.510  28.581  1.00 66.61           C  
ANISOU 2138  CE2 TYR A 274    10626   8138   6546   -841   1527    220       C  
ATOM   2139  CZ  TYR A 274     -44.628  26.629  29.940  1.00 69.36           C  
ANISOU 2139  CZ  TYR A 274    11115   8493   6746   -875   1690    230       C  
ATOM   2140  OH  TYR A 274     -45.507  27.596  30.334  1.00 70.44           O  
ANISOU 2140  OH  TYR A 274    11086   8730   6947   -925   1808    144       O  
ATOM   2141  N   GLY A 275     -38.649  22.969  27.559  1.00 66.70           N  
ANISOU 2141  N   GLY A 275    11349   7868   6124   -161    863    529       N  
ATOM   2142  CA  GLY A 275     -37.839  21.966  26.861  1.00 67.13           C  
ANISOU 2142  CA  GLY A 275    11548   7817   6143    -43    786    594       C  
ATOM   2143  C   GLY A 275     -38.684  21.030  25.974  1.00 70.09           C  
ANISOU 2143  C   GLY A 275    11998   8009   6626   -210    915    616       C  
ATOM   2144  O   GLY A 275     -38.171  19.998  25.543  1.00 72.69           O  
ANISOU 2144  O   GLY A 275    12563   8177   6879   -134    920    690       O  
ATOM   2145  N   LYS A 276     -39.961  21.366  25.718  1.00 69.97           N  
ANISOU 2145  N   LYS A 276    11789   8017   6780   -432   1020    547       N  
ATOM   2146  CA  LYS A 276     -40.907  20.617  24.887  1.00 72.68           C  
ANISOU 2146  CA  LYS A 276    12164   8221   7231   -627   1140    540       C  
ATOM   2147  C   LYS A 276     -40.502  20.595  23.405  1.00 69.62           C  
ANISOU 2147  C   LYS A 276    11628   7849   6977   -594   1006    488       C  
ATOM   2148  O   LYS A 276     -39.900  21.552  22.923  1.00 67.25           O  
ANISOU 2148  O   LYS A 276    11160   7682   6708   -444    837    456       O  
ATOM   2149  CB  LYS A 276     -42.306  21.246  25.039  1.00 73.84           C  
ANISOU 2149  CB  LYS A 276    12124   8433   7499   -865   1294    476       C  
ATOM   2150  CG  LYS A 276     -42.994  20.938  26.379  1.00 77.75           C  
ANISOU 2150  CG  LYS A 276    12766   8913   7863   -923   1462    520       C  
ATOM   2151  CD  LYS A 276     -44.255  21.790  26.629  1.00 80.23           C  
ANISOU 2151  CD  LYS A 276    12827   9350   8307  -1110   1590    436       C  
ATOM   2152  CE  LYS A 276     -45.370  21.647  25.579  1.00 83.20           C  
ANISOU 2152  CE  LYS A 276    13174   9647   8790  -1369   1747    412       C  
ATOM   2153  NZ  LYS A 276     -45.894  20.273  25.505  1.00 86.90           N1+
ANISOU 2153  NZ  LYS A 276    13967   9938   9114  -1490   1952    499       N1+
ATOM   2154  N   TYR A 277     -40.879  19.503  22.725  1.00 68.88           N  
ANISOU 2154  N   TYR A 277    11602   7616   6952   -752   1092    475       N  
ATOM   2155  CA  TYR A 277     -40.683  19.245  21.293  1.00 70.55           C  
ANISOU 2155  CA  TYR A 277    11687   7835   7282   -756    990    413       C  
ATOM   2156  C   TYR A 277     -39.223  18.936  20.911  1.00 70.60           C  
ANISOU 2156  C   TYR A 277    11791   7828   7204   -490    829    450       C  
ATOM   2157  O   TYR A 277     -38.762  19.347  19.845  1.00 70.80           O  
ANISOU 2157  O   TYR A 277    11607   7988   7308   -401    686    400       O  
ATOM   2158  CB  TYR A 277     -41.336  20.327  20.404  1.00 69.78           C  
ANISOU 2158  CB  TYR A 277    11211   7945   7357   -834    926    320       C  
ATOM   2159  CG  TYR A 277     -42.804  20.563  20.709  1.00 69.52           C  
ANISOU 2159  CG  TYR A 277    11038   7961   7417  -1072   1075    272       C  
ATOM   2160  CD1 TYR A 277     -43.776  19.618  20.317  1.00 69.38           C  
ANISOU 2160  CD1 TYR A 277    11019   7871   7473  -1296   1177    223       C  
ATOM   2161  CD2 TYR A 277     -43.201  21.726  21.396  1.00 68.24           C  
ANISOU 2161  CD2 TYR A 277    10734   7929   7266  -1072   1115    262       C  
ATOM   2162  CE1 TYR A 277     -45.134  19.836  20.619  1.00 68.80           C  
ANISOU 2162  CE1 TYR A 277    10780   7879   7483  -1512   1312    169       C  
ATOM   2163  CE2 TYR A 277     -44.558  21.942  21.697  1.00 67.54           C  
ANISOU 2163  CE2 TYR A 277    10497   7906   7260  -1265   1257    214       C  
ATOM   2164  CZ  TYR A 277     -45.525  20.997  21.311  1.00 67.74           C  
ANISOU 2164  CZ  TYR A 277    10496   7883   7359  -1484   1353    169       C  
ATOM   2165  OH  TYR A 277     -46.837  21.201  21.619  1.00 68.00           O  
ANISOU 2165  OH  TYR A 277    10347   8017   7473  -1675   1492    112       O  
ATOM   2166  N   LYS A 278     -38.563  18.091  21.723  1.00 69.15           N  
ANISOU 2166  N   LYS A 278    11934   7489   6853   -354    859    544       N  
ATOM   2167  CA  LYS A 278     -37.228  17.536  21.451  1.00 70.28           C  
ANISOU 2167  CA  LYS A 278    12181   7616   6905    -83    717    579       C  
ATOM   2168  C   LYS A 278     -37.169  16.697  20.158  1.00 74.28           C  
ANISOU 2168  C   LYS A 278    12728   8008   7488   -103    701    533       C  
ATOM   2169  O   LYS A 278     -36.081  16.514  19.616  1.00 76.76           O  
ANISOU 2169  O   LYS A 278    13052   8352   7761    119    575    535       O  
ATOM   2170  CB  LYS A 278     -36.764  16.668  22.639  1.00 71.37           C  
ANISOU 2170  CB  LYS A 278    12674   7614   6828     96    755    702       C  
ATOM   2171  CG  LYS A 278     -36.604  17.434  23.960  1.00 73.26           C  
ANISOU 2171  CG  LYS A 278    12889   7993   6951    166    739    743       C  
ATOM   2172  CD  LYS A 278     -35.985  16.558  25.064  1.00 76.36           C  
ANISOU 2172  CD  LYS A 278    13634   8276   7105    393    743    871       C  
ATOM   2173  CE  LYS A 278     -35.683  17.317  26.366  1.00 78.71           C  
ANISOU 2173  CE  LYS A 278    13927   8713   7264    439    739    903       C  
ATOM   2174  NZ  LYS A 278     -36.910  17.791  27.028  1.00 81.72           N1+
ANISOU 2174  NZ  LYS A 278    14310   9044   7694    160    936    892       N1+
ATOM   2175  N   ILE A 279     -38.335  16.229  19.677  1.00 73.85           N  
ANISOU 2175  N   ILE A 279    12687   7838   7535   -366    827    479       N  
ATOM   2176  CA  ILE A 279     -38.526  15.533  18.406  1.00 68.51           C  
ANISOU 2176  CA  ILE A 279    12033   7068   6931   -416    810    408       C  
ATOM   2177  C   ILE A 279     -38.076  16.352  17.176  1.00 67.54           C  
ANISOU 2177  C   ILE A 279    11573   7174   6914   -350    649    327       C  
ATOM   2178  O   ILE A 279     -37.570  15.755  16.229  1.00 67.43           O  
ANISOU 2178  O   ILE A 279    11581   7126   6915   -277    587    281       O  
ATOM   2179  CB  ILE A 279     -40.014  15.103  18.231  1.00 64.96           C  
ANISOU 2179  CB  ILE A 279    11632   6484   6568   -751    977    347       C  
ATOM   2180  CG1 ILE A 279     -40.231  14.174  17.014  1.00 67.24           C  
ANISOU 2180  CG1 ILE A 279    12041   6616   6889   -802    977    272       C  
ATOM   2181  CG2 ILE A 279     -41.010  16.287  18.195  1.00 57.91           C  
ANISOU 2181  CG2 ILE A 279    10367   5816   5818   -951    977    268       C  
ATOM   2182  CD1 ILE A 279     -41.548  13.387  17.056  1.00 70.57           C  
ANISOU 2182  CD1 ILE A 279    12536   6895   7383  -1152   1142    196       C  
ATOM   2183  N   ILE A 280     -38.112  17.693  17.237  1.00 65.60           N  
ANISOU 2183  N   ILE A 280    11035   7155   6737   -371    590    311       N  
ATOM   2184  CA  ILE A 280     -37.540  18.536  16.184  1.00 65.53           C  
ANISOU 2184  CA  ILE A 280    10729   7351   6817   -305    450    253       C  
ATOM   2185  C   ILE A 280     -36.015  18.365  16.042  1.00 71.60           C  
ANISOU 2185  C   ILE A 280    11530   8178   7496    -24    320    286       C  
ATOM   2186  O   ILE A 280     -35.545  18.196  14.919  1.00 77.98           O  
ANISOU 2186  O   ILE A 280    12243   9049   8335     55    235    243       O  
ATOM   2187  CB  ILE A 280     -37.920  20.037  16.362  1.00 63.36           C  
ANISOU 2187  CB  ILE A 280    10172   7268   6633   -390    436    234       C  
ATOM   2188  CG1 ILE A 280     -39.445  20.243  16.213  1.00 61.66           C  
ANISOU 2188  CG1 ILE A 280     9889   7031   6510   -652    564    191       C  
ATOM   2189  CG2 ILE A 280     -37.159  21.031  15.454  1.00 62.44           C  
ANISOU 2189  CG2 ILE A 280     9784   7342   6599   -318    303    192       C  
ATOM   2190  CD1 ILE A 280     -40.043  19.726  14.892  1.00 60.01           C  
ANISOU 2190  CD1 ILE A 280     9608   6806   6386   -794    565    110       C  
ATOM   2191  N   ASP A 281     -35.287  18.310  17.165  1.00 73.07           N  
ANISOU 2191  N   ASP A 281    11846   8361   7558    135    303    360       N  
ATOM   2192  CA  ASP A 281     -33.830  18.110  17.206  1.00 75.70           C  
ANISOU 2192  CA  ASP A 281    12190   8779   7793    413    175    387       C  
ATOM   2193  C   ASP A 281     -33.425  16.777  16.553  1.00 72.31           C  
ANISOU 2193  C   ASP A 281    11999   8179   7295    551    182    399       C  
ATOM   2194  O   ASP A 281     -32.504  16.740  15.737  1.00 72.43           O  
ANISOU 2194  O   ASP A 281    11938   8291   7292    739     79    376       O  
ATOM   2195  CB  ASP A 281     -33.223  18.196  18.632  1.00 82.75           C  
ANISOU 2195  CB  ASP A 281    13176   9719   8546    552    150    457       C  
ATOM   2196  CG  ASP A 281     -33.664  19.394  19.484  1.00 87.09           C  
ANISOU 2196  CG  ASP A 281    13526  10413   9151    418    157    433       C  
ATOM   2197  OD1 ASP A 281     -34.142  20.393  18.906  1.00 88.28           O  
ANISOU 2197  OD1 ASP A 281    13517  10580   9444    208    215    382       O  
ATOM   2198  OD2 ASP A 281     -33.448  19.319  20.712  1.00 88.56           O1-
ANISOU 2198  OD2 ASP A 281    13715  10702   9231    533    101    460       O1-
ATOM   2199  N   ILE A 282     -34.186  15.726  16.883  1.00 70.36           N  
ANISOU 2199  N   ILE A 282    12049   7674   7012    457    315    429       N  
ATOM   2200  CA  ILE A 282     -34.068  14.384  16.311  1.00 70.60           C  
ANISOU 2200  CA  ILE A 282    12358   7494   6973    588    342    438       C  
ATOM   2201  C   ILE A 282     -34.376  14.337  14.795  1.00 67.74           C  
ANISOU 2201  C   ILE A 282    11854   7166   6718    524    306    330       C  
ATOM   2202  O   ILE A 282     -33.752  13.551  14.084  1.00 68.54           O  
ANISOU 2202  O   ILE A 282    12035   7237   6769    729    251    312       O  
ATOM   2203  CB  ILE A 282     -34.931  13.365  17.138  1.00 74.40           C  
ANISOU 2203  CB  ILE A 282    13206   7664   7399    453    517    492       C  
ATOM   2204  CG1 ILE A 282     -34.090  12.690  18.248  1.00 76.90           C  
ANISOU 2204  CG1 ILE A 282    13820   7874   7526    700    527    625       C  
ATOM   2205  CG2 ILE A 282     -35.684  12.268  16.351  1.00 78.44           C  
ANISOU 2205  CG2 ILE A 282    13913   7943   7947    369    592    427       C  
ATOM   2206  CD1 ILE A 282     -33.414  13.660  19.227  1.00 78.06           C  
ANISOU 2206  CD1 ILE A 282    13815   8232   7612    756    467    679       C  
ATOM   2207  N   LEU A 283     -35.304  15.177  14.318  1.00 64.41           N  
ANISOU 2207  N   LEU A 283    11212   6826   6434    256    332    254       N  
ATOM   2208  CA  LEU A 283     -35.652  15.283  12.901  1.00 60.69           C  
ANISOU 2208  CA  LEU A 283    10612   6399   6050    173    300    149       C  
ATOM   2209  C   LEU A 283     -34.644  16.112  12.086  1.00 60.79           C  
ANISOU 2209  C   LEU A 283    10312   6684   6100    301    160    121       C  
ATOM   2210  O   LEU A 283     -34.474  15.823  10.896  1.00 63.05           O  
ANISOU 2210  O   LEU A 283    10495   7028   6434    267    125     42       O  
ATOM   2211  CB  LEU A 283     -37.065  15.885  12.750  1.00 58.10           C  
ANISOU 2211  CB  LEU A 283    10178   6060   5838   -160    382     78       C  
ATOM   2212  CG  LEU A 283     -38.224  14.919  13.075  1.00 62.24           C  
ANISOU 2212  CG  LEU A 283    10987   6317   6346   -361    544     77       C  
ATOM   2213  CD1 LEU A 283     -39.563  15.680  13.139  1.00 61.00           C  
ANISOU 2213  CD1 LEU A 283    10656   6212   6310   -690    603    -22       C  
ATOM   2214  CD2 LEU A 283     -38.290  13.728  12.096  1.00 64.99           C  
ANISOU 2214  CD2 LEU A 283    11679   6404   6608   -255    586     63       C  
ATOM   2215  N   VAL A 284     -34.020  17.132  12.698  1.00 57.69           N  
ANISOU 2215  N   VAL A 284     9776   6463   5681    434     84    178       N  
ATOM   2216  CA  VAL A 284     -33.115  18.071  12.030  1.00 54.84           C  
ANISOU 2216  CA  VAL A 284     9121   6354   5360    523    -30    152       C  
ATOM   2217  C   VAL A 284     -31.942  17.376  11.306  1.00 56.19           C  
ANISOU 2217  C   VAL A 284     9335   6541   5473    726    -83    120       C  
ATOM   2218  O   VAL A 284     -31.828  17.546  10.095  1.00 56.98           O  
ANISOU 2218  O   VAL A 284     9283   6740   5626    689   -114     57       O  
ATOM   2219  CB  VAL A 284     -32.616  19.215  12.976  1.00 53.22           C  
ANISOU 2219  CB  VAL A 284     8790   6309   5122    622    -95    206       C  
ATOM   2220  CG1 VAL A 284     -31.286  19.907  12.590  1.00 52.55           C  
ANISOU 2220  CG1 VAL A 284     8447   6463   5058    735   -202    178       C  
ATOM   2221  CG2 VAL A 284     -33.696  20.308  13.124  1.00 50.90           C  
ANISOU 2221  CG2 VAL A 284     8395   6039   4905    417    -45    215       C  
ATOM   2222  N   ASN A 285     -31.133  16.570  12.010  1.00 57.60           N  
ANISOU 2222  N   ASN A 285     9727   6628   5531    961    -92    164       N  
ATOM   2223  CA  ASN A 285     -29.953  15.907  11.419  1.00 56.97           C  
ANISOU 2223  CA  ASN A 285     9681   6579   5386   1199   -139    132       C  
ATOM   2224  C   ASN A 285     -30.277  15.002  10.200  1.00 61.11           C  
ANISOU 2224  C   ASN A 285    10342   6943   5935   1118    -77     50       C  
ATOM   2225  O   ASN A 285     -29.690  15.247   9.140  1.00 59.95           O  
ANISOU 2225  O   ASN A 285    10050   6928   5800   1181   -122    -14       O  
ATOM   2226  CB  ASN A 285     -29.118  15.204  12.525  1.00 59.63           C  
ANISOU 2226  CB  ASN A 285    10237   6841   5577   1492   -159    204       C  
ATOM   2227  CG  ASN A 285     -28.279  16.163  13.369  1.00 62.55           C  
ANISOU 2227  CG  ASN A 285    10402   7464   5900   1631   -264    249       C  
ATOM   2228  ND2 ASN A 285     -27.808  15.723  14.530  1.00 63.02           N  
ANISOU 2228  ND2 ASN A 285    10600   7525   5819   1924   -310    305       N  
ATOM   2229  OD1 ASN A 285     -28.037  17.299  12.977  1.00 64.09           O  
ANISOU 2229  OD1 ASN A 285    10323   7850   6180   1480   -303    230       O  
ATOM   2230  N   PRO A 286     -31.248  14.057  10.301  1.00 63.50           N  
ANISOU 2230  N   PRO A 286    10918   6972   6239    971     29     40       N  
ATOM   2231  CA  PRO A 286     -31.821  13.367   9.126  1.00 63.30           C  
ANISOU 2231  CA  PRO A 286    11012   6807   6234    874     80    -65       C  
ATOM   2232  C   PRO A 286     -32.276  14.284   7.977  1.00 64.89           C  
ANISOU 2232  C   PRO A 286    10921   7200   6534    674     40   -149       C  
ATOM   2233  O   PRO A 286     -31.753  14.154   6.869  1.00 70.14           O  
ANISOU 2233  O   PRO A 286    11548   7920   7184    731     13   -231       O  
ATOM   2234  CB  PRO A 286     -32.980  12.537   9.707  1.00 52.52           C  
ANISOU 2234  CB  PRO A 286     9959   5130   4866    686    211    -58       C  
ATOM   2235  CG  PRO A 286     -32.537  12.232  11.124  1.00 67.31           C  
ANISOU 2235  CG  PRO A 286    11981   6935   6660    830    227     72       C  
ATOM   2236  CD  PRO A 286     -31.809  13.506  11.537  1.00 64.44           C  
ANISOU 2236  CD  PRO A 286    11275   6885   6325    891    117    115       C  
ATOM   2237  N   THR A 287     -33.216  15.201   8.239  1.00 62.88           N  
ANISOU 2237  N   THR A 287    10464   7056   6371    460     37   -129       N  
ATOM   2238  CA  THR A 287     -33.804  16.033   7.190  1.00 60.63           C  
ANISOU 2238  CA  THR A 287     9908   6959   6170    298     -6   -192       C  
ATOM   2239  C   THR A 287     -32.806  17.041   6.577  1.00 61.07           C  
ANISOU 2239  C   THR A 287     9712   7272   6219    460   -103   -173       C  
ATOM   2240  O   THR A 287     -32.849  17.240   5.365  1.00 61.98           O  
ANISOU 2240  O   THR A 287     9673   7520   6355    410   -138   -229       O  
ATOM   2241  CB  THR A 287     -35.064  16.780   7.689  1.00 57.95           C  
ANISOU 2241  CB  THR A 287     9423   6670   5927     59     21   -170       C  
ATOM   2242  CG2 THR A 287     -36.214  15.831   8.056  1.00 57.04           C  
ANISOU 2242  CG2 THR A 287     9540   6315   5816   -127    136   -189       C  
ATOM   2243  OG1 THR A 287     -34.793  17.606   8.807  1.00 58.98           O  
ANISOU 2243  OG1 THR A 287     9431   6910   6067    143    -11    -77       O  
ATOM   2244  N   SER A 288     -31.874  17.587   7.370  1.00 61.51           N  
ANISOU 2244  N   SER A 288     9721   7411   6239    644   -143    -97       N  
ATOM   2245  CA  SER A 288     -30.810  18.472   6.898  1.00 59.79           C  
ANISOU 2245  CA  SER A 288     9266   7438   6013    781   -220    -87       C  
ATOM   2246  C   SER A 288     -29.868  17.742   5.922  1.00 61.59           C  
ANISOU 2246  C   SER A 288     9553   7683   6166    953   -229   -150       C  
ATOM   2247  O   SER A 288     -29.522  18.318   4.895  1.00 60.86           O  
ANISOU 2247  O   SER A 288     9274   7767   6082    953   -260   -183       O  
ATOM   2248  CB  SER A 288     -30.065  19.095   8.101  1.00 59.09           C  
ANISOU 2248  CB  SER A 288     9118   7443   5891    929   -264    -14       C  
ATOM   2249  OG  SER A 288     -29.249  20.194   7.740  1.00 60.99           O  
ANISOU 2249  OG  SER A 288     9261   7711   6202    771   -258     30       O  
ATOM   2250  N   SER A 289     -29.530  16.469   6.196  1.00 62.59           N  
ANISOU 2250  N   SER A 289     9952   7620   6209   1111   -194   -164       N  
ATOM   2251  CA  SER A 289     -28.700  15.656   5.300  1.00 62.27           C  
ANISOU 2251  CA  SER A 289     9992   7578   6090   1301   -191   -233       C  
ATOM   2252  C   SER A 289     -29.365  15.413   3.923  1.00 62.18           C  
ANISOU 2252  C   SER A 289     9982   7542   6100   1132   -165   -335       C  
ATOM   2253  O   SER A 289     -28.695  15.501   2.894  1.00 61.62           O  
ANISOU 2253  O   SER A 289     9837   7594   5982   1237   -180   -396       O  
ATOM   2254  CB  SER A 289     -28.254  14.374   6.043  1.00 65.83           C  
ANISOU 2254  CB  SER A 289    10782   7783   6449   1505   -146   -224       C  
ATOM   2255  OG  SER A 289     -29.255  13.374   6.143  1.00 65.79           O  
ANISOU 2255  OG  SER A 289    11048   7487   6464   1317    -63   -246       O  
ATOM   2256  N   LEU A 290     -30.689  15.202   3.928  1.00 62.53           N  
ANISOU 2256  N   LEU A 290    10098   7454   6208    868   -127   -362       N  
ATOM   2257  CA  LEU A 290     -31.550  15.093   2.747  1.00 62.90           C  
ANISOU 2257  CA  LEU A 290    10111   7519   6269    688   -122   -468       C  
ATOM   2258  C   LEU A 290     -31.651  16.415   1.955  1.00 64.47           C  
ANISOU 2258  C   LEU A 290     9983   8011   6502    641   -188   -452       C  
ATOM   2259  O   LEU A 290     -31.700  16.373   0.726  1.00 69.51           O  
ANISOU 2259  O   LEU A 290    10568   8753   7092    656   -205   -526       O  
ATOM   2260  CB  LEU A 290     -32.925  14.546   3.202  1.00 60.35           C  
ANISOU 2260  CB  LEU A 290     9894   7027   6010    406    -70   -502       C  
ATOM   2261  CG  LEU A 290     -34.032  14.441   2.127  1.00 61.50           C  
ANISOU 2261  CG  LEU A 290     9971   7223   6171    186    -80   -622       C  
ATOM   2262  CD1 LEU A 290     -33.625  13.601   0.900  1.00 64.27           C  
ANISOU 2262  CD1 LEU A 290    10518   7473   6427    270    -59   -749       C  
ATOM   2263  CD2 LEU A 290     -35.341  13.925   2.745  1.00 61.61           C  
ANISOU 2263  CD2 LEU A 290    10042   7110   6257   -100    -28   -652       C  
ATOM   2264  N   ALA A 291     -31.664  17.542   2.674  1.00 60.32           N  
ANISOU 2264  N   ALA A 291     9257   7613   6050    586   -219   -355       N  
ATOM   2265  CA  ALA A 291     -31.616  18.891   2.119  1.00 60.47           C  
ANISOU 2265  CA  ALA A 291     8995   7880   6099    552   -269   -322       C  
ATOM   2266  C   ALA A 291     -30.278  19.131   1.405  1.00 63.23           C  
ANISOU 2266  C   ALA A 291     9249   8393   6383    766   -289   -309       C  
ATOM   2267  O   ALA A 291     -30.261  19.443   0.217  1.00 65.34           O  
ANISOU 2267  O   ALA A 291     9365   8834   6627    762   -306   -320       O  
ATOM   2268  CB  ALA A 291     -31.882  19.913   3.241  1.00 61.00           C  
ANISOU 2268  CB  ALA A 291     8906   8008   6264    445   -284   -230       C  
ATOM   2269  N   PHE A 292     -29.176  18.880   2.124  1.00 64.15           N  
ANISOU 2269  N   PHE A 292     9445   8471   6460    960   -284   -283       N  
ATOM   2270  CA  PHE A 292     -27.799  18.996   1.637  1.00 62.83           C  
ANISOU 2270  CA  PHE A 292     9169   8478   6223   1175   -298   -286       C  
ATOM   2271  C   PHE A 292     -27.510  18.132   0.391  1.00 65.43           C  
ANISOU 2271  C   PHE A 292     9605   8793   6463   1269   -269   -385       C  
ATOM   2272  O   PHE A 292     -26.741  18.546  -0.477  1.00 67.16           O  
ANISOU 2272  O   PHE A 292     9674   9210   6632   1360   -268   -402       O  
ATOM   2273  CB  PHE A 292     -26.823  18.621   2.775  1.00 62.98           C  
ANISOU 2273  CB  PHE A 292     9253   8471   6205   1385   -311   -246       C  
ATOM   2274  CG  PHE A 292     -26.820  19.463   4.050  1.00 63.45           C  
ANISOU 2274  CG  PHE A 292     9183   8596   6329   1318   -347   -162       C  
ATOM   2275  CD1 PHE A 292     -27.473  20.715   4.150  1.00 62.03           C  
ANISOU 2275  CD1 PHE A 292     8849   8475   6246   1093   -353   -124       C  
ATOM   2276  CD2 PHE A 292     -26.027  19.032   5.135  1.00 62.76           C  
ANISOU 2276  CD2 PHE A 292     9132   8518   6195   1497   -377   -125       C  
ATOM   2277  CE1 PHE A 292     -27.358  21.468   5.312  1.00 59.72           C  
ANISOU 2277  CE1 PHE A 292     8456   8228   6007   1034   -378    -62       C  
ATOM   2278  CE2 PHE A 292     -25.907  19.808   6.279  1.00 62.36           C  
ANISOU 2278  CE2 PHE A 292     8970   8536   6187   1431   -413    -65       C  
ATOM   2279  CZ  PHE A 292     -26.571  21.024   6.365  1.00 60.47           C  
ANISOU 2279  CZ  PHE A 292     8591   8336   6051   1193   -408    -39       C  
ATOM   2280  N   PHE A 293     -28.158  16.961   0.309  1.00 64.81           N  
ANISOU 2280  N   PHE A 293     9790   8476   6358   1234   -235   -459       N  
ATOM   2281  CA  PHE A 293     -28.088  16.004  -0.796  1.00 65.21           C  
ANISOU 2281  CA  PHE A 293     9984   8477   6317   1315   -202   -577       C  
ATOM   2282  C   PHE A 293     -28.603  16.545  -2.148  1.00 66.40           C  
ANISOU 2282  C   PHE A 293     9974   8806   6450   1179   -219   -624       C  
ATOM   2283  O   PHE A 293     -28.235  15.992  -3.180  1.00 70.86           O  
ANISOU 2283  O   PHE A 293    10578   9427   6918   1282   -197   -712       O  
ATOM   2284  CB  PHE A 293     -28.733  14.676  -0.327  1.00 67.12           C  
ANISOU 2284  CB  PHE A 293    10555   8398   6549   1244   -154   -651       C  
ATOM   2285  CG  PHE A 293     -28.889  13.552  -1.336  1.00 69.33           C  
ANISOU 2285  CG  PHE A 293    11026   8583   6735   1306   -114   -795       C  
ATOM   2286  CD1 PHE A 293     -27.783  12.744  -1.677  1.00 70.29           C  
ANISOU 2286  CD1 PHE A 293    11252   8693   6761   1606    -83   -832       C  
ATOM   2287  CD2 PHE A 293     -30.104  13.380  -2.032  1.00 68.71           C  
ANISOU 2287  CD2 PHE A 293    11020   8431   6656   1068   -107   -904       C  
ATOM   2288  CE1 PHE A 293     -27.911  11.764  -2.652  1.00 72.30           C  
ANISOU 2288  CE1 PHE A 293    11700   8847   6923   1671    -36   -976       C  
ATOM   2289  CE2 PHE A 293     -30.213  12.389  -2.999  1.00 70.76           C  
ANISOU 2289  CE2 PHE A 293    11468   8599   6820   1111    -70  -1056       C  
ATOM   2290  CZ  PHE A 293     -29.123  11.586  -3.307  1.00 72.69           C  
ANISOU 2290  CZ  PHE A 293    11837   8812   6971   1414    -29  -1092       C  
ATOM   2291  N   ASN A 294     -29.371  17.653  -2.134  1.00 63.79           N  
ANISOU 2291  N   ASN A 294     9470   8569   6199    969   -255   -564       N  
ATOM   2292  CA  ASN A 294     -29.780  18.410  -3.323  1.00 61.88           C  
ANISOU 2292  CA  ASN A 294     9076   8509   5927    861   -280   -585       C  
ATOM   2293  C   ASN A 294     -28.587  18.927  -4.154  1.00 60.26           C  
ANISOU 2293  C   ASN A 294     8690   8547   5661   1008   -271   -545       C  
ATOM   2294  O   ASN A 294     -28.654  18.866  -5.379  1.00 60.03           O  
ANISOU 2294  O   ASN A 294     8601   8657   5552    988   -270   -584       O  
ATOM   2295  CB  ASN A 294     -30.682  19.594  -2.898  1.00 62.44           C  
ANISOU 2295  CB  ASN A 294     9001   8627   6098    646   -320   -511       C  
ATOM   2296  CG  ASN A 294     -31.498  20.202  -4.046  1.00 63.84           C  
ANISOU 2296  CG  ASN A 294     9033   8993   6232    556   -354   -515       C  
ATOM   2297  ND2 ASN A 294     -32.450  19.445  -4.596  1.00 65.60           N  
ANISOU 2297  ND2 ASN A 294     9356   9183   6387    468   -370   -634       N  
ATOM   2298  OD1 ASN A 294     -31.281  21.353  -4.420  1.00 63.23           O  
ANISOU 2298  OD1 ASN A 294     8765   9087   6172    563   -365   -414       O  
ATOM   2299  N   SER A 295     -27.519  19.392  -3.481  1.00 62.27           N  
ANISOU 2299  N   SER A 295     8851   8868   5940   1149   -261   -473       N  
ATOM   2300  CA  SER A 295     -26.316  19.947  -4.109  1.00 63.55           C  
ANISOU 2300  CA  SER A 295     8816   9277   6053   1261   -238   -439       C  
ATOM   2301  C   SER A 295     -25.546  18.949  -4.995  1.00 62.72           C  
ANISOU 2301  C   SER A 295     8792   9222   5815   1451   -192   -542       C  
ATOM   2302  O   SER A 295     -25.038  19.356  -6.039  1.00 63.14           O  
ANISOU 2302  O   SER A 295     8687   9498   5806   1514   -157   -532       O  
ATOM   2303  CB  SER A 295     -25.400  20.560  -3.030  1.00 63.88           C  
ANISOU 2303  CB  SER A 295     8724   9397   6153   1350   -245   -360       C  
ATOM   2304  OG  SER A 295     -25.882  21.829  -2.636  1.00 65.38           O  
ANISOU 2304  OG  SER A 295     8799   9589   6453   1173   -275   -266       O  
ATOM   2305  N   CYS A 296     -25.503  17.665  -4.595  1.00 64.58           N  
ANISOU 2305  N   CYS A 296     9282   9251   6006   1543   -179   -643       N  
ATOM   2306  CA  CYS A 296     -24.865  16.592  -5.365  1.00 67.60           C  
ANISOU 2306  CA  CYS A 296     9774   9652   6259   1733   -128   -759       C  
ATOM   2307  C   CYS A 296     -25.770  16.004  -6.472  1.00 66.76           C  
ANISOU 2307  C   CYS A 296     9828   9458   6081   1609   -124   -878       C  
ATOM   2308  O   CYS A 296     -25.243  15.290  -7.324  1.00 69.40           O  
ANISOU 2308  O   CYS A 296    10245   9832   6293   1742    -78   -987       O  
ATOM   2309  CB  CYS A 296     -24.248  15.514  -4.446  1.00 71.73           C  
ANISOU 2309  CB  CYS A 296    10496   9999   6760   1976   -104   -799       C  
ATOM   2310  SG  CYS A 296     -25.452  14.344  -3.758  1.00 74.62           S  
ANISOU 2310  SG  CYS A 296    11238   9957   7156   1882   -101   -865       S  
ATOM   2311  N   LEU A 297     -27.080  16.321  -6.469  1.00 65.67           N  
ANISOU 2311  N   LEU A 297     9723   9219   6008   1360   -171   -872       N  
ATOM   2312  CA  LEU A 297     -28.028  15.943  -7.526  1.00 67.31           C  
ANISOU 2312  CA  LEU A 297    10034   9398   6142   1214   -186   -993       C  
ATOM   2313  C   LEU A 297     -28.037  16.938  -8.699  1.00 71.04           C  
ANISOU 2313  C   LEU A 297    10292  10146   6552   1135   -212   -952       C  
ATOM   2314  O   LEU A 297     -28.384  16.533  -9.808  1.00 73.87           O  
ANISOU 2314  O   LEU A 297    10714  10565   6791   1099   -217  -1062       O  
ATOM   2315  CB  LEU A 297     -29.459  15.841  -6.956  1.00 64.88           C  
ANISOU 2315  CB  LEU A 297     9836   8891   5926    977   -224  -1017       C  
ATOM   2316  CG  LEU A 297     -29.699  14.685  -5.964  1.00 65.64           C  
ANISOU 2316  CG  LEU A 297    10224   8663   6052    993   -183  -1090       C  
ATOM   2317  CD1 LEU A 297     -31.051  14.878  -5.242  1.00 64.68           C  
ANISOU 2317  CD1 LEU A 297    10161   8401   6013    707   -210  -1120       C  
ATOM   2318  CD2 LEU A 297     -29.570  13.301  -6.637  1.00 69.06           C  
ANISOU 2318  CD2 LEU A 297    10900   8979   6359   1133   -127  -1253       C  
ATOM   2319  N   ASN A 298     -27.677  18.209  -8.442  1.00 72.92           N  
ANISOU 2319  N   ASN A 298    10299  10547   6862   1108   -226   -796       N  
ATOM   2320  CA  ASN A 298     -27.744  19.319  -9.401  1.00 75.84           C  
ANISOU 2320  CA  ASN A 298    10490  11153   7172   1034   -241   -730       C  
ATOM   2321  C   ASN A 298     -26.909  19.187 -10.701  1.00 81.08           C  
ANISOU 2321  C   ASN A 298    11143  11997   7668   1174   -183   -790       C  
ATOM   2322  O   ASN A 298     -27.391  19.691 -11.718  1.00 82.64           O  
ANISOU 2322  O   ASN A 298    11300  12339   7761   1099   -204   -797       O  
ATOM   2323  CB  ASN A 298     -27.461  20.660  -8.685  1.00 72.47           C  
ANISOU 2323  CB  ASN A 298     9849  10829   6857    992   -242   -554       C  
ATOM   2324  CG  ASN A 298     -28.527  21.090  -7.666  1.00 71.95           C  
ANISOU 2324  CG  ASN A 298     9773  10628   6936    830   -301   -493       C  
ATOM   2325  ND2 ASN A 298     -28.165  22.012  -6.775  1.00 71.78           N  
ANISOU 2325  ND2 ASN A 298     9631  10614   7028    824   -293   -375       N  
ATOM   2326  OD1 ASN A 298     -29.661  20.617  -7.683  1.00 72.48           O  
ANISOU 2326  OD1 ASN A 298     9932  10598   7009    704   -349   -560       O  
ATOM   2327  N   PRO A 299     -25.762  18.461 -10.720  1.00 82.80           N  
ANISOU 2327  N   PRO A 299    11382  12236   7841   1384   -110   -830       N  
ATOM   2328  CA  PRO A 299     -25.092  18.078 -11.980  1.00 85.49           C  
ANISOU 2328  CA  PRO A 299    11724  12751   8007   1517    -43   -908       C  
ATOM   2329  C   PRO A 299     -25.950  17.221 -12.924  1.00 86.54           C  
ANISOU 2329  C   PRO A 299    12059  12816   8008   1475    -64  -1076       C  
ATOM   2330  O   PRO A 299     -25.980  17.506 -14.117  1.00 89.24           O  
ANISOU 2330  O   PRO A 299    12364  13344   8199   1469    -47  -1104       O  
ATOM   2331  CB  PRO A 299     -23.825  17.333 -11.526  1.00 88.59           C  
ANISOU 2331  CB  PRO A 299    12130  13131   8397   1767     29   -945       C  
ATOM   2332  CG  PRO A 299     -23.534  17.904 -10.153  1.00 86.85           C  
ANISOU 2332  CG  PRO A 299    11785  12873   8341   1743      0   -816       C  
ATOM   2333  CD  PRO A 299     -24.924  18.114  -9.573  1.00 83.85           C  
ANISOU 2333  CD  PRO A 299    11485  12304   8069   1523    -85   -784       C  
ATOM   2334  N   MET A 300     -26.641  16.207 -12.378  1.00 86.51           N  
ANISOU 2334  N   MET A 300    12276  12547   8046   1434    -96  -1192       N  
ATOM   2335  CA  MET A 300     -27.477  15.278 -13.141  1.00 89.07           C  
ANISOU 2335  CA  MET A 300    12800  12796   8247   1363   -116  -1377       C  
ATOM   2336  C   MET A 300     -28.845  15.866 -13.529  1.00 88.69           C  
ANISOU 2336  C   MET A 300    12674  12834   8190   1113   -214  -1360       C  
ATOM   2337  O   MET A 300     -29.354  15.508 -14.590  1.00 92.11           O  
ANISOU 2337  O   MET A 300    13149  13384   8466   1064   -240  -1468       O  
ATOM   2338  CB  MET A 300     -27.649  13.953 -12.367  1.00 93.59           C  
ANISOU 2338  CB  MET A 300    13653  13037   8870   1379   -101  -1511       C  
ATOM   2339  CG  MET A 300     -26.323  13.262 -11.993  1.00 99.36           C  
ANISOU 2339  CG  MET A 300    14543  13679   9530   1664     -4  -1601       C  
ATOM   2340  SD  MET A 300     -25.599  13.746 -10.400  1.00102.15           S  
ANISOU 2340  SD  MET A 300    14788  14015  10011   1889     35  -1441       S  
ATOM   2341  CE  MET A 300     -26.629  12.760  -9.279  1.00100.32           C  
ANISOU 2341  CE  MET A 300    14748  13429   9940   1738    -10  -1418       C  
ATOM   2342  N   LEU A 301     -29.408  16.745 -12.680  1.00 86.77           N  
ANISOU 2342  N   LEU A 301    12314  12550   8105    968   -273  -1231       N  
ATOM   2343  CA  LEU A 301     -30.707  17.389 -12.890  1.00 85.50           C  
ANISOU 2343  CA  LEU A 301    12073  12466   7947    752   -372  -1218       C  
ATOM   2344  C   LEU A 301     -30.679  18.453 -13.997  1.00 81.85           C  
ANISOU 2344  C   LEU A 301    11433  12299   7366    765   -394  -1117       C  
ATOM   2345  O   LEU A 301     -31.554  18.432 -14.863  1.00 81.65           O  
ANISOU 2345  O   LEU A 301    11406  12397   7219    670   -466  -1185       O  
ATOM   2346  CB  LEU A 301     -31.190  18.036 -11.571  1.00 84.81           C  
ANISOU 2346  CB  LEU A 301    11903  12263   8058    623   -412  -1102       C  
ATOM   2347  CG  LEU A 301     -31.754  17.058 -10.522  1.00 86.80           C  
ANISOU 2347  CG  LEU A 301    12341  12218   8421    560   -395  -1187       C  
ATOM   2348  CD1 LEU A 301     -31.931  17.767  -9.168  1.00 85.41           C  
ANISOU 2348  CD1 LEU A 301    12068  11960   8424    534   -392  -1030       C  
ATOM   2349  CD2 LEU A 301     -33.069  16.398 -10.985  1.00 89.03           C  
ANISOU 2349  CD2 LEU A 301    12717  12430   8680    340   -457  -1341       C  
ATOM   2350  N   TYR A 302     -29.716  19.387 -13.912  1.00 80.32           N  
ANISOU 2350  N   TYR A 302    11093  12226   7198    877   -331   -956       N  
ATOM   2351  CA  TYR A 302     -29.722  20.621 -14.700  1.00 81.27           C  
ANISOU 2351  CA  TYR A 302    11054  12594   7232    871   -335   -817       C  
ATOM   2352  C   TYR A 302     -28.705  20.615 -15.850  1.00 83.00           C  
ANISOU 2352  C   TYR A 302    11281  12997   7257   1017   -247   -849       C  
ATOM   2353  O   TYR A 302     -29.005  21.209 -16.884  1.00 83.83           O  
ANISOU 2353  O   TYR A 302    11377  13284   7189    998   -272   -852       O  
ATOM   2354  CB  TYR A 302     -29.498  21.833 -13.764  1.00 79.35           C  
ANISOU 2354  CB  TYR A 302    10640  12361   7149    853   -311   -609       C  
ATOM   2355  CG  TYR A 302     -30.589  22.009 -12.718  1.00 78.27           C  
ANISOU 2355  CG  TYR A 302    10463  12104   7173    704   -397   -551       C  
ATOM   2356  CD1 TYR A 302     -30.416  21.505 -11.412  1.00 78.10           C  
ANISOU 2356  CD1 TYR A 302    10509  11862   7305    669   -404   -598       C  
ATOM   2357  CD2 TYR A 302     -31.805  22.636 -13.060  1.00 78.48           C  
ANISOU 2357  CD2 TYR A 302    10388  12242   7188    614   -466   -445       C  
ATOM   2358  CE1 TYR A 302     -31.467  21.572 -10.479  1.00 78.90           C  
ANISOU 2358  CE1 TYR A 302    10568  11866   7546    533   -467   -549       C  
ATOM   2359  CE2 TYR A 302     -32.853  22.717 -12.121  1.00 77.76           C  
ANISOU 2359  CE2 TYR A 302    10246  12057   7243    497   -536   -399       C  
ATOM   2360  CZ  TYR A 302     -32.693  22.161 -10.837  1.00 78.92           C  
ANISOU 2360  CZ  TYR A 302    10450  11994   7542    448   -531   -456       C  
ATOM   2361  OH  TYR A 302     -33.722  22.174  -9.941  1.00 79.76           O  
ANISOU 2361  OH  TYR A 302    10500  12019   7786    330   -586   -415       O  
ATOM   2362  N   VAL A 303     -27.535  19.980 -15.663  1.00 82.01           N  
ANISOU 2362  N   VAL A 303    11167  12847   7145   1174   -144   -873       N  
ATOM   2363  CA  VAL A 303     -26.388  20.155 -16.558  1.00 83.37           C  
ANISOU 2363  CA  VAL A 303    11304  13223   7151   1320    -36   -882       C  
ATOM   2364  C   VAL A 303     -26.226  18.951 -17.503  1.00 86.67           C  
ANISOU 2364  C   VAL A 303    11916  13624   7390   1406    -22  -1103       C  
ATOM   2365  O   VAL A 303     -26.448  19.098 -18.704  1.00 90.32           O  
ANISOU 2365  O   VAL A 303    12408  14254   7656   1392    -28  -1149       O  
ATOM   2366  CB  VAL A 303     -25.065  20.378 -15.769  1.00 83.07           C  
ANISOU 2366  CB  VAL A 303    11149  13210   7203   1457     70   -814       C  
ATOM   2367  CG1 VAL A 303     -23.892  20.769 -16.691  1.00 82.32           C  
ANISOU 2367  CG1 VAL A 303    10955  13376   6947   1569    196   -784       C  
ATOM   2368  CG2 VAL A 303     -25.256  21.415 -14.650  1.00 81.46           C  
ANISOU 2368  CG2 VAL A 303    10792  12959   7199   1350     42   -636       C  
ATOM   2369  N   PHE A 304     -25.863  17.786 -16.941  1.00 88.57           N  
ANISOU 2369  N   PHE A 304    12308  13657   7688   1501      0  -1242       N  
ATOM   2370  CA  PHE A 304     -25.600  16.534 -17.654  1.00 91.18           C  
ANISOU 2370  CA  PHE A 304    12848  13939   7859   1617     41  -1462       C  
ATOM   2371  C   PHE A 304     -26.866  15.784 -18.109  1.00 90.22           C  
ANISOU 2371  C   PHE A 304    12907  13698   7673   1449    -61  -1625       C  
ATOM   2372  O   PHE A 304     -26.734  14.754 -18.770  1.00 90.71           O  
ANISOU 2372  O   PHE A 304    13187  13651   7628   1513    -32  -1835       O  
ATOM   2373  CB  PHE A 304     -24.661  15.648 -16.805  1.00 93.33           C  
ANISOU 2373  CB  PHE A 304    13231  14018   8212   1813    114  -1537       C  
ATOM   2374  CG  PHE A 304     -23.286  16.249 -16.546  1.00 95.49           C  
ANISOU 2374  CG  PHE A 304    13317  14465   8499   2009    220  -1430       C  
ATOM   2375  CD1 PHE A 304     -22.456  16.621 -17.625  1.00 97.05           C  
ANISOU 2375  CD1 PHE A 304    13384  14954   8537   2081    308  -1402       C  
ATOM   2376  CD2 PHE A 304     -22.810  16.420 -15.228  1.00 95.45           C  
ANISOU 2376  CD2 PHE A 304    13256  14354   8658   2111    234  -1360       C  
ATOM   2377  CE1 PHE A 304     -21.207  17.179 -17.385  1.00 98.85           C  
ANISOU 2377  CE1 PHE A 304    13414  15365   8780   2235    415  -1314       C  
ATOM   2378  CE2 PHE A 304     -21.549  16.962 -15.009  1.00 97.65           C  
ANISOU 2378  CE2 PHE A 304    13330  14828   8945   2278    323  -1278       C  
ATOM   2379  CZ  PHE A 304     -20.756  17.347 -16.083  1.00 99.47           C  
ANISOU 2379  CZ  PHE A 304    13415  15350   9028   2330    417  -1259       C  
ATOM   2380  N   ALA A 305     -28.059  16.338 -17.817  1.00 90.97           N  
ANISOU 2380  N   ALA A 305    12917  13818   7831   1237   -175  -1545       N  
ATOM   2381  CA  ALA A 305     -29.321  16.000 -18.480  1.00 97.80           C  
ANISOU 2381  CA  ALA A 305    13891  14668   8598   1065   -281  -1701       C  
ATOM   2382  C   ALA A 305     -29.321  16.395 -19.970  1.00106.51           C  
ANISOU 2382  C   ALA A 305    14960  16060   9449   1079   -299  -1732       C  
ATOM   2383  O   ALA A 305     -29.924  15.687 -20.777  1.00106.67           O  
ANISOU 2383  O   ALA A 305    15079  16110   9339    962   -386  -1899       O  
ATOM   2384  CB  ALA A 305     -30.482  16.692 -17.747  1.00 94.40           C  
ANISOU 2384  CB  ALA A 305    13359  14182   8328    850   -399  -1609       C  
ATOM   2385  N   GLY A 306     -28.604  17.484 -20.308  1.00114.24           N  
ANISOU 2385  N   GLY A 306    15802  17257  10348   1211   -216  -1580       N  
ATOM   2386  CA  GLY A 306     -28.361  17.931 -21.676  1.00122.57           C  
ANISOU 2386  CA  GLY A 306    16835  18592  11144   1243   -212  -1583       C  
ATOM   2387  C   GLY A 306     -27.321  17.017 -22.335  1.00128.90           C  
ANISOU 2387  C   GLY A 306    17757  19457  11764   1433    -80  -1729       C  
ATOM   2388  O   GLY A 306     -26.328  16.635 -21.711  1.00132.41           O  
ANISOU 2388  O   GLY A 306    18246  19770  12296   1579     26  -1770       O  
ATOM   2389  N   GLN A 307     -27.568  16.689 -23.613  1.00127.21           N  
ANISOU 2389  N   GLN A 307    17591  19463  11279   1445    -90  -1807       N  
ATOM   2390  CA  GLN A 307     -26.753  15.814 -24.458  1.00134.65           C  
ANISOU 2390  CA  GLN A 307    18667  20477  12015   1620     33  -1979       C  
ATOM   2391  C   GLN A 307     -25.334  16.360 -24.687  1.00136.57           C  
ANISOU 2391  C   GLN A 307    18764  20896  12231   1799    206  -1820       C  
ATOM   2392  O   GLN A 307     -24.374  15.596 -24.600  1.00137.76           O  
ANISOU 2392  O   GLN A 307    18973  21006  12363   1986    339  -1924       O  
ATOM   2393  CB  GLN A 307     -27.452  15.590 -25.824  1.00140.10           C  
ANISOU 2393  CB  GLN A 307    19461  21366  12406   1567    -37  -2121       C  
ATOM   2394  CG  GLN A 307     -28.792  14.817 -25.793  1.00144.49           C  
ANISOU 2394  CG  GLN A 307    20150  21789  12962   1371   -208  -2321       C  
ATOM   2395  CD  GLN A 307     -30.023  15.625 -25.357  1.00145.35           C  
ANISOU 2395  CD  GLN A 307    20096  21952  13177   1179   -371  -2160       C  
ATOM   2396  NE2 GLN A 307     -31.125  14.928 -25.075  1.00147.55           N  
ANISOU 2396  NE2 GLN A 307    20446  22188  13430    994   -526  -2332       N  
ATOM   2397  OE1 GLN A 307     -29.999  16.853 -25.288  1.00143.08           O  
ANISOU 2397  OE1 GLN A 307    19621  21749  12994   1195   -355  -1892       O  
ATOM   2398  N   ASP A 308     -25.256  17.675 -24.949  1.00137.21           N  
ANISOU 2398  N   ASP A 308    18655  21170  12309   1744    215  -1571       N  
ATOM   2399  CA  ASP A 308     -24.053  18.457 -25.240  1.00137.59           C  
ANISOU 2399  CA  ASP A 308    18558  21417  12303   1871    392  -1427       C  
ATOM   2400  C   ASP A 308     -23.017  18.449 -24.102  1.00136.38           C  
ANISOU 2400  C   ASP A 308    18302  21132  12384   1972    486  -1387       C  
ATOM   2401  O   ASP A 308     -21.829  18.307 -24.384  1.00137.58           O  
ANISOU 2401  O   ASP A 308    18394  21404  12475   2141    646  -1410       O  
ATOM   2402  CB  ASP A 308     -24.351  19.914 -25.692  1.00137.94           C  
ANISOU 2402  CB  ASP A 308    18450  21645  12314   1762    383  -1159       C  
ATOM   2403  CG  ASP A 308     -25.362  20.736 -24.867  1.00137.94           C  
ANISOU 2403  CG  ASP A 308    18367  21483  12560   1602    247  -1011       C  
ATOM   2404  OD1 ASP A 308     -26.118  20.153 -24.058  1.00138.07           O  
ANISOU 2404  OD1 ASP A 308    18477  21322  12663   1517    101  -1135       O  
ATOM   2405  OD2 ASP A 308     -25.387  21.964 -25.099  1.00137.75           O1-
ANISOU 2405  OD2 ASP A 308    18188  21509  12641   1554    297   -777       O1-
ATOM   2406  N   PHE A 309     -23.479  18.576 -22.847  1.00127.80           N  
ANISOU 2406  N   PHE A 309    17186  19818  11556   1877    388  -1331       N  
ATOM   2407  CA  PHE A 309     -22.633  18.512 -21.651  1.00120.28           C  
ANISOU 2407  CA  PHE A 309    16129  18759  10814   1973    457  -1283       C  
ATOM   2408  C   PHE A 309     -22.107  17.094 -21.379  1.00115.75           C  
ANISOU 2408  C   PHE A 309    15717  18031  10231   2166    504  -1504       C  
ATOM   2409  O   PHE A 309     -20.951  16.947 -20.984  1.00114.88           O  
ANISOU 2409  O   PHE A 309    15517  17966  10165   2349    618  -1503       O  
ATOM   2410  CB  PHE A 309     -23.412  19.020 -20.422  1.00119.95           C  
ANISOU 2410  CB  PHE A 309    16023  18524  11029   1818    340  -1158       C  
ATOM   2411  CG  PHE A 309     -23.804  20.483 -20.474  1.00122.14           C  
ANISOU 2411  CG  PHE A 309    16153  18919  11337   1653    301   -935       C  
ATOM   2412  CD1 PHE A 309     -22.897  21.480 -20.060  1.00123.81           C  
ANISOU 2412  CD1 PHE A 309    16164  19259  11619   1650    403   -747       C  
ATOM   2413  CD2 PHE A 309     -25.014  20.866 -21.087  1.00123.05           C  
ANISOU 2413  CD2 PHE A 309    16330  19014  11409   1503    164   -918       C  
ATOM   2414  CE1 PHE A 309     -23.234  22.820 -20.198  1.00124.05           C  
ANISOU 2414  CE1 PHE A 309    16095  19359  11678   1504    380   -539       C  
ATOM   2415  CE2 PHE A 309     -25.325  22.210 -21.232  1.00123.23           C  
ANISOU 2415  CE2 PHE A 309    16234  19131  11455   1386    130   -705       C  
ATOM   2416  CZ  PHE A 309     -24.443  23.182 -20.780  1.00123.47           C  
ANISOU 2416  CZ  PHE A 309    16102  19254  11558   1389    243   -512       C  
ATOM   2417  N   ARG A 310     -22.975  16.088 -21.583  1.00112.57           N  
ANISOU 2417  N   ARG A 310    15555  17447   9769   2130    419  -1698       N  
ATOM   2418  CA  ARG A 310     -22.703  14.683 -21.290  1.00112.70           C  
ANISOU 2418  CA  ARG A 310    15773  17242   9805   2302    459  -1900       C  
ATOM   2419  C   ARG A 310     -21.685  14.048 -22.256  1.00115.78           C  
ANISOU 2419  C   ARG A 310    16207  17795   9987   2546    613  -2032       C  
ATOM   2420  O   ARG A 310     -20.829  13.293 -21.799  1.00116.66           O  
ANISOU 2420  O   ARG A 310    16364  17819  10141   2778    702  -2110       O  
ATOM   2421  CB  ARG A 310     -24.041  13.916 -21.253  1.00113.09           C  
ANISOU 2421  CB  ARG A 310    16081  17037   9850   2157    340  -2080       C  
ATOM   2422  CG  ARG A 310     -23.922  12.483 -20.703  1.00114.23           C  
ANISOU 2422  CG  ARG A 310    16479  16876  10049   2306    380  -2268       C  
ATOM   2423  CD  ARG A 310     -25.271  11.783 -20.477  1.00113.67           C  
ANISOU 2423  CD  ARG A 310    16617  16499  10074   2094    261  -2378       C  
ATOM   2424  NE  ARG A 310     -26.078  11.683 -21.701  1.00115.74           N  
ANISOU 2424  NE  ARG A 310    16995  16822  10159   1915    185  -2538       N  
ATOM   2425  CZ  ARG A 310     -27.090  12.489 -22.066  1.00115.73           C  
ANISOU 2425  CZ  ARG A 310    16883  16924  10166   1662     52  -2469       C  
ATOM   2426  NH1 ARG A 310     -27.494  13.512 -21.302  1.00114.17           N1+
ANISOU 2426  NH1 ARG A 310    16473  16755  10150   1560     -7  -2240       N1+
ATOM   2427  NH2 ARG A 310     -27.718  12.255 -23.224  1.00117.20           N1+
ANISOU 2427  NH2 ARG A 310    17169  17193  10170   1520    -25  -2636       N1+
ATOM   2428  N   GLU A 311     -21.773  14.386 -23.555  1.00115.91           N  
ANISOU 2428  N   GLU A 311    16213  18059   9767   2516    648  -2056       N  
ATOM   2429  CA  GLU A 311     -20.826  13.936 -24.579  1.00116.85           C  
ANISOU 2429  CA  GLU A 311    16375  18355   9670   2744    807  -2188       C  
ATOM   2430  C   GLU A 311     -19.472  14.662 -24.471  1.00115.51           C  
ANISOU 2430  C   GLU A 311    15922  18469   9498   2863    961  -2018       C  
ATOM   2431  O   GLU A 311     -18.446  14.022 -24.693  1.00118.74           O  
ANISOU 2431  O   GLU A 311    16316  18986   9813   3108   1111  -2118       O  
ATOM   2432  CB  GLU A 311     -21.473  14.052 -25.977  1.00117.39           C  
ANISOU 2432  CB  GLU A 311    16580  18570   9452   2667    786  -2311       C  
ATOM   2433  CG  GLU A 311     -21.619  15.485 -26.532  1.00116.25           C  
ANISOU 2433  CG  GLU A 311    16284  18652   9234   2463    718  -2111       C  
ATOM   2434  CD  GLU A 311     -22.433  15.536 -27.825  1.00118.26           C  
ANISOU 2434  CD  GLU A 311    16690  18962   9279   2336    633  -2227       C  
ATOM   2435  OE1 GLU A 311     -21.868  16.006 -28.836  1.00120.23           O  
ANISOU 2435  OE1 GLU A 311    16851  19448   9384   2295    676  -2107       O  
ATOM   2436  OE2 GLU A 311     -23.611  15.118 -27.777  1.00118.78           O1-
ANISOU 2436  OE2 GLU A 311    16969  18824   9339   2264    523  -2436       O1-
ATOM   2437  N   ARG A 312     -19.480  15.955 -24.088  1.00111.76           N  
ANISOU 2437  N   ARG A 312    15222  18119   9122   2693    934  -1773       N  
ATOM   2438  CA  ARG A 312     -18.272  16.760 -23.883  1.00112.99           C  
ANISOU 2438  CA  ARG A 312    15100  18511   9320   2765   1081  -1615       C  
ATOM   2439  C   ARG A 312     -17.430  16.271 -22.690  1.00116.02           C  
ANISOU 2439  C   ARG A 312    15395  18782   9903   2941   1112  -1640       C  
ATOM   2440  O   ARG A 312     -16.205  16.305 -22.782  1.00116.56           O  
ANISOU 2440  O   ARG A 312    15278  19059   9952   3109   1261  -1628       O  
ATOM   2441  CB  ARG A 312     -18.651  18.252 -23.752  1.00112.28           C  
ANISOU 2441  CB  ARG A 312    14827  18515   9320   2525   1040  -1353       C  
ATOM   2442  CG  ARG A 312     -17.465  19.234 -23.802  1.00114.04           C  
ANISOU 2442  CG  ARG A 312    14763  18979   9588   2541   1199  -1189       C  
ATOM   2443  CD  ARG A 312     -16.947  19.454 -25.234  1.00119.15           C  
ANISOU 2443  CD  ARG A 312    15362  19932   9979   2527   1351  -1130       C  
ATOM   2444  NE  ARG A 312     -15.702  20.232 -25.266  1.00122.39           N  
ANISOU 2444  NE  ARG A 312    15502  20586  10413   2567   1542  -1029       N  
ATOM   2445  CZ  ARG A 312     -15.158  20.793 -26.361  1.00125.83           C  
ANISOU 2445  CZ  ARG A 312    15838  21293  10678   2503   1704   -912       C  
ATOM   2446  NH1 ARG A 312     -14.008  21.469 -26.251  1.00127.28           N1+
ANISOU 2446  NH1 ARG A 312    15761  21675  10925   2507   1876   -833       N1+
ATOM   2447  NH2 ARG A 312     -15.743  20.687 -27.563  1.00127.26           N1+
ANISOU 2447  NH2 ARG A 312    16176  21486  10692   2397   1670   -860       N1+
ATOM   2448  N   LEU A 313     -18.103  15.785 -21.630  1.00118.07           N  
ANISOU 2448  N   LEU A 313    15783  18730  10347   2908    975  -1675       N  
ATOM   2449  CA  LEU A 313     -17.514  15.131 -20.458  1.00119.14           C  
ANISOU 2449  CA  LEU A 313    15876  18741  10652   3097    987  -1700       C  
ATOM   2450  C   LEU A 313     -16.778  13.823 -20.814  1.00125.22           C  
ANISOU 2450  C   LEU A 313    16796  19486  11294   3414   1090  -1916       C  
ATOM   2451  O   LEU A 313     -15.681  13.596 -20.304  1.00126.78           O  
ANISOU 2451  O   LEU A 313    16850  19787  11534   3653   1181  -1922       O  
ATOM   2452  CB  LEU A 313     -18.639  14.912 -19.415  1.00115.82           C  
ANISOU 2452  CB  LEU A 313    15593  17981  10433   2973    824  -1679       C  
ATOM   2453  CG  LEU A 313     -18.263  14.145 -18.125  1.00114.97           C  
ANISOU 2453  CG  LEU A 313    15545  17668  10470   3182    813  -1730       C  
ATOM   2454  CD1 LEU A 313     -17.129  14.824 -17.340  1.00113.97           C  
ANISOU 2454  CD1 LEU A 313    15115  17683  10505   3198    822  -1556       C  
ATOM   2455  CD2 LEU A 313     -19.503  13.925 -17.234  1.00113.26           C  
ANISOU 2455  CD2 LEU A 313    15603  17071  10360   3072    681  -1790       C  
ATOM   2456  N   ILE A 314     -17.386  13.002 -21.689  1.00129.81           N  
ANISOU 2456  N   ILE A 314    17667  19939  11717   3427   1075  -2103       N  
ATOM   2457  CA  ILE A 314     -16.824  11.736 -22.170  1.00135.21           C  
ANISOU 2457  CA  ILE A 314    18550  20540  12284   3731   1172  -2327       C  
ATOM   2458  C   ILE A 314     -15.596  11.948 -23.079  1.00140.19           C  
ANISOU 2458  C   ILE A 314    18979  21499  12789   3908   1346  -2328       C  
ATOM   2459  O   ILE A 314     -14.610  11.228 -22.925  1.00142.07           O  
ANISOU 2459  O   ILE A 314    19172  21735  13073   4182   1431  -2386       O  
ATOM   2460  CB  ILE A 314     -17.901  10.880 -22.910  1.00136.80           C  
ANISOU 2460  CB  ILE A 314    19115  20514  12351   3649   1111  -2537       C  
ATOM   2461  CG1 ILE A 314     -18.988  10.403 -21.918  1.00134.53           C  
ANISOU 2461  CG1 ILE A 314    19006  19860  12249   3449    945  -2528       C  
ATOM   2462  CG2 ILE A 314     -17.356   9.668 -23.705  1.00140.68           C  
ANISOU 2462  CG2 ILE A 314    19800  20865  12787   3897   1210  -2733       C  
ATOM   2463  CD1 ILE A 314     -20.288   9.934 -22.590  1.00135.66           C  
ANISOU 2463  CD1 ILE A 314    19487  19779  12278   3319    879  -2745       C  
ATOM   2464  N   HIS A 315     -15.670  12.941 -23.983  1.00141.94           N  
ANISOU 2464  N   HIS A 315    19064  21981  12884   3734   1392  -2239       N  
ATOM   2465  CA  HIS A 315     -14.605  13.277 -24.933  1.00147.66           C  
ANISOU 2465  CA  HIS A 315    19594  22993  13518   3843   1560  -2218       C  
ATOM   2466  C   HIS A 315     -13.402  13.992 -24.291  1.00149.29           C  
ANISOU 2466  C   HIS A 315    19439  23438  13846   3926   1647  -2068       C  
ATOM   2467  O   HIS A 315     -12.292  13.844 -24.801  1.00153.20           O  
ANISOU 2467  O   HIS A 315    19766  24133  14312   4089   1787  -2087       O  
ATOM   2468  CB  HIS A 315     -15.176  14.117 -26.096  1.00149.34           C  
ANISOU 2468  CB  HIS A 315    19790  23398  13554   3623   1587  -2150       C  
ATOM   2469  CG  HIS A 315     -16.284  13.479 -26.905  1.00152.99           C  
ANISOU 2469  CG  HIS A 315    20566  23703  13862   3572   1529  -2329       C  
ATOM   2470  CD2 HIS A 315     -17.284  14.042 -27.669  1.00154.24           C  
ANISOU 2470  CD2 HIS A 315    20801  23971  13832   3412   1523  -2331       C
[truncated: 13,255 more chars]
