# Supplementary material for: Structural basis of ligand binding modes at the human formyl peptide receptor 2
Source: Nat Commun. 2020 Mar 5;11:1208. doi: 10.1038/s41467-020-15009-1 (PMC7058083; doi:10.1038/s41467-020-15009-1)
Supplement: Supplementary file 10 — Source Data [file 41467_2020_15009_MOESM10_ESM.xlsx]

## Sheet: Figure 4a
Figure 4a	Raw data	WT									V1053.32F										L1093.36A										F1103.37A										V1133.40A
WK(FITC)YMVm, saturation binding	WK(FITC)YMVm (nM)	1			2			3			WK(FITC)YMVm (nM)	1			2			3			WK(FITC)YMVm (nM)	1			2			3			WK(FITC)YMVm (nM)	1			2			3			WK(FITC)YMVm (nM)	1			2			3
	0	0	0.12	0.02	0.36	0.02	0.11	-0.24	0.12	0.03	0	0.03	0.03	0.12	0.01	-0.02	-0.02	-0.08	-0.09	-0.02	0	0.07	0	0.13	-0.18	0	0.02	-0.07	0.07	0.07	0	-0.09	0.02	-0.08	-0.09	0.1	0.01	0.11	0.03	0.04	0	0.01	0.02	0.24	0.06	0.02	0.05	-0.06	0.08
	2	-0.07	0.23	2.6	3.83	5.32	2.31	2.89	1.4	0.93	2	0.05	0.17	-0.04	-0.04	-0.13	0.03	0.98	0.17	-0.09	2	0.77	0.74	0.35	0.59	0.52	0.06	0.77	0.74	0.35	2	-0.18	-0.22	-0.65	2.67	1.99	2.58	3.22	3.24	2.68	2	0.14	1.01	0.24	0.19	0.69	-0.18	-0.03	0.06
	4	0.48	2.47	1.42	18.79	18.12	16.73	10.42	10.79	10.43	4	0.09	0.34	0.15	-0.18	-0.07	0.03	0.03	-0.04	0.52	4	1.03	0.87	0.07	0.09	0.12	0.09	1.03	0.87	0.07	4	-2.96	0.43	-2.74	2.67	5.29	4.51	4.09	3.99	3.3	4	-0.38	1.03	1.18	-2.11	0.64	0.58	-0.23	-0.01
	10	10.89	14.35	14.24	25.87	44.07	40.53	20.28	28.32	18.92	10	0.62	1.05	0.4	-0.63	-0.17	-0.32	17.43	4.75	0.68	10	1.48	1.78	4.36	0.52	0.56	-0.63	1.32	1.05	1.26	10	-0.9	-0.7	-1.95	0.92	0.05	0.44	0.54	1.38	0.33	10	-2.9	-0.31	0.62	-4.16	-5.96	-6.97	-1.07	-1.23
	50	48.26	52.39	51.11	34.4	51.78	35.39	30.67	65.28	71.37	50	1.36	5.08	2.61	0.83	1.22	-2.74	-5.53	1.04	-1.05	50	1.66	3.07	-3.91	0.27	1.21	-1.66	4.9	4.78	3.02	50	-0.51	0.96	2.54	3.86	4.74	1.93	-0.2	0.54	1.33	50	-1.25	2.64	0.92	-5.2	-16.35	-10.94	-1.81	-2.7
	100	44.72	49.05	57.64	74.71	77.39	75.06	16.19*	65.17	97.74	100	2.69	2.87	0.45	-3.62	-8.76	-3.03	-5.99	3.68	14.17	100	-0.25	0.09	-0.23	4.11	10.47	-4.86	2.54	3.88	3.03	100	2.8	0.76	7.5	6.5	10.23	3.43	1.25	5.68	1.83	100	-24.87	3.59	-1.75	-9.79	-15.78	-19.54	-4.53	1.89
	150	40.41	52.64	49.5	69.58	73.67	70.25	87.97	89.53	89.4	150	3.88	8.26	2.11	-9.31	-16.05	-6.12	1.86	-3.55	-2.61	150	2.54	2.47	2.33	-17.86	-14.34	-17.42	8.26	6.4	7.1	150	5.6	-21.02	-4.28	5.48	3.42	2.95	1.25	3.57	2.09	150	-3.95	1.14	0.46	-19.31	-15.51	16.71	-22.58	-30.37
	200	54.59	43.27	57.43	71.44	72.56	69.82	37.88*	64.5	62.53	200	-6.8	1.25	-0.21	169.82*	287.07*	-70.62*	2.94	-22.02	8.25	200	-0.65	6.19	-4.02	-3.91	3.91	-37.32	2.96	18.83	8.12	200	9.12	-23.63	-14.36	2.61	10.54	-0.54	3.23	3.2	2.13	200	-5.4	10.55	16.56	-36.16	-45.15	-32.1	-39.56	-50.12
*Excluded data.
[truncated: 21 more columns]

## Sheet: Figure 4b
Figure 4b	Raw data	WT									F178ECL2A										F180ECL2A										W2546.48A										F2576.51A
WK(FITC)YMVm, saturation binding	WK(FITC)YMVm (nM)	1			2			3			WK(FITC)YMVm (nM)	1			2			3			WK(FITC)YMVm (nM)	1			2			3			WK(FITC)YMVm (nM)	1			2			3			WK(FITC)YMVm (nM)	1			2			3
	0	0	0.12	0.02	0.36	0.02	0.11	-0.24	0.12	0.03	0	0.01	0	0.07	0	0.05	0.05	0.16	-0.1	0.18	0	0.03	-0.02	-0.01	-0.02	-0.15	-0.1	0.03	0.1	-0.04	0	-1.41	0.08	-0.03	-0.01	-0.01	-0.01	-1.57	0.01	0.99	0	0.18	0.15	0.19	0.07	0.06	0.08	-1.41	0.02
	2	-0.07	0.23	2.6	3.83	5.32	2.31	2.89	1.4	0.93	2	0.4	0.03	0.22	0.32	0.18	-0.01	0.05	-0.54	-2.35	2	1.58	-0.17	-0.36	1.02	0	0	-0.15	-0.06	0.38	10	0.11	-1.38	0.09	0.25	0.19	-0.01	0.34	0.62	1.59	10	0.72	-0.09	-0.62	-0.11	-0.18	-1.06	0.43	0.53
	4	0.48	2.47	1.42	18.79	18.12	16.73	10.42	10.79	10.43	4	1.29	0.39	0.29	-0.12	-0.07	0.2	0.04	-0.08	0.22	4	-2.03	0.03	-3.09	0.93	0.15	0.29	0.06	-0.03	0.36	50	0.58	1.73	-1.11	-1.68	-2.66	-0.26	0.42	0.93	-1.54	50	-0.91	-1.28	-2.39	0.37	0	-1.39	0.75	0.43
	10	10.89	14.35	14.24	25.87	44.07	40.53	20.28	28.32	18.92	10	0.81	-0.2	-0.08	-0.34	-0.26	0.76	-11.02	1.12	0.16	10	-2.91	-0.77	-2.8	1.35	-0.32	0.82	-0.6	-0.56	-0.1	100	-0.33	0.03	-1.55	1.75	-1.14	-0.8	0.18	0.83	-0.9	100	1.23	-2.36	-3.39	-3.09	-1.98	-1.99	-0.63	0.78
	50	48.26	52.39	51.11	34.4	51.78	35.39	30.67	65.28	71.37	50	0.5	2.29	-1.16	1.64	-0.31	3.51	-5.21	-2	-1.79	50	-0.55	-0.63	-3.49	0.3	0.4	1.74	-1.43	-2.39	-1.54	150	-2.12	-2.83	-1.95	4.31	-5.85	-26.59	-1.97	-1.76	-1.16	150	-5.36	-7.7	-5.12	-2.57	-2.68	-4.03	0.16	-0.57
	100	44.72	49.05	57.64	74.71	77.39	75.06	16.19*	65.17	97.74	100	8.75	3.63	-1.43	0.79	-0.09	1.94	5.45	0.52	1.26	100	104.46	34.02	-8.4	0.51	1.08	1.25	-5.94	-15.56	-13.14	200	-1.77	12.52	-3.23	-0.72	-6.58	-1.96	-8.18	-11.13	-16.6	200	-7.65	-20.45	-6.45	-7.08	-5.35	-1.61	-2.65	-1.43
	150	40.41	52.64	49.5	69.58	73.67	70.25	87.97	89.53	89.4	150	8.42	3.18	-3.57	-2.83	-0.38	-0.11	1.13	-11.84	-4.55	150	0.02	-4.2	-1.08	0.94	1	1.75	-21.91	-22.18	-36.5	300	24.3	-1.41	-10.24	-4.59	19.89	20.04	-28.58	-20.34	-28.63	300	1.47	4.6	-0.29	-2.29	-6.94	-5.72	-16.32	-11.98
	200	54.59	43.27	57.43	71.44	72.56	69.82	37.88*	64.5	62.53	200	3.48	-0.54	-4.98	6.15	-4.1	25.78	6.82	14.09	-2.98	200	-6.57	-12.54	-12.14	85.66*	-0.84	2.05	-59.04	-40.9	-47.92	400	-6.89	-15.21	-8.49	-11.56	-20.47	0.58	-33.45	-21.57	-3.27	400	-22.89	-16.54	-21.97	-9.24	9.21	5.85	-21.22	-5.4
*Excluded data
[truncated: 21 more columns]

## Sheet: Figure 4c
Figure 4c	Raw data	WT									D1063.33A										R2015.38A										R2015.38F													R2055.42A
WK(FITC)YMVm, saturation binding	WK(FITC)YMVm (nM)	1			2			3			WK(FITC)YMVm (nM)	1			2			3			WK(FITC)YMVm (nM)	1			2			3			WK(FITC)YMVm (nM)	1			2			3			4			WK(FITC)YMVm (nM)	1			2
	0	0	0.12	0.02	0.36	0.02	0.11	-0.24	0.12	0.03	0	0.1	0.09	-0.01	-0.01	0.4	0.03	0	0.13	0.04	0	-0.01	0.04	0.05	0.05	0.1	0.02	0.06	0.26	0.06	0	0.06	0.09	0.19	0.05	0.18	-0.11	-0.07	0.03	0.01	-1.43	-0.01	-0.01	0	-0.04	0.02	0.05	-1.57	0.05
	2	-0.07	0.23	2.6	3.83	5.32	2.31	2.89	1.4	0.93	2	-0.02	1.62	-0.07	0	-0.08	-0.04	0.04	0.2	0.4	2	3.07	3.36	2.57	0.28	0.65	2.32	5.42	5.46	3.87	2	1.16	0.21	0.56	0.93	0.52	0.92	1.14	1.35	1.07	7.37	10.61	6.85	5	0.13	-0.08	0.26	0.33	0.58
	4	0.48	2.47	1.42	18.79	18.12	16.73	10.42	10.79	10.43	4	-0.23	-0.12	0.09	-0.17	-0.07	-0.15	-0.27	-0.03	0.37	4	4.17	4.89	3.26	1.68	1.94	1.64	7.95	8.22	4.78	4	1.42	1.19	1	0.75	1.16	0.85	1.6	1.63	3.04	7.7	10.66	7.79	10	0.05	0.04	0.15	0.48	0.92
	10	10.89	14.35	14.24	25.87	44.07	40.53	20.28	28.32	18.92	10	0.64	0.21	-0.58	1.74	-0.19	-0.27	-0.05	-0.08	-0.52	10	1.3	0.53	1.32	7.04	4.43	2.08	0.19	3.45	1.87	10	4.52	4.5	1.32	2.6	3.8	2.38	2.37	2.74	2.11	13.82	14.75	6.84	50	-0.67	-0.45	-0.33	0.98	0.9
	50	48.26	52.39	51.11	34.4	51.78	35.39	30.67	65.28	71.37	50	0.74	0.74	-1.56	-0.42	-1.81	1.47	0.59	-1.21	-0.35	50	8.56	0.74	2.53	14.33	14.52	9.19	1.34	5.62	0.94	50	9.51	7.88	5.85	10.42	7.01	5.85	6.87	5.85	3.7	12.33	18.88	7.34	75	-0.22	-0.76	-0.55	0.27	0.64
	100	44.72	49.05	57.64	74.71	77.39	75.06	16.19*	65.17	97.74	100	-0.32	-1.13	-1.83	-1.16	-0.95	-0.61	-0.59	-1.3	-0.29	100	4.14	10.31	7.53	15.03	15.68	12.13	0.29	9.43	0.4	100	15.05	14.67	9.56	16.38	15.14	9.66	15.47	10.92	4.7	16.85	25.26	10.52	100	-1.4	-0.6	-1.24	-0.04	0.39
	150	40.41	52.64	49.5	69.58	73.67	70.25	87.97	89.53	89.4	150	-13.96	-1.5	-11.75	-1.07	0.34	-2.04	-2.25	-4.02	0.38	150	12.78	6.27	5.87	16.23	16.53	9.94	-4	-3.07	-3.44	150	15.97	16.76	15.85	6.69	15.3	8.19	9.97	14.06	4.43	21.78	29.01	37.48	150	-2.49	-1.23	-1.5	1.86	2.9
	200	54.59	43.27	57.43	71.44	72.56	69.82	37.88*	64.5	62.53	200	-0.59	-8.91	3.19	2.23	4.48	2.08	-5.47	-0.19	1.7	200	8.6	8.47	9.11	12.34	17.56	6.04	-4.06	-3.66	-6.97	200	15.78	16.99	15.02	15.21	18.42	16.04	8.92	8.52	5.34	81.3*	83.46*	87.54*	200	-3.03	-10.31	-3.6	1.4	0.17
*Excluded data.
[truncated: 4 more columns]

## Sheet: Figure 4d
Figure 4d	Raw data	WT									E89ECL1G										D2817.32A										D2817.32G													D2817.32L
WK(FITC)YMVm, saturation binding	WK(FITC)YMVm (nM)	1			2			3			WK(FITC)YMVm (nM)	1			2			3			WK(FITC)YMVm (nM)	1			2			3			WK(FITC)YMVm (nM)	1			2			3			4			WK(FITC)YMVm (nM)	1			2
	0	0	0.12	0.02	0.36	0.02	0.11	-0.24	0.12	0.03	0	-0.01	0.03	0.05	0.03	0.1	0.1	0.05	0.04	-0.02	0	0.05	-0.03	0.1	-0.02	0.04	0.03	0.08	0.04	0.05	0	0.01	0.03	-0.05	0.03	0.12	0.03	0.22	0.01	0.02	0.16	0.2	0.1	0	0.01	-0.02	-0.03	0.02	0.08
	2	-0.07	0.23	2.6	3.83	5.32	2.31	2.89	1.4	0.93	2	1.95	3.29	-0.38	1.01	0.64	2.47	10.64	4.92	9.26	2	2.97	1.01	0.07	2.69	2.99	1.77	3.44	2.17	1.84	2	0.5	0.09	0.03	0.26	0.45	0.34	2.71	2.96	1.89	1.1	1.29	0.73	2	1.41	1.42	1.5	0.21	0.71
	4	0.48	2.47	1.42	18.79	18.12	16.73	10.42	10.79	10.43	4	31.74	11.15	6.64	9.26	10.59	19.53	1.79*	13.23	26.19	4	3.86	3	0.02	1.24	1.94	1.66	3.01	3.64	2.12	4	2.41	0.15	-0.35	1.73	10.2	2.19	4.72	3.59	2.45	2.03	2.55	1.18	4	3.03	3.32	3.12	1.81	2.23
	10	10.89	14.35	14.24	25.87	44.07	40.53	20.28	28.32	18.92	10	30.73	24.86	27.68	20.77	34.78	27.58	30.12	22.5	27.79	10	4.89	12.34	-0.2	6.12	5.41	2.81	0.16	6.96	2.36	10	7.28	5.33	3.34	7.14	6.64	5.07	7.42	12	2.07	3.04	2.75	1.37	10	4.27	2.96	5.27	4.08	6.14
	50	48.26	52.39	51.11	34.4	51.78	35.39	30.67	65.28	71.37	50	93.88	91.2	92.54	74	69.64	79.25	65.92	69.68	83.9	50	19.35	31.33	18.44	17.41	20.96	10.79	10.8	20.27	8.85	50	16.32	25.68	21.04	24.12	22.97	25.26	22.27	31.34	26.81	11.95*	18.91*	4.2*	50	11.97	15.76	12.6	15.18	17.19
	100	44.72	49.05	57.64	74.71	77.39	75.06	16.19*	65.17	97.74	100	88.57	120.45	109.58	105.33	109.46	100.75	72.68	53.44	91.92	100	19.99	17.93	25.89	23.14	20.11	17.06	16	14.59	13.17	100	20.36*	18.34*	16.7*	31.54	38.44	41.88	34.02	34.11	34.07	24.38	25.44	23.32	100	18.2	17.71	24.81	18.66	20.84
	150	40.41	52.64	49.5	69.58	73.67	70.25	87.97	89.53	89.4	150	118.88	102.02	110.05	111.22	104.15	118.29	84.705	81	88.41	150	31.48	27.59	29.55	21.29	21.59	21.87	17.33	12.38	15.36	150	25.2	22.61	20.01	40.12*	46.66*	62.72*	30.59	38.53	34.57	20.88	22.72	24.73	150	21.01	23.79	24.47	20.05	22.56
	200	54.59	43.27	57.43	71.44	72.56	69.82	37.88*	64.5	62.53	200	77.19*	109.61	117.2	96.75	83.15	99.23	101.68	104.23	106.73	200	26.33	22.44	24.32	23.77	30.39	22.69	26.32	31.07	28.7	200	21.61	-0.11*	239.91*	52.68*	48.99*	52.82*	43.69	45.9	26.35*	15*	23.74	2.68*	200	28.74	26.8	30.44	15.23	25.1
*Excluded data.
[truncated: 17 more columns]

## Sheet: Figure 4e
Figure 4e	Raw data	WT																																										V1053.32A
WKYMVm-induced IP production	Log[WKYMVm] (M)	1			2			3			4			5			6			7			8			9			10			11			12			13			14			1			2
	-5	872.837	853.26	739.768	1089.89	1075.11	1106.43	1141.9	1217.58	1156.13	1374.8	1217.5	1203.97	1174.9	1305.13	1252.83	1685.6	1812.02	1766.98	889.098	702.766	974.54	762.841	852.88	877.092	913.286	864.325	930.772	992.024	895.193	951.571	537.238	480.231	580.525	1036.08	1008.2	1076.76	1123.99	1110.68	1168.18	1009.98	1112.02	970.252	1783.42	1760.45	1661.73	1338.55	1363.14	1432.73
	-6	806.998	790.222	828.312	1038.05	1088.32	1235.617*	1195.73	1133.54	1203.58	1220.27	1252.81	1240.46	1268.45	1092.8	1350.8	1902.48	1801.47	1925.85	856.715	760.723	898.34	833.616	829.975	799.383	899.316	949.516	927.684	1032.36	919.979	989.485	561.071	539.644	501.992	1202.07	1018.29	1123.97	1215.11	1278.84	1250.51	998.129	994.506	1115.89	1865.77	1838.45	1915.45	1465.43	1452.94	1492.81
	-7	921.111	826.317	859.568	994.561	1022.53	1068.54	1235.14	1285.26	1200.55	1283.73	1260.14	1202.26	1471.73	1304.63	1424.91	1905.2	1930.41	1898.8	977.124	999.236	993.845	820.279	817.588	781.458	890.825	964.062	909.943	1018.8	1008	911.231	526.967	578.689	547.906	1035.81	1654.541*	1048.75	1424.17	1494.81	1423.11	1172.13	1117.28	1089.44	2123.23	2135.48	2030.91	1758.408*	1491.992*	1686.319*
	-8	879.451	923.984	978.369	1056.84	1145.24	1135.98	1440.7	1394.8	1311.17	1222.41	1205.91	1317.26	1394.68	1227.97	1354.7	2125.66	1998.4	2189.81	842.29	930.447	952.276	846.023	889.139	811.558	930.991	922.948	980.515	994.383	1038.7	971.48	549.796	622.072	615.318	1132.11	1194.2	1130.32	1664.27	1601.37	1556.52	1185.66	1066.21	1101.63	2261.42	2280.16	2130.32	2073.66	1885.61	1925.88
	-9	1342.23	1113.68	1333.49	1253.8	1208.09	1280.98	1640.24	1668.47	1583.96	1493.87	1447.33	1407.18	1632.59	1417.69	1657.44	2384.72	2372.46	2388.92	1101.44	1103.46	1115.22	908.912	912.514	864.37	961.948	1043.71	981.249	932.932	1042.59	1023.56	612.31	580.172	606.172	1330.81	1357.64	1338.49	1585.86	1494.09	1624.83	1269.05	1252.55	1214.74	2379.97	2487.54	2398.9	2441.57	2201.39	2165.99
	-10	1269.57	1012.32	1263.7	1354.26	1276.09	1455.98	1803.8	1891.03	1882.18	1676.53	1543.01	1683.95	1743.2	1728.83	1716.49	2484.08	2517.91	2439.13	1204.6	1256.79	1323.64	1040.45	1180.83	1242.85	988.693	1044.17	1064.1	1224.46	1138.84	1133.7	662.08	748.438	678.818	1212.15	1190.14	1334.45	1593.32	1646.6	1666.58	1440.17	1308.45	1250.17	2372.82	2548.31	2332.72	2594.5	2438.43	2618.86
	-11	1365.74	1153.93	1480.3	1449.87	1218.12*	1430.88	2012.8	1942.9	1828.5	1641.34	1543.84	1745.97	1792.56	2004.41	1859.05	2535.48	2293.91	2504.1	1262.21	1477.44	1349.96	1105.38	1403.9	1376.85	1011.12	1040.12	1045.49	1079.07	1126.04	1245.88	733.111	768.57	717.855	1235.83	1370.27	1308.55	1674.59	1737.62	1811.59	1434.01	1058.41	1275.15	2496.52	2457.76	2269.7	2487.47	2514.6	2519.68
	-12	1347	1241.4	1245.12	1479.38	1180.635*	1429.92	2122.33	2053.76	1852.87	1732.94	1477.84	1722.49	1840	2030.04	2003.87	2484.79	2423.53	2491.35	1152.95	1367.28	1394	1231.62	1462.72	1391.38	1051.81	878.185	1025.27	1146.87	1173.42	1204.29	921.567	843.759	840.692	1259.8	1343.76	1371.6	1718.64	1757.4	1875.9	1369	1395.01	1435.92	2437.28	2320.52	2295.39	2582.71	2475.39	2507.21
Standard curve	Log[IP1] (M)	1			2			3			4			5			6			7			8			9			10			11			12			13			14			1			2
	-4.95861	292.81	327.87	330.07	284.576	340.362	357.649	315.291	338.144	333.234	315.291	338.144	333.234	338.172	290.19	320.135	276.332	316.428	291.382	302.988	325.674	386.936	308.774	311.7	313.374	323.309	309.091	361.077	323.785	321.334	312.029	281.452	323.455	421.729	306.756	311.176	349.085	311.326	295.985	310.185	251.632	251.787	239.38	338.172	290.19	320.135	345.899	364.911	321.683
	-5.56067	530.61	506.29	557.61	605.064	616.504	546.748	494.365	535.785	559.123	494.365	535.785	559.123	541.006	551.91	576.887	473.823	538.778	475.141	561.876	514.023	492.94	429.574	481.078	479.557	601.444	537.471	536.707	559.02	577.936	559.928	497.954	471.235	512.073	499.783	505.616	225.146	508.188	566.962	474.14	519.983	514.756	480.911	541.006	551.91	576.887	1491.003*	523.707	622.961
	-6.16241	1177.85	1140.78	1167.78	1181.86	1239.22	1065.74	1015.24	1058.37	985.695	1015.24	1058.37	985.695	1010.18	1055.31	909.77	903.367	986.745	950.048	836.186	914.153	1002.7	941.232	1037.36	973.696	1070.94	1141.52	1262.79	1094.21	994.149	1120.78	933.926	976.988	924.144	1046.98	1005.9	1054.01	875.048	977.48	995.848	1025.4	945.72	927.178	1010.18	1055.31	909.77	1202.06	1067.84	1089.88
	-6.76447	2216.4	2382.88	2198.05	2333.51	2412.01	2200.69	1699.97	1942.27	1901.81	1699.97	1942.27	1901.81	2498.65	2238.38	1898.49	1926.45	1959.71	1781.44	2023.4	2041.6	2019.34	1842.86	1873.38	1792.74	2061.49	2063.52	2113.92	2042.32	2036.31	2010.91	1828.09	1714.08	1715.19	1884.04	2075.3	2040.13	1939.28	1855.05	1811.38	1974.8	1911.57	1828.62	2498.65	2238.38	1898.49	1508.751*	2043.9	1949.72
	-7.36653	3437.05	3400.09	3316.24	3423.49	3249.19	3362.27	2996.34	3037.01	3116.42	2996.34	3037.01	3116.42	2957.05	2634.36	2885.48	2762.8	2900.02	2796.68	3101.69	3105.72	3044.92	2894.21	3162.51	2851.23	3026.68	3355.25	3241.96	3203.83	2980.78	3239.5	2747.9	2744.73	2617.17	2972.7	3151.75	2991.16	2680.48	2754.71	2774.29	2933.98	2855.55	2935.57	2957.05	2634.36	2885.48	2943.82	3217.65	3006.91
	-7.95861	3895.83	3912.83	3922.03	3986.36	3695.85	3983.71	3419.49	3584.43	3702.74	3419.49	3584.43	3702.74	3663.72	3647.81	3290.81*	3444.83	3298.27	3549.39	3600.66	3728.05	3850.65	3601.18	3504.04	3467.6	3817.58	3577.55	3712.02	4045.23	3721.01	3668.59	3423.72	3432.5	3389.03	3602.02	3261.95	3536.81	3588.25	3506.15	3267.83	3548.86	3516.95	3725.02	3663.72	3647.81	3290.81*	3756.56	3708.69	4205.28
	-8.56864	4020.89	4366.5	4089.56	4054.14	4463.03	4886.78	3800.55	3991.2	3897.88	3800.55	3991.2	3897.88	3706.97	3807.38	3617.26	3577.64	3780.16	3755.84	3777.22	3505.55	3536.85	4008.14	4037.15	3835.91	4078.21	3892.27	3863.63	3811.88	3989.16	3867.22	3486.94	3539.49	3494.69	3859.48	3830.73	3757.77	3592.54	3714.5	3722.72	3896.91	3785.31	3754.16	3706.97	3807.38	3617.26	4088.07	3848.8	4318.03
*Excluded data.
[truncated: 51 more columns]

## Sheet: Figure 4f
Figure 4f	Raw data	WT																																										F178ECL2A
WKYMVm-induced IP production	Log[WKYMVm] (M)	1			2			3			4			5			6			7			8			9			10			11			12			13			14			1			2
	-5	872.837	853.26	739.768	1089.89	1075.11	1106.43	1141.9	1217.58	1156.13	1374.8	1217.5	1203.97	1174.9	1305.13	1252.83	1685.6	1812.02	1766.98	889.098	702.766	974.54	762.841	852.88	877.092	913.286	864.325	930.772	992.024	895.193	951.571	537.238	480.231	580.525	1036.08	1008.2	1076.76	1123.99	1110.68	1168.18	1009.98	1112.02	970.252	999.631	1088.63	1065.29	988.974	1047.05	1137.4
	-6	806.998	790.222	828.312	1038.05	1088.32	1235.617*	1195.73	1133.54	1203.58	1220.27	1252.81	1240.46	1268.45	1092.8	1350.8	1902.48	1801.47	1925.85	856.715	760.723	898.34	833.616	829.975	799.383	899.316	949.516	927.684	1032.36	919.979	989.485	561.071	539.644	501.992	1202.07	1018.29	1123.97	1215.11	1278.84	1250.51	998.129	994.506	1115.89	1193.65	1220.1	1382.5	1108.38	1191.79	1236.58
	-7	921.111	826.317	859.568	994.561	1022.53	1068.54	1235.14	1285.26	1200.55	1283.73	1260.14	1202.26	1471.73	1304.63	1424.91	1905.2	1930.41	1898.8	977.124	999.236	993.845	820.279	817.588	781.458	890.825	964.062	909.943	1018.8	1008	911.231	526.967	578.689	547.906	1035.81	1654.541*	1048.75	1424.17	1494.81	1423.11	1172.13	1117.28	1089.44	1501.9	1435.24	1419.69	1518.78	1577.47	1718.74
	-8	879.451	923.984	978.369	1056.84	1145.24	1135.98	1440.7	1394.8	1311.17	1222.41	1205.91	1317.26	1394.68	1227.97	1354.7	2125.66	1998.4	2189.81	842.29	930.447	952.276	846.023	889.139	811.558	930.991	922.948	980.515	994.383	1038.7	971.48	549.796	622.072	615.318	1132.11	1194.2	1130.32	1664.27	1601.37	1556.52	1185.66	1066.21	1101.63	1563.51	1519.04	1597.33	1831.61	1919.27	2011.32
	-9	1342.23	1113.68	1333.49	1253.8	1208.09	1280.98	1640.24	1668.47	1583.96	1493.87	1447.33	1407.18	1632.59	1417.69	1657.44	2384.72	2372.46	2388.92	1101.44	1103.46	1115.22	908.912	912.514	864.37	961.948	1043.71	981.249	932.932	1042.59	1023.56	612.31	580.172	606.172	1330.81	1357.64	1338.49	1585.86	1494.09	1624.83	1269.05	1252.55	1214.74	1777.98	1782.68	1817.15	1891.18	1980.29	2052.7
	-10	1269.57	1012.32	1263.7	1354.26	1276.09	1455.98	1803.8	1891.03	1882.18	1676.53	1543.01	1683.95	1743.2	1728.83	1716.49	2484.08	2517.91	2439.13	1204.6	1256.79	1323.64	1040.45	1180.83	1242.85	988.693	1044.17	1064.1	1224.46	1138.84	1133.7	662.08	748.438	678.818	1212.15	1190.14	1334.45	1593.32	1646.6	1666.58	1440.17	1308.45	1250.17	1793.44	1723.79	1841.77	1959.33	2034.28	2119.7
	-11	1365.74	1153.93	1480.3	1449.87	1218.12*	1430.88	2012.8	1942.9	1828.5	1641.34	1543.84	1745.97	1792.56	2004.41	1859.05	2535.48	2293.91	2504.1	1262.21	1477.44	1349.96	1105.38	1403.9	1376.85	1011.12	1040.12	1045.49	1079.07	1126.04	1245.88	733.111	768.57	717.855	1235.83	1370.27	1308.55	1674.59	1737.62	1811.59	1434.01	1058.41	1275.15	1832.56	1821.77	2006.56	1784.31	2064.15	1972.94
	-12	1347	1241.4	1245.12	1479.38	1180.635*	1429.92	2122.33	2053.76	1852.87	1732.94	1477.84	1722.49	1840	2030.04	2003.87	2484.79	2423.53	2491.35	1152.95	1367.28	1394	1231.62	1462.72	1391.38	1051.81	878.185	1025.27	1146.87	1173.42	1204.29	921.567	843.759	840.692	1259.8	1343.76	1371.6	1718.64	1757.4	1875.9	1369	1395.01	1435.92	1718.21	1787.39	1803.45	1915.26	1957.89	2070.38
Standard curve	Log IP1 [M]	1			2			3			4			5			6			7			8			9			10			11			12			13			14			1			2
	-4.95861	292.81	327.87	330.07	284.576	340.362	357.649	315.291	338.144	333.234	315.291	338.144	333.234	338.172	290.19	320.135	276.332	316.428	291.382	302.988	325.674	386.936	308.774	311.7	313.374	323.309	309.091	361.077	323.785	321.334	312.029	281.452	323.455	421.729	306.756	311.176	349.085	311.326	295.985	310.185	251.632	251.787	239.38	308.774	311.7	313.374	302.988	325.674	386.936
	-5.56067	530.61	506.29	557.61	605.064	616.504	546.748	494.365	535.785	559.123	494.365	535.785	559.123	541.006	551.91	576.887	473.823	538.778	475.141	561.876	514.023	492.94	429.574	481.078	479.557	601.444	537.471	536.707	559.02	577.936	559.928	497.954	471.235	512.073	499.783	505.616	225.146	508.188	566.962	474.14	519.983	514.756	480.911	429.574	481.078	479.557	561.876	514.023	492.94
	-6.16241	1177.85	1140.78	1167.78	1181.86	1239.22	1065.74	1015.24	1058.37	985.695	1015.24	1058.37	985.695	1010.18	1055.31	909.77	903.367	986.745	950.048	836.186	914.153	1002.7	941.232	1037.36	973.696	1070.94	1141.52	1262.79	1094.21	994.149	1120.78	933.926	976.988	924.144	1046.98	1005.9	1054.01	875.048	977.48	995.848	1025.4	945.72	927.178	941.232	1037.36	973.696	836.186	914.153	1002.7
	-6.76447	2216.4	2382.88	2198.05	2333.51	2412.01	2200.69	1699.97	1942.27	1901.81	1699.97	1942.27	1901.81	2498.65	2238.38	1898.49	1926.45	1959.71	1781.44	2023.4	2041.6	2019.34	1842.86	1873.38	1792.74	2061.49	2063.52	2113.92	2042.32	2036.31	2010.91	1828.09	1714.08	1715.19	1884.04	2075.3	2040.13	1939.28	1855.05	1811.38	1974.8	1911.57	1828.62	1842.86	1873.38	1792.74	2023.4	2041.6	2019.34
	-7.36653	3437.05	3400.09	3316.24	3423.49	3249.19	3362.27	2996.34	3037.01	3116.42	2996.34	3037.01	3116.42	2957.05	2634.36	2885.48	2762.8	2900.02	2796.68	3101.69	3105.72	3044.92	2894.21	3162.51	2851.23	3026.68	3355.25	3241.96	3203.83	2980.78	3239.5	2747.9	2744.73	2617.17	2972.7	3151.75	2991.16	2680.48	2754.71	2774.29	2933.98	2855.55	2935.57	2894.21	3162.51	2851.23	3101.69	3105.72	3044.92
	-7.95861	3895.83	3912.83	3922.03	3986.36	3695.85	3983.71	3419.49	3584.43	3702.74	3419.49	3584.43	3702.74	3663.72	3647.81	3290.81*	3444.83	3298.27	3549.39	3600.66	3728.05	3850.65	3601.18	3504.04	3467.6	3817.58	3577.55	3712.02	4045.23	3721.01	3668.59	3423.72	3432.5	3389.03	3602.02	3261.95	3536.81	3588.25	3506.15	3267.83	3548.86	3516.95	3725.02	3601.18	3504.04	3467.6	3600.66	3728.05	3850.65
	-8.56864	4020.89	4366.5	4089.56	4054.14	4463.03	4886.78	3800.55	3991.2	3897.88	3800.55	3991.2	3897.88	3706.97	3807.38	3617.26	3577.64	3780.16	3755.84	3777.22	3505.55	3536.85	4008.14	4037.15	3835.91	4078.21	3892.27	3863.63	3811.88	3989.16	3867.22	3486.94	3539.49	3494.69	3859.48	3830.73	3757.77	3592.54	3714.5	3722.72	3896.91	3785.31	3754.16	4008.14	4037.15	3835.91	3777.22	3505.55	3536.85
*Excluded data.
[truncated: 48 more columns]

## Sheet: Figure 4g
Figure 4g	Raw data	WT																																										D1063.33A
WKYMVm-induced IP production	Log[WKYMVm] (M)	1			2			3			4			5			6			7			8			9			10			11			12			13			14			1			2
	-5	872.837	853.26	739.768	1089.89	1075.11	1106.43	1141.9	1217.58	1156.13	1374.8	1217.5	1203.97	1174.9	1305.13	1252.83	1685.6	1812.02	1766.98	889.098	702.766	974.54	762.841	852.88	877.092	913.286	864.325	930.772	992.024	895.193	951.571	537.238	480.231	580.525	1036.08	1008.2	1076.76	1123.99	1110.68	1168.18	1009.98	1112.02	970.252	1490.64	1437.55	1566.67	1658.9	1725.13	1680.95
	-6	806.998	790.222	828.312	1038.05	1088.32	1235.617*	1195.73	1133.54	1203.58	1220.27	1252.81	1240.46	1268.45	1092.8	1350.8	1902.48	1801.47	1925.85	856.715	760.723	898.34	833.616	829.975	799.383	899.316	949.516	927.684	1032.36	919.979	989.485	561.071	539.644	501.992	1202.07	1018.29	1123.97	1215.11	1278.84	1250.51	998.129	994.506	1115.89	1803.53	1691.51	1753.73	1946.61	1778.23	1844.58
	-7	921.111	826.317	859.568	994.561	1022.53	1068.54	1235.14	1285.26	1200.55	1283.73	1260.14	1202.26	1471.73	1304.63	1424.91	1905.2	1930.41	1898.8	977.124	999.236	993.845	820.279	817.588	781.458	890.825	964.062	909.943	1018.8	1008	911.231	526.967	578.689	547.906	1035.81	1654.541*	1048.75	1424.17	1494.81	1423.11	1172.13	1117.28	1089.44	1839.98	1822.51	1825.78	1687.71	1970.78	1902.28
	-8	879.451	923.984	978.369	1056.84	1145.24	1135.98	1440.7	1394.8	1311.17	1222.41	1205.91	1317.26	1394.68	1227.97	1354.7	2125.66	1998.4	2189.81	842.29	930.447	952.276	846.023	889.139	811.558	930.991	922.948	980.515	994.383	1038.7	971.48	549.796	622.072	615.318	1132.11	1194.2	1130.32	1664.27	1601.37	1556.52	1185.66	1066.21	1101.63	1850.96	1902.09	1929.37	1487.64	1599.8	1626.2
	-9	1342.23	1113.68	1333.49	1253.8	1208.09	1280.98	1640.24	1668.47	1583.96	1493.87	1447.33	1407.18	1632.59	1417.69	1657.44	2384.72	2372.46	2388.92	1101.44	1103.46	1115.22	908.912	912.514	864.37	961.948	1043.71	981.249	932.932	1042.59	1023.56	612.31	580.172	606.172	1330.81	1357.64	1338.49	1585.86	1494.09	1624.83	1269.05	1252.55	1214.74	1717.13	1771.67	1837.73	1765.62	1806.73	1846.67
	-10	1269.57	1012.32	1263.7	1354.26	1276.09	1455.98	1803.8	1891.03	1882.18	1676.53	1543.01	1683.95	1743.2	1728.83	1716.49	2484.08	2517.91	2439.13	1204.6	1256.79	1323.64	1040.45	1180.83	1242.85	988.693	1044.17	1064.1	1224.46	1138.84	1133.7	662.08	748.438	678.818	1212.15	1190.14	1334.45	1593.32	1646.6	1666.58	1440.17	1308.45	1250.17	1778.9	1921.16	1792.2	1638.61	1942.54	1805.65
	-11	1365.74	1153.93	1480.3	1449.87	1218.12*	1430.88	2012.8	1942.9	1828.5	1641.34	1543.84	1745.97	1792.56	2004.41	1859.05	2535.48	2293.91	2504.1	1262.21	1477.44	1349.96	1105.38	1403.9	1376.85	1011.12	1040.12	1045.49	1079.07	1126.04	1245.88	733.111	768.57	717.855	1235.83	1370.27	1308.55	1674.59	1737.62	1811.59	1434.01	1058.41	1275.15	1934.11	2067.45	2082.02	1994.83	1993.47	2162.31
	-12	1347	1241.4	1245.12	1479.38	1180.635*	1429.92	2122.33	2053.76	1852.87	1732.94	1477.84	1722.49	1840	2030.04	2003.87	2484.79	2423.53	2491.35	1152.95	1367.28	1394	1231.62	1462.72	1391.38	1051.81	878.185	1025.27	1146.87	1173.42	1204.29	921.567	843.759	840.692	1259.8	1343.76	1371.6	1718.64	1757.4	1875.9	1369	1395.01	1435.92	1938.77	1806.31	2043.38	2015.04	2122.38	1888.65
Standard curve	Log[IP1] (M)	1			2			3			4			5			6			7			8			9			10			11			12			13			14			1			2
	-4.95861	292.81	327.87	330.07	284.576	340.362	357.649	315.291	338.144	333.234	315.291	338.144	333.234	338.172	290.19	320.135	276.332	316.428	291.382	302.988	325.674	386.936	308.774	311.7	313.374	323.309	309.091	361.077	323.785	321.334	312.029	281.452	323.455	421.729	306.756	311.176	349.085	311.326	295.985	310.185	251.632	251.787	239.38	284.576	340.362	357.649	338.172	290.19	320.135
	-5.56067	530.61	506.29	557.61	605.064	616.504	546.748	494.365	535.785	559.123	494.365	535.785	559.123	541.006	551.91	576.887	473.823	538.778	475.141	561.876	514.023	492.94	429.574	481.078	479.557	601.444	537.471	536.707	559.02	577.936	559.928	497.954	471.235	512.073	499.783	505.616	225.146	508.188	566.962	474.14	519.983	514.756	480.911	605.064	616.504	546.748	541.006	551.91	576.887
	-6.16241	1177.85	1140.78	1167.78	1181.86	1239.22	1065.74	1015.24	1058.37	985.695	1015.24	1058.37	985.695	1010.18	1055.31	909.77	903.367	986.745	950.048	836.186	914.153	1002.7	941.232	1037.36	973.696	1070.94	1141.52	1262.79	1094.21	994.149	1120.78	933.926	976.988	924.144	1046.98	1005.9	1054.01	875.048	977.48	995.848	1025.4	945.72	927.178	1181.86	1239.22	1065.74	1010.18	1055.31	909.77
	-6.76447	2216.4	2382.88	2198.05	2333.51	2412.01	2200.69	1699.97	1942.27	1901.81	1699.97	1942.27	1901.81	2498.65	2238.38	1898.49	1926.45	1959.71	1781.44	2023.4	2041.6	2019.34	1842.86	1873.38	1792.74	2061.49	2063.52	2113.92	2042.32	2036.31	2010.91	1828.09	1714.08	1715.19	1884.04	2075.3	2040.13	1939.28	1855.05	1811.38	1974.8	1911.57	1828.62	2333.51	2412.01	2200.69	2498.65	2238.38	1898.49
	-7.36653	3437.05	3400.09	3316.24	3423.49	3249.19	3362.27	2996.34	3037.01	3116.42	2996.34	3037.01	3116.42	2957.05	2634.36	2885.48	2762.8	2900.02	2796.68	3101.69	3105.72	3044.92	2894.21	3162.51	2851.23	3026.68	3355.25	3241.96	3203.83	2980.78	3239.5	2747.9	2744.73	2617.17	2972.7	3151.75	2991.16	2680.48	2754.71	2774.29	2933.98	2855.55	2935.57	3423.49	3249.19	3362.27	2957.05	2634.36	2885.48
	-7.95861	3895.83	3912.83	3922.03	3986.36	3695.85	3983.71	3419.49	3584.43	3702.74	3419.49	3584.43	3702.74	3663.72	3647.81	3290.81*	3444.83	3298.27	3549.39	3600.66	3728.05	3850.65	3601.18	3504.04	3467.6	3817.58	3577.55	3712.02	4045.23	3721.01	3668.59	3423.72	3432.5	3389.03	3602.02	3261.95	3536.81	3588.25	3506.15	3267.83	3548.86	3516.95	3725.02	3986.36	3695.85	3983.71	3663.72	3647.81	3290.81*
	-8.56864	4020.89	4366.5	4089.56	4054.14	4463.03	4886.78	3800.55	3991.2	3897.88	3800.55	3991.2	3897.88	3706.97	3807.38	3617.26	3577.64	3780.16	3755.84	3777.22	3505.55	3536.85	4008.14	4037.15	3835.91	4078.21	3892.27	3863.63	3811.88	3989.16	3867.22	3486.94	3539.49	3494.69	3859.48	3830.73	3757.77	3592.54	3714.5	3722.72	3896.91	3785.31	3754.16	4054.14	4463.03	4886.78	3706.97	3807.38	3617.26
*Excluded data.
[truncated: 36 more columns]

## Sheet: Figure 4h
Figure 4h	Raw data	WT																																										E89ECL1A
WKYMVm-induced IP production	Log[WKYMVm] (M)	1			2			3			4			5			6			7			8			9			10			11			12			13			14			1			2
	-5	872.837	853.26	739.768	1089.89	1075.11	1106.43	1141.9	1217.58	1156.13	1374.8	1217.5	1203.97	1174.9	1305.13	1252.83	1685.6	1812.02	1766.98	889.098	702.766	974.54	762.841	852.88	877.092	913.286	864.325	930.772	992.024	895.193	951.571	537.238	480.231	580.525	1036.08	1008.2	1076.76	1123.99	1110.68	1168.18	1009.98	1112.02	970.252	1178.582*	1112.484*	1163.257*	1030.26	1072.08	1053.99
	-6	806.998	790.222	828.312	1038.05	1088.32	1235.617*	1195.73	1133.54	1203.58	1220.27	1252.81	1240.46	1268.45	1092.8	1350.8	1902.48	1801.47	1925.85	856.715	760.723	898.34	833.616	829.975	799.383	899.316	949.516	927.684	1032.36	919.979	989.485	561.071	539.644	501.992	1202.07	1018.29	1123.97	1215.11	1278.84	1250.51	998.129	994.506	1115.89	1204.53	1083.89	1149.65	1152.89	1130.59	1091.34
	-7	921.111	826.317	859.568	994.561	1022.53	1068.54	1235.14	1285.26	1200.55	1283.73	1260.14	1202.26	1471.73	1304.63	1424.91	1905.2	1930.41	1898.8	977.124	999.236	993.845	820.279	817.588	781.458	890.825	964.062	909.943	1018.8	1008	911.231	526.967	578.689	547.906	1035.81	1654.541*	1048.75	1424.17	1494.81	1423.11	1172.13	1117.28	1089.44	1175.37	1175.12	1090.51	1256.99	1082.85	1072.35
	-8	879.451	923.984	978.369	1056.84	1145.24	1135.98	1440.7	1394.8	1311.17	1222.41	1205.91	1317.26	1394.68	1227.97	1354.7	2125.66	1998.4	2189.81	842.29	930.447	952.276	846.023	889.139	811.558	930.991	922.948	980.515	994.383	1038.7	971.48	549.796	622.072	615.318	1132.11	1194.2	1130.32	1664.27	1601.37	1556.52	1185.66	1066.21	1101.63	1193.69	1206.96	1091.67	1312.84	1216.72	1145.01
	-9	1342.23	1113.68	1333.49	1253.8	1208.09	1280.98	1640.24	1668.47	1583.96	1493.87	1447.33	1407.18	1632.59	1417.69	1657.44	2384.72	2372.46	2388.92	1101.44	1103.46	1115.22	908.912	912.514	864.37	961.948	1043.71	981.249	932.932	1042.59	1023.56	612.31	580.172	606.172	1330.81	1357.64	1338.49	1585.86	1494.09	1624.83	1269.05	1252.55	1214.74	1344.61	1338.78	1190.33	1400.56	1284.63	1233.58
	-10	1269.57	1012.32	1263.7	1354.26	1276.09	1455.98	1803.8	1891.03	1882.18	1676.53	1543.01	1683.95	1743.2	1728.83	1716.49	2484.08	2517.91	2439.13	1204.6	1256.79	1323.64	1040.45	1180.83	1242.85	988.693	1044.17	1064.1	1224.46	1138.84	1133.7	662.08	748.438	678.818	1212.15	1190.14	1334.45	1593.32	1646.6	1666.58	1440.17	1308.45	1250.17	1542.1	1382.37	1355.08	1235.873*	1223.817*	1158.448*
	-11	1365.74	1153.93	1480.3	1449.87	1218.12*	1430.88	2012.8	1942.9	1828.5	1641.34	1543.84	1745.97	1792.56	2004.41	1859.05	2535.48	2293.91	2504.1	1262.21	1477.44	1349.96	1105.38	1403.9	1376.85	1011.12	1040.12	1045.49	1079.07	1126.04	1245.88	733.111	768.57	717.855	1235.83	1370.27	1308.55	1674.59	1737.62	1811.59	1434.01	1058.41	1275.15	1559.16	1454.41	1537.69	1351.17*	1233.029*	1318.982*
	-12	1347	1241.4	1245.12	1479.38	1180.635*	1429.92	2122.33	2053.76	1852.87	1732.94	1477.84	1722.49	1840	2030.04	2003.87	2484.79	2423.53	2491.35	1152.95	1367.28	1394	1231.62	1462.72	1391.38	1051.81	878.185	1025.27	1146.87	1173.42	1204.29	921.567	843.759	840.692	1259.8	1343.76	1371.6	1718.64	1757.4	1875.9	1369	1395.01	1435.92	1547.15	1630.43	1580.41	1489.27	1586.33	1421.03
Standard curve	Log[IP1] (M)	1			2			3			4			5			6			7			8			9			10			11			12			13			14			1			2
	-4.95861	292.81	327.87	330.07	284.576	340.362	357.649	315.291	338.144	333.234	315.291	338.144	333.234	338.172	290.19	320.135	276.332	316.428	291.382	302.988	325.674	386.936	308.774	311.7	313.374	323.309	309.091	361.077	323.785	321.334	312.029	281.452	323.455	421.729	306.756	311.176	349.085	311.326	295.985	310.185	251.632	251.787	239.38	323.785	321.334	312.029	306.756	311.176	349.085
	-5.56067	530.61	506.29	557.61	605.064	616.504	546.748	494.365	535.785	559.123	494.365	535.785	559.123	541.006	551.91	576.887	473.823	538.778	475.141	561.876	514.023	492.94	429.574	481.078	479.557	601.444	537.471	536.707	559.02	577.936	559.928	497.954	471.235	512.073	499.783	505.616	225.146	508.188	566.962	474.14	519.983	514.756	480.911	559.02	577.936	559.928	499.783	505.616	225.146
	-6.16241	1177.85	1140.78	1167.78	1181.86	1239.22	1065.74	1015.24	1058.37	985.695	1015.24	1058.37	985.695	1010.18	1055.31	909.77	903.367	986.745	950.048	836.186	914.153	1002.7	941.232	1037.36	973.696	1070.94	1141.52	1262.79	1094.21	994.149	1120.78	933.926	976.988	924.144	1046.98	1005.9	1054.01	875.048	977.48	995.848	1025.4	945.72	927.178	1094.21	994.149	1120.78	1046.98	1005.9	1054.01
	-6.76447	2216.4	2382.88	2198.05	2333.51	2412.01	2200.69	1699.97	1942.27	1901.81	1699.97	1942.27	1901.81	2498.65	2238.38	1898.49	1926.45	1959.71	1781.44	2023.4	2041.6	2019.34	1842.86	1873.38	1792.74	2061.49	2063.52	2113.92	2042.32	2036.31	2010.91	1828.09	1714.08	1715.19	1884.04	2075.3	2040.13	1939.28	1855.05	1811.38	1974.8	1911.57	1828.62	2042.32	2036.31	2010.91	1884.04	2075.3	2040.13
	-7.36653	3437.05	3400.09	3316.24	3423.49	3249.19	3362.27	2996.34	3037.01	3116.42	2996.34	3037.01	3116.42	2957.05	2634.36	2885.48	2762.8	2900.02	2796.68	3101.69	3105.72	3044.92	2894.21	3162.51	2851.23	3026.68	3355.25	3241.96	3203.83	2980.78	3239.5	2747.9	2744.73	2617.17	2972.7	3151.75	2991.16	2680.48	2754.71	2774.29	2933.98	2855.55	2935.57	3203.83	2980.78	3239.5	2972.7	3151.75	2991.16
	-7.95861	3895.83	3912.83	3922.03	3986.36	3695.85	3983.71	3419.49	3584.43	3702.74	3419.49	3584.43	3702.74	3663.72	3647.81	3290.81*	3444.83	3298.27	3549.39	3600.66	3728.05	3850.65	3601.18	3504.04	3467.6	3817.58	3577.55	3712.02	4045.23	3721.01	3668.59	3423.72	3432.5	3389.03	3602.02	3261.95	3536.81	3588.25	3506.15	3267.83	3548.86	3516.95	3725.02	4045.23	3721.01	3668.59	3602.02	3261.95	3536.81
	-8.56864	4020.89	4366.5	4089.56	4054.14	4463.03	4886.78	3800.55	3991.2	3897.88	3800.55	3991.2	3897.88	3706.97	3807.38	3617.26	3577.64	3780.16	3755.84	3777.22	3505.55	3536.85	4008.14	4037.15	3835.91	4078.21	3892.27	3863.63	3811.88	3989.16	3867.22	3486.94	3539.49	3494.69	3859.48	3830.73	3757.77	3592.54	3714.5	3722.72	3896.91	3785.31	3754.16	3811.88	3989.16	3867.22	3859.48	3830.73	3757.77
*Excluded data.
[truncated: 51 more columns]

## Sheet: Figure 4i
Figure 4i	Raw data	WT															E89ECL1G									D2817.32G									N2857.36A
fMLFK, competition binding	Log[fMLFK] (M)	1			2			3			4			5			1			2			3			1			2			3			1			2			3
	-3	25.18	26.86	25.74	23.99	23.74	20.16	23.84	23.62	20.9	36.93	39.96	34.89	31.73	31.72	42.05	43.46	37.66	35.25	32.15	36.59	34.05	39.3	40.3	39.85	21.17	14.16	15.45	17.38	15.95	17.33	8.44	8.53	8.33	44.19	37.93	39.42	46.22	44.48	42.34	45.73	43.95	41.11
	-3.5	37.2	33.44	34.49	31.11	31.41	30.32	35.17	34.67	32.51	49.22	42.86	69.82*	41.38	41.02	42.27	54.81	52.51	62.7	43.22	46.39	41.91	51.47	56.05	54.87	23.1	23.49	21.98	25.18	25.27	26.21	13.28	13.63	12.77	63.47	68.11	65.15	70.21	68.44	61.06	59.03	60.29	64.35
	-4	41.08	42.91	40.45	36.48	35.27	35.34	52.76	44.49	45.78	48.44	45.93	52.31	53.53	52.55	49.08	87.88	80.33	59.34*	63.19	56.42	58.19	61.47	60.29	60.86	40.84	36.97	33.76	39.32	29.59	31.09	23.57	24.38	22.18	87.5	106.34	98.73	74.55	79	80.93	81.47	76.44	77.86
	-5	58.33	60.75	57.55	54.73	52.76	51.04	68.27	56.99	53.95	57.92	58.06	54.8	70.28	82.87	66.47	69.81	75.23	71.84	75.96	83.37	68.48	74.53	72.59	71.41	75.19	67.22	69.38	59.2	55.42	62.78	55.13	52.58	53.99	108.21	107.16	110.98	91.96	92.43	89.34	89.1	89.27	100.1
	-6	61.71	80.65	125*	56.22	56.87	56.77	70.18	57.32	74.15	56.98	54.72	65.26	80.35	70.59	61.94	81.68	97.37	148.01*	61.9	65.46	77.24	76.98	76.87	73.68	86.27	81.36	83.46	63.82	81.96	76.72	67.58	67.7	68.32	101.53	111.9	109.58	91.39	95.44	97.23	100.8	96.12	98.9
	-7	63.23	58.43	59.67	60.5	53.88	55.45	56.53	56.64	65.29	63.16	56.18	57.11	70.9	90.4	63.37	87.21	87.81	88.84	75.22	54.23	63.85	77.14	80.3	75.18	91.18	95.32	94.42	89.83	70.73	76.52	71.7	71.96	74.36	107.74	110.33	113.5	96.25	103.39	106.21	107.26	114.79	102.68
*Excluded data.

## Sheet: Figure 4j
Figure 4j	Raw data	WT																											Raw data	D1063.33A									Raw data	L1093.36A									Raw data
fMLFK-induced IP production	Log[fMLFK] (M)	1			2			3			4			5			6			7			8			9			Log[fMLFK] (M)	1			2			3			Log[fMLFK] (M)	1			2			3			Log[fMLFK] (M)
	-3	936.736	976.614	1001.85	739.623	671.769	853.218	888.843	952.752	887.714	1098.32	1127.22	961.728*	842.366	905.128	917.251	1397.5	1555.97	1401	1335.8	1290.75	1057.76	986.817	958.274	952.014	947.981	981.148	912.892	-3	1583.37	1680.28	1633.46	1675.74	1640.99	1782.76	1882.81	1833.93	1474.32	-3	1574.02	1475.19	1470.35	1488.08	1536.43	1441.56	1768.53	1749.21	1722.37	-3
	-3.5	1094.59	1060.81	1035.11	789.364	789.699	865.463	909.946	890.664	946.404	1002.17	948.792	860.6722*	715.6	722.648	760.802	1275.15	1410.64	1421.67	1278.71	1112.26	1205.78	903.103	1043.52	999.985	1007.93	975.937	955.315	-3.5	1569.03	1668.2	1703.98	1735.21	1639.12	1602.83	1783.61	1885.94	1802.62	-3.5	1576.51	1745.47	1534.07	1839.73	1833.84	1909.15	2319.58	2020.97	2035.8	-3.5
	-4	1027.54	1101.63	1087.18	815.366	878.463	954.306	582.9323439*	604.1805*	663.759*	1065.42	1047.74	998.042	811.531	934.961	815.918	1261.26	1304.52	1317.13	1299.44	1199.55	1198.21	885.271	900.183	932.568	1042.61	898.408	950.455	-4	1585.81	1540.1	1613.54	1633.99	1611.96	1617.01	1780.45	1856.3	1764.96	-4	1852.3	1674.97	1665.37	2027.65	1841.86	1915.41	2315.82	2135.68	2062.23	-4
	-5	1152.06	1266.39	1187.52	1025.07	1021.25	1110.96	937.404	1068.52	1063.01	1150.82	1145.38	1172.58	1022.03	1091.63	1132.43	1450.36	1531.9	1460.77	1529.09	1483.95	1401.48	1081.09	1115.1	1056.28	1141.03	1151.79	1051.34	-5	1683.1	1738.31	1645.91	1715.43	1741.45	1703.61	1777.44	1784.25	1798.34	-5	1899.14	1807.53	1837.26	1863.64	2038.15	1909.71	2345.92	2145.88	2192.26	-5
	-6	1428.99	1681.73	1652.04	1275.38	1305.73	1386.49	1523.43	1496.43	1512.22	1932.37	1934.89	1790.92	1447.39	1479.62	1677.53	2209	2110.65	2258.18	2173.77	1853.32	2134.76	1603.68	1646	1584.43	1684.22	1628.86	1690.68	-6	1815.95	1821.62	1625.52	1688.33	1830.54	1713.73	1922.22	1903.24	1681.42	-6	1721.83	1693.96	1865.78	1982.06	2004.67	1829.79	2348.43	2240.25	2094.9	-6
	-7	1827.44	1894.52	1855.71	1577.5	1511.12	1671.99	1704.24	1844.57	1843.75	2130.64	2025.87	1937.38	1314.8	1381.79	1824.32	2618.89	2530.85	2716.49	2320.16	2283.26	2420.78	2002.59	1787.2	1723.09	1806.84	1996.68	1858.98	-7	1737.17	1750.97	1681.49	1756.92	1787.93	1775.89	1948.07	1923.19	1723.4	-7	1817.55	1845.59	1795.68	1916.51	2035.35	1881.31	2235.23	2247.49	2044.11	-7
	-8	1875	2228.01	2076.81	1630.04	1435.44	1753.31	2052.24	2056.13	1809.92	2165	2161.29	2113.91	1367.88	1278.54	1682.62	2581.37	2462.26	2607.07	2240.46	2479.65	2521.28	1844.38	1936.11	1791.51	1842.43	1930.1	2155.91	-8	1795.27	1828.76	1850.64	1681.34	1652.2	1733.13	1863.6	1923.56	1909.85	-8	1728.26	1921.21	1866.58	1931.06	1874.83	1933.05	2232.99	2288.03	2036.87	-8
	-9	1673.18	2046.76	2114.91	1669.95	1629.99	1889.26	1615.69	1876.5	1849.8	2179.67	2247.87	2149.79	1423.17	1451.68	1831.61	2500.25	2449.2	2406.57	2234.96	2295.54	2269.71	1923.47	1897.33	1783.31	1711.63	1951.41	2024.64	-9	1851.8	1798.3	1748.38	1792.34	1651.01	1743.39	1845.98	1790.83	1741.13	-9	1932.69	2047.27	1878.61	1960.24	2198.61	1883.3	2190.78	2153.92	2062.46	-9
Standard curve	Log[IP1] (M)	1			2			3			4			5	5		6			7			8			9			Log[IP1] (M)	1	5		2			3			Log[IP1] (M)	1			2			3			Log[IP1] (M)
	-4.95861	285.399	286.916	296.339	255.554	276.07	297.265	263.725	243.861	284.805	256.877	261.86	250.146	235.848	224.055	241.862	251.632	251.787	239.38	210.299	220.155	222.308	249.272	234.196	208.077	242.137	272.486	301.24	-4.95861	235.848	224.055	241.862	210.299	220.155	222.308	249.272	234.196	208.077	-4.95861	273.27	289.545	263.796	301.916	305.479	271.293	239.94	254.484	287.275	-4.95861
	-5.56067	1206.472*	483.025	500.959	519.213	461.437	452.281	434.553	488.203	440.747	434.864	378.598	402.521	447.987	415.539	439.981	519.983	514.756	480.911	419.964	416.061	391.434	449.142	448.822	426.688	466.979	522.699	429.265	-5.56067	447.987	415.539	439.981	419.964	416.061	391.434	449.142	448.822	426.688	-5.56067	456.207	507.867	425.079	512.196	456.736	496.47	465.782	465.872	435.249	-5.56067
	-6.16241	1067.86	904.257	1011.73	975.302	870.855	825.462	834.312	918.791	819.11	833.595	876.503	798.839	945.98	900.171	926.562	1025.4	945.72	927.178	900.322	817.505	848.039	897.8	869.64	701.153	819.84	719.414	873.014	-6.16241	945.98	900.171	926.562	900.322	817.505	848.039	897.8	869.64	701.153	-6.16241	875.481	894.749	835.56	980.402	1027.4	954.822	869.031	826.06	828.266	-6.16241
	-6.76447	2084.45	2031.93	2156.78	1850.75	1782.23	1690.44	1733.13	1792.36	1580.87	1581.89	1650.03	1744.79	1949.24	1816.71	1874.97	1974.8	1911.57	1828.62	1731.02	1934.32	1586.49	1660.22	1655.97	1582.43	1641.66	1601.55	1530.38	-6.76447	1949.24	1816.71	1874.97	1731.02	1934.32	1586.49	1660.22	1655.97	1582.43	-6.76447	1671.93	1701.07	1627.12	1986.99	2041.75	1830.01	1740.51	1784.55	1723.81	-6.76447
	-7.36653	2999.84	3394.82	3018.03	2727.27	2745.38	2606.06	2556.38	2569.33	2630.27	2619.41	2674.3	2588.39	2688.22	2708.95	2641.1	2933.98	2855.55	2935.57	2728.89	2694.71	2618.31	2262.84	2337.18	2273.15	2566.45	2564.71	2595.95	-7.36653	2688.22	2708.95	2641.1	2728.89	2694.71	2618.31	2262.84	2337.18	2273.15	-7.36653	2698.15	2874.12	2439.66	2112.22	2399.47	2777.79	2757.84	2698.93	2697.54	-7.36653
	-7.95861	3396.49	3736.51	3514.19	3411	3260.65	3013.95	3382.59	3130.37	3101.1	3076.41	3146.51	3114.95	3345.77	3460.52	3336.85	3548.86	3516.95	3725.02	3557.11	3687.02	3439.95	3063.79	3221.36	3109.94	3103.78	3402.47	3309.04	-7.95861	3345.77	3460.52	3336.85	3557.11	3687.02	3439.95	3063.79	3221.36	3109.94	-7.95861	3333.23	3314.13	3238.28	3435.36	3451.97	3079.78	3207.01	3212.66	3114.52	-7.95861
	-8.56864	3761.08	3992.45	3641.33	3376.88	3714.95	3384.29	3440.55	3501.43	3396.35	3286.66	3473.82	3269.41	3665.57	3571.13	3509.1	3896.91	3785.31	3754.16	3513.65	3500.07	3658.12	3613.55	3507	3311.59	3456.73	3473.05	3492.51	-8.56864	3665.57	3571.13	3509.1	3513.65	3500.07	3658.12	3613.55	3507	3311.59	-8.56864	3638.93	3606.23	3552.29	3796.83	3788.27	3571.88	3282.39	3327.66	3484.69	-8.56864
*Excluded data.
[truncated: 49 more columns]

[truncated: 2 more sheets: Supplementary Table 1, Supplementary Table 2]
